# Supplementary material for: Ribosome profiling-guided depletion of an mRNA increases cell growth rate and protein secretion
Source: Sci Rep. 2017 Jan 16;7:40388. doi: 10.1038/srep40388 (PMC5238448; doi:10.1038/srep40388)
Supplement: Supplementary Table 4 [file srep40388-s2.xls]

## Sheet: Sheet1
Supplementary table S4 - Merged ID mapping between CHO and mouse
CHO_GeneID	Mouse_GeneID
100751820	11938
100751823	13040
100751822	14613
100751825	11565
100760738	67667
100751827	241636
100754858	433492;71425
100760735	66849
100754856	11434
100754855	58802
100760736	78913
100760731	18796
100760730	102641996;102641453;102642328;102641479;100503978;102642253;102642361;102641754;101056306
100754851	12759
100754850	665660
100768508	102638573
100768509	22209
100768506	233328
100768507	319601
100768504	14788
100768500	26369
100768501	69769
100753081	56150
100753080	72325
100753083	207212
100753085	18142
100753084	114872
100753087	68298
100753086	210933
100753089	22418
100770802	14296
100763317	100504195
100770800	18628
100757508	381338
100757509	227937
100760081	11522
100760080	382075
100760086	229603
100757500	75600
100757501	64340
100757502	170791
100757503	109904
100757504	66059
100757505	56187
100757506	224022
100770807	100415972;628301;100415974;665511;665213;211705;676331;245663;667876
100770804	210741
100763311	218066
100754859	70387
100751826	258481
100772237	15898
100772235	272396
100772232	22402
100772231	208884
100772230	69641
100772238	269637
100771010	19876
100754854	83995
100754853	74105
100760733	259115
100760732	18426
100766364	276770
100752847	27372
100766366	227157
100752845	69281
100752842	74039
100766361	66322
100752840	110948
100752841	100503479;100039493;213474;100503325;100534373
100766368	66541
100766369	259001
100752848	75764
100752849	26912
100771017	544922
100758992	21927
100771014	14230
100751010	327987
100751011	53883
100751012	272465
100751016	53380
100751017	218639
100751018	22019
100751019	66356
100765045	99031
100765046	212528
100765047	69183
100765040	210762
100765041	64242
100765042	102643033
100765048	16782
100765049	194952
100760083	102642252
100760082	19942
100771259	117599
100771250	101187
100771251	30934
100771252	227545
100771253	76071
100771254	98402
100771255	210027
100771256	227671
100771257	19719
100760089	234421
103158610	668739
103158611	102643241
103158612	102643241
100760088	14296
103158619	74918
100774158	26561
100758508	100039781
100774154	209966
100774155	239122
100758507	23950
100758506	258677
100774150	16485
100774151	18039
100774152	258215
100758502	52004
100758754	330953
100765957	19893
100765954	17932
100765955	66965
100765953	12478
100765950	230857
103160719	100503485
103160716	109095
103160714	239611
103160713	546024
100765958	224129
103160711	100502580;102638572;100503013;100504382;100504440
103159222	56455
103159220	239217
103159221	18996
103159227	102633637;102642963;100504694
103159224	67593
103159225	330173
100764609	77809
100764601	258976
100764600	14933
100764603	50772
100764602	56543
100764605	433294
100764604	257633
100764606	23890
103161441	233079
103161440	233080
103161443	66340
100763468	258055
103161444	233067
103161447	233073
103161446	58206
103161449	277154
103161448	231866
100763466	54450
100763467	77552
100763460	384557
100763462	242681
100763463	259301
100767558	76408
100767559	20269
100767554	18087
100767555	13047
100767556	228071
100767557	50496
100767550	72194
100767551	12552
100767552	67628
100767553	17155
100689220	12780
100689222	11820
100689225	107476
100689224	16418
100689228	59008
103161197	102641306
103161196	102641279
103161192	330470
103161190	102633246;102638254;100048427;100504590;102634805;102636707;102634557
103161199	70335
103161198	399566
100762739	67019
100762738	14634
100762735	17938
100762733	67973
100762731	320727
100762730	18814
100766609	14257
100766608	23996
100766607	113860
100766605	66270
100766603	18350
100766602	110789
100766601	12950
100766600	73830
103162361	13656
103162362	102642996;102636381;102639330;102643172
103162365	100503763;672195;670717
103162364	70638
103162367	102642830
103162366	238057
103162369	102643033
103162368	622459
100770641	102639052;100862433
100770642	15423
100770643	54393
100770644	68375
100770645	71841
100770646	233001
100820685	100093684
100770648	22342
100820680	100093679
100763929	15561
100763928	271697
100764144	258261
100763921	66596
100763920	246221
100763923	68118
100763922	383240;666620
100763925	259071
100763924	77036
100763926	19206
100769923	15382
100769922	11843
100769920	74754
100769927	20621
100769926	231834
100769925	66308
100769924	57784
100769929	228980
100769928	231464
103163106	14788
103163105	102641731;100504247;102639700;102637277;100861651;102642070;102640123;100503887;102639229;102639598;100504644;102641407;100504213;102641422;102633207;102642799;100503600;102637839;102636053;100503368;102640372;102642606;102641310;102642020;102641792;102642386;102637111;100503898
103163101	66520
103163108	101055671
103163109	101055671
100752846	68267
100752844	21340
103160459	319618
103160451	66167
103160453	104027
103160455	14296
103160454	12590
103160456	102636579;102635720;102642075;102640615;102633343;102641445;102640921;102642529;102633731;101056075
100766362	73166
100766363	17527
100759007	55987
100759006	240590
100759005	77579
100759004	70470
100759003	28042
100759002	66694
100759001	245880
100759009	236149
100759008	20460
103164226	29856
103164222	66991
103164223	74591
103164228	226438
103164229	237411
100751252	226720
100751250	215201
100751256	74008
100751257	56395
100751254	76539
100751255	258713
100751258	69310
100751259	381405
100757368	22225
100757369	13025
100752786	22380
100752781	233571
100752780	100503796
100752783	69094
100752782	102636608
100757362	110006
100757363	320265
100752789	22368
100752788	69706
100757367	217316
100751780	214063
100751781	74377
100751782	100043597
100751783	75507
100751784	211535
100751785	109050
100751786	16687
100754556	210094
100754557	68718
100754554	18317
100754555	259147
100754552	258684
100754553	547253
100754551	18011
100754558	330390
100754559	232889
100757098	13063
100757099	666853;545332
100757096	229279
100757097	171263;252904
100757095	258729
100757092	171284
100757093	54135
100757090	26369
100757091	102642209;102640865
100753788	230125
100753789	23980
100753786	67750
100753787	67693
100753784	665525
100753782	212508
100753783	320438
100753780	68565
100753781	56312
100774316	56335
100774317	12686
100774314	73435
100774315	68818
100774312	11658
100774313	83945
100774311	102636989
100755209	66691
100755208	74467
100755201	74513
100755200	67815
100755203	71474
100755202	100678
100755205	67375
100752256	56529
100752255	258242
100752254	70439
100753128	67460
100753129	63872
100753122	69239
100753123	234129
100753120	16569
100753121	69009
100753126	550619
100753127	380684
100753124	100705
100753125	207742
100761659	217212
100761658	18310
100761655	69372
100761654	101055748;102635430;102637671;102637463;102641404;101055736
100761657	27059
100761656	216705
100761651	53895
100761650	74383
100761653	192167
100761652	106529
100756572	12458
100756570	105847
100756577	54601
100756574	22635
100756575	76510
100756578	68323
100756579	24051
100775040	22095
100775043	319162;319172
100775042	80913
100775045	225358
100775044	545475
100775047	64136
100775046	66451
100775049	232035
100775048	16416
100767719	231214
100767717	20444
100767714	74387
100767715	72085
100767712	80285
100767713	68861
100767711	71458
100765625	100135657
100765627	18103
100765622	627607
100765623	102643033
100765628	67736
100765629	71213
100760292	100312956
100760293	329693
100760290	353025
100760291	71912
100760296	67405
100760295	13628
100760298	20299
100760299	68240
100772066	80749
100772067	435684
100772064	381760
100772065	58807
100772062	13356
100772063	67254
100772060	433938
100772061	15982
100772068	102642803;102642359
100772069	242408
100766441	100045778
100766440	77582
100766443	98733
100766442	102641347
100766445	14252
100766444	13098;545817
100766446	213435
100766449	19088
100766448	268816
100764977	102642097
100764975	213326
100764974	233103
100764973	66975
100764972	65256
100764971	22278
100764970	94227
100764978	216439
100766196	19656
100766194	547109
100766193	67847
100766192	27376
100766190	234875
100766199	107448
100766198	258589
100762638	66079
100762639	19260
100762636	225115
100762637	258524
100762634	209232
100762635	237940
100762633	12954
100762631	102638905
103159442	102636607
103159443	434130
103159440	26368
103159441	243853
103159446	667037
103159444	101434
103159445	629378
100770339	217827
100770330	64095
100770331	70549
100770332	70423
100770333	58214
100770334	239188
100770335	235604
100770336	72137
100770337	224630
100760908	74663
100760909	17837
100760902	83672
100760903	234686
100760900	71325
100760906	15972
100760907	74309
100760904	14229
100760905	18104
100765361	69528
100765360	71063
100765363	100503048
100765362	70394
100765365	69860
100765367	20608
100765366	20115
100765369	15441
100765368	381582
103163344	109857
103163345	102632397
103163346	102632252
103163347	101055952;102635116;102638505;102642890;102635156;102642870;102635571;102640679;102632402;102633670;102641055;102642738;102641074;102642396;102639526;102639915;102633313;102642274;102641856;102634483;102642233;100503055;102638218;102635166;102633822;102638683;102634270;102642604;102641049;102637811;102641897;102640205;102642766;102640091;102638413;102641755
100768629	320435
100768628	14013
100760030	12519
100757598	18854
100774059	68527
100774058	21881
100768622	18763
100774051	66176
100774050	12014
100774052	12022
100774055	227612
100768621	192190
100774056	228026
100768620	100503479;100039493;213474;100503325;100534373
100768627	320538
100760038	16491
103159748	66602
100757590	16559
103160699	232685
100758318	67865
100758319	74087
100758314	15126
103160692	102641557
100758316	52857
100758317	258368
100758310	209590
100758311	58186
100758312	77613
100758313	19773
100820649	100093648
100820641	100093640
100820642	100093641
100820643	100093642
100820645	100093644
100820646	100093645
100820647	100093646
100764107	56085
100764104	259006
100764105	258098
100764102	230866
100764103	66950
100764100	234671
100764101	76187
100764109	66706
103161875	100043065
103161877	102635439;100504730;102638985;100502706;102635833;100502731;102634921;100502603;100502676;102642636;102632696;100502634;102637504;100502655;100047529;102633147;102642727;102633023;100502584;102641824
103161872	74076
103161878	102638131;102638359;102643114;100502743;102639912;627455;102641116;102635212;102641013;102642502;102641672
100689070	14677
100689071	14674
100689072	14679
100689075	12696
100689076	17309
100689077	14609
100689078	114714
100689079	72999
100763349	69696
100769169	239556
100763340	12421
100763343	14115
100763144	214597
100763345	15931
100763344	66487
100763347	140474
100763346	22284
100767459	11470
100767458	77763
100767451	67273
100767453	71279
100767452	319565
100767455	23945
100769165	327956
100767457	68265
100767456	23871
100763148	258554
103161250	226720
103161251	632241;102641802
103161252	102634896
103161253	102642114;102642821
103161258	103948
103162754	252830
103162757	100502580;102638572;100503013;100504382;100504440
103162751	73906
103162753	102641254
103162759	620648
100771818	17703
100771819	13507
100771812	229214
100771813	70696
100771810	387342
100771816	667860;101154638;100502877
100771817	243862;384557
100771815	67758
100772958	245049
100773521	235072
100773522	102642846;102633750;102633363;102640922;102632138;100505397;101055762;102638775;102642015
100773523	67634
100773524	69097
100773525	69165
100773526	16825
100773527	16156
100773528	232969
103163807	102642324
103163806	102641746;102641847
103163805	50794
103163803	75996
103163801	102643123;102642391;102643157
103163808	328830
100769888	242721
100769889	223726
100769884	258470
100769885	17444
100769886	278181
100769887	12958
100769880	66109
100769881	67373
100769882	360216
100769883	94346
100754376	269344
100754377	112407
100754375	72400
100754372	242557
100754373	665525
100754370	12752
100754371	212503
100757934	69568
100757937	239839
100757936	545030
100757931	208967
100757933	98732
100754379	330723
103160864	72899
103160865	100039601
103160866	102641731;100504247;102639700;102637277;100861651;102642070;102640123;100503887;102639229;102639598;100504644;102641407;100504213;102641422;102633207;102642799;100503600;102637839;102636053;100503368;102640372;102642606;102641310;102642020;102641792;102642386;102637111;100503898
100755429	68708
100768824	232078
100768827	67009
100768826	630751;102642027
100768821	75429
100768820	229320
100768823	66284
100755421	56717
100755423	394432
100755422	665570;668997;100043283;100040053;100043853;636680;672302;384741;665077;382450;384461;545470;74662;623935;100043201;383665;665677;667985;100033452;227920;382483;668342;666835;432543;384852;380739;668068;640374;666838;674324;675960;665782;633606;382969;100039840;676923;100040634;384591;100042534;242823;631594;668275;666571;436219;100042107;621353;667400;666579;620269;668507;666922;665667;665709;10…
100755424	27528
100755427	234911
100755426	76444
100751425	102632739;102637383
100751424	100040878;100039778
100751427	20322
100751426	100929
100751421	53357
100751422	54384
100751429	353310
100759216	16675
100759217	73316
100759214	64051
103158613	102642658
100759212	328250
100759210	11529
100759211	268373
100773422	68857
100759218	171260
100759219	245195
100764824	72567
103164419	101056253;102642309;102642180;630345;101056260
103164418	102641200
103164411	102641111;102641269
103164410	102642635;102642547;102643179;102642568;102643015
103164413	102641111;102641269
103164412	641025;634749;102641985;101056255
103164415	102641746;102641847
103164414	102642635;102642547;102643179;102642568;102643015
103164417	641025;634749;102641985;101056255
103164416	641025;634749;102641985;101056255
100761856	66392
100757119	102643184;102635661
100757118	105014
100757113	60613
100757112	71020
100757111	214899
100757110	13349
100757117	76411
100757116	216166
100757115	241070
103159073	68861
100774299	66290
100774298	28253
103159076	234988
100774293	100504554
100774292	20724
103159079	381852
100774290	66400
100774297	639634
100774296	27405
100774295	50784
100774159	332131
100758505	258398
100774156	102641833;102641332
100758501	239743
100758500	11783
100758503	69683
100764349	217430
100750468	100041672;102636535;100041806;102641711;100861655
100750469	16173
100764340	15254
100750463	26951
100750460	77110
100750466	12042
100764345	69008
100764346	66202
100750465	105239
100761196	11544
100761194	230405
100761193	67619
100761190	18400
100761191	279499
100761198	193670
100761199	234593
100772925	98256
100772924	70683
100772922	52637
100772920	74015
100772929	108068
100764692	232790
100761448	85308
100761449	93677
100764693	329002
100761444	15235
100761445	94244
100761447	78925
100761440	78473
100761441	20397
100761442	102641427;102634054;102638553;102632063;102641777;668731;102642498;102643067;102642689
100769690	67317
100769693	72479
100769692	69456
100769695	66286
100769697	18803
100769696	56504
100769699	384452
100769698	333670
100768120	72344
100768122	16434
100762187	231903
100762180	117172
100762181	74558
100762182	15007
100768127	17685
100768128	18013
100768129	97487
100762188	102641967
100762189	13121
100766874	16521
100766875	27966
100766876	77763
100766877	230235
100766870	224344
100766871	81535
100766872	94213
100766873	69294
100766878	225280
100766879	26562
100764699	225049
100767699	70430
100767698	83557
100767693	330474
100767692	212733
100767691	13079
100767690	100043497
100767697	20408
100767696	18113
100767695	11484
100767694	100503048
100760319	11441
100760318	20129
100760317	215031
100760316	217337
100760315	12583
100760314	380714
100760313	241612
100760312	56248
100760311	229672
100760310	213248
100766250	73658
100766251	19261
100766252	30927
100766254	102640864
100766255	72599
100766256	245000
100766257	66578
100766258	244199
100766259	235256
103159892	70489
103159894	102639117
103159898	102635361
100763758	386649
100763759	434756
100763756	240119
100763757	192157
100763754	70616
100763755	192786
100763752	15925
100763751	215690
103160718	67320
100765951	68277
100773722	66966
100773723	26897
100773720	67161
103160710	12793
100773724	212442
100773725	79201
100773728	72713
100765959	235533
100773898	74407
100773899	546769
100773890	70207
100773895	223332
100773896	72057
100762401	71228
100762400	30949
100762403	258383
100762405	170733
100762404	100503356
100762407	225791
100762406	67126
100762408	66199
103159637	381544
100771768	434438
100771769	72415
100771761	70807
100771763	83675
100771764	229473
100771765	52463
100771766	13013
100771767	26399
100758879	219026
100758878	12856
100771499	404325
100771496	71078
100758874	17714
100771494	12163
100758876	13244
100758870	404315
100771490	330496
100758872	332110
103161933	67759
103161932	102639928
103161937	102633274
103161938	100043074
103163680	328250
103163685	620521;100417888;101243625
103163687	102634216
103163686	327824
103163689	17105
100758299	100042480
100758298	93687
100758291	338364
100758290	225471
100758293	70225
100758292	22166
100758294	66203
100758297	17112
100758296	67959
103161683	102634078
103161681	75259
103161689	227327
103161688	15559
103160088	258754
103160089	407819
100758129	16977
100758128	665570;668997;100043283;100040053;100043853;636680;672302;384741;665077;382450;384461;545470;74662;623935;100043201;383665;665677;667985;100033452;227920;382483;668342;666835;432543;384852;380739;668068;640374;666838;674324;675960;665782;633606;382969;100039840;676923;100040634;384591;100042534;242823;631594;668275;666571;436219;100042107;621353;667400;666579;620269;668507;666922;665667;665709;10…
100758127	18125
103160080	16370
103160081	67025
100758123	29870
100758122	66609
103160084	208426
103160085	97243
100759458	102641254
100759459	74718
100759451	103655
100759452	20842
100759453	320214
100759454	13619
100759455	52717
100759457	70113
100755740	18726;18729
100755741	258867
100755742	69870
100755743	67236
100755744	12985
100755745	21854
103162250	27140
103160330	67379
103160331	210172
103160333	13875
103160335	665570;668997;100043283;100040053;100043853;636680;672302;384741;665077;382450;384461;545470;74662;623935;100043201;383665;665677;667985;100033452;227920;382483;668342;666835;432543;384852;380739;668068;640374;666838;674324;675960;665782;633606;382969;100039840;676923;100040634;384591;100042534;242823;631594;668275;666571;436219;100042107;621353;667400;666579;620269;668507;666922;665667;665709;10…
103160337	102639479;102639822;102639591;102643110
103160338	26365
103162252	641025;634749;102641985;101056255
100759988	69398
100759989	20907
100759986	56191
100759987	102642530;102641421
100759984	278181
100759985	258623
100759982	330820
100759983	13866
100759980	258412
100768249	108138
100757974	236312
100768244	72198
100753373	74054
100753372	73693
100753371	258173
100753370	12454
100753377	171166
100753375	57429
100753374	239650
100753378	13409
103162651	18045
103162656	102638047;102636370;677525;101056250;100040974;546061;102633548;102633783
100769451	72778
100769450	19175
100769457	78321
100769456	546648
100769455	140810
100769454	56176
100769459	227288
100769458	18571
100763469	74549
100768322	67213
100768321	102641600
100768327	259041
100768325	246691
100768328	238266
100768329	237360
100754904	18315
100754907	171395
100754901	57815
100760626	66054
100760624	652925
100750945	18726;18733
100750946	67220
100750940	67044
100750943	21756
100750942	319478
100750948	668303
100751098	243300
100751099	12649
100751090	69029
100751091	76703
100751092	75729
100751093	13491
100751094	78388
100751095	268878
100751096	56626
100751097	69352
103158922	225876
103158926	72503
100761229	20926
103158925	100504592
100761225	14017
100761226	11303
100761227	258643
100761220	14087
100761221	66098
100761222	227715
100761223	70980
103158699	22402
100758898	227632
103158690	673094
103158691	102643241
103158692	639558;100417025;100416916;100416931;100416870;100416979
103158695	104725
103158696	100416704
100756479	72658
100756478	228443
100756473	27008
100756472	56538
100756471	19108
100756470	102643082
100756477	329993
100756475	54219
100756474	108857
100752549	237890
100752548	213649
100752543	76294
100752542	20135
100752541	22088
100752540	68607
100752547	14958
100752546	20737
100752545	18775
100752544	57754
102466551	723864
100760578	56417
100760577	27407
100760576	66734
100760575	56523
100760574	12054
100760573	331026
100760571	66643
102466558	723967
100772451	76936
100757708	259145
100757709	100503698
100757702	58231
100757703	243362
100757700	16197
100757701	20102
100757706	54638
100757707	100504709;100503251
100757704	230822
100757705	20346
100753638	70045
100757450	56363
100753632	69754
100753630	170483
100753631	68304
100753637	54343
100753635	68816
100769158	229706
100763178	16653
100769153	14408
100763174	213541
100763175	22272
100763172	102636608
100763170	668310
100769155	246738
100774488	208677
100774489	15161
100774482	56316
100774480	67178
100774481	333193
100774486	216456
100774487	116903
100774484	102570
100774485	71461
100772880	217169
100772881	70560
100772882	380912
100772883	271424
100772884	66113
100772887	93882
100772889	258372
100774731	70989
100774732	16922
100774733	12580
100774734	56199
100774735	109205
100774736	207818
100774737	17304
100774738	77055
100774739	68797
100761769	218440
100761761	59028
100761760	94093
100761763	231207
100761762	67390
100750618	100503964
100761764	67763
100761766	71890
103163670	27414
100767088	108652
100767082	67050
100767083	11566
100767080	258553
100767081	170828
100767086	102643033
100767087	212139
100767084	209294
100767085	242891
100762221	58226
100772777	319387
100772774	257932
100762222	98053
100772772	99887
100772773	70300
100772770	319518
100762229	268291
100762228	74315
100772778	232989
100772779	751864
100766930	29816
100766933	278097
100766932	654453
100766935	64658
100766934	16520
100766937	72318
100766936	78754
100766939	258189
100764681	101214
100764680	240690
100764682	14421
100764685	70575
100764684	214444
100764686	328789
100767330	67739
100767331	58245
100767332	14582
100767333	244962
100767334	67013
100767335	20500
100767336	270685
100767337	218214
100767338	21991
100767339	20379
100766687	71853
100766686	14231
100766685	72041
100766684	56295
100766683	219135
100766681	72324
100766680	14617
100766689	102633890;100861770;102637749;101056020;102638524;101056040;102641305;102642771;100862374;102631769;102635394;102641852;102642415;102638350;102641837;102633043;102642995;102642624;100862242;102633784;102639748;101055721
100766688	22057
100765791	70396
100765792	22333
100765795	75320
100765796	14916
100765797	639530;654431;100416126;100416120;622159;668057;666680
100765798	19704
100765799	268373
100765246	12479
100765247	14426
100765244	69329
100765245	21335
100765240	102641195;102643294;102643077
100765241	240239
100765248	52840
100765249	16795
103160784	102635893;102640218;100504057;100503903;100504077;102632201;100503511;102633493;102633176;102641242;100503241;102639329
103160787	102641393
103160781	20349
100758060	102641254
100773914	74388
100773917	434879
100773916	102641131
100773911	70118
100773910	225266
100773912	140919
100773919	13518
100773918	11830
100751461	72002
100771519	387340
100771518	19679
100761166	171543
100771513	244882
100751465	20832
100771511	12493
100771510	338365
100771517	232156
100771514	66680
100759258	107227
100761384	114584
100756208	26565
100761382	67334
103160989	72567
100758628	259109
100758629	108960
100758624	231396
100758625	193043
103160981	102635439;100504730;102638985;100502706;102635833;100502731;102634921;100502603;100502676;102642636;102632696;100502634;102637504;100502655;100047529;102633147;102642727;102633023;100502584;102641824
100758627	66121
100758620	12045
103160986	620155
100758622	258636
100758623	69664
100759252	102634471
103162859	102632188;102636016;102635700;102637357
100761169	94192
100756205	14248
103162850	102640566
100759250	79362
100756200	73779
100756201	11837
100756202	26894
103163184	16918
100761388	66419
103163183	353371
100761257	14296
103163728	67122
103163729	381353
103163722	68828
103163723	227612
103163721	68233
103163727	383678
103163725	102639143
100754628	12925
103161761	102641746;102641847
103161762	102641534;102641172
103161763	102641393
103161765	545370
100754620	140570
103161769	171281
100754622	17188
100754624	404322
100754626	50490
100752709	11605
100752708	80280
100752705	328329
100752700	229588
100752703	236732
100752702	217887
100750633	12655
100750632	58239
100750631	69358
100750637	101055663;102639105
100750636	105785
100750635	242519
100750634	102641110;102641935
100750639	18633
100750638	70864
100755281	100416933;665053
100755280	217708
100755283	268949
100755282	209091
100755285	381379
100755284	100502580;102638572;100503013;100504382;100504440
100755287	224656
100755286	69142
100755288	18777
103162440	102642201;100504136;100503382;102637234;102638569;100503881;102631583;102639414
103162441	100416704
103162442	627983;100503628;100504324;100503700;100504374
103162443	14070
103162444	102641813
103162445	102641393
103162446	102642331;102641138;102641719;102641879;102642323;102641939;102642351;102642349;102641388;102642437;102641958;102642519;102641397;102642408;102642378
103162447	102641746;102641847
103162448	102642252
103162449	102641746;102641847
103158551	620155
100769798	70556
100769794	171285
100769795	69354
100769796	56273
100769797	105638
100769790	76080
100769791	140780
100769792	232413
100769793	78653
100751942	24047
100751943	140703
100751940	77697
100751941	76113
100751946	259013
100751944	192656
100751945	19294
100751948	67153
100751949	245526
100760164	665570;668997;100043283;100040053;100043853;636680;672302;384741;665077;382450;384461;545470;74662;623935;100043201;383665;665677;667985;100033452;227920;382483;668342;666835;432543;384852;380739;668068;640374;666838;674324;675960;665782;633606;382969;100039840;676923;100040634;384591;100042534;242823;631594;668275;666571;436219;100042107;621353;667400;666579;620269;668507;666922;665667;665709;10…
100760165	13642
100760166	53612
100760167	329659
100760160	654462
100757628	74600
100760162	107895
100757625	17872
100757624	11596
100757627	232976
100757626	102639117
100757623	224814
100757622	93710
100772578	16407
100772579	227358
100772570	102442
100772571	319651
100772575	12830
100772576	380660
100772577	16988
100755919	14284
100755918	16897
100755911	69150
100755913	76265
100755912	69260
100755915	319352
100755914	12991
100755917	18861
100755916	258356
100750398	66075
100750399	373864
100750394	66249
100750395	17123
100750396	218699
100750397	27049
100750390	70093
100750391	66972
100750393	109700
100772974	228913
100772975	258817
100760694	12661
100772977	102641542
100760692	26572
100772971	69064
100760690	102641229
100772973	18367
103159998	102635628;102638132;102634672;102641938;102638772
103159994	102633228
103159995	244216
103159991	259045
103159992	102633890;100861770;102637749;101056020;102638524;101056040;102641305;102642771;100862374;102631769;102635394;102641852;102642415;102638350;102641837;102633043;102642995;102642624;100862242;102633784;102639748;101055721
100760471	56535
100760479	66404
100751117	102641393
100751116	628991
100751110	22786
100751113	70120
100751119	213522
100751118	233812
100760982	18789
100760980	100503432;100504535;100044627;100047050;100862455;100504000;102640000;102641112
100760981	226517
100760986	233033
100760987	237928
100760984	67157
100760989	18021
103158714	103012
103158716	102641813
103158711	102641557
103158710	631797
103158713	66421
103158719	100862230;102641898;100862180;102637325;665290;102641690;624931;102641405
103158718	102638173
100762852	71472
100762853	66570
100762850	100041187
100762857	258554
100762854	57272
100762859	102642059
100771063	103268
100771062	71532
100771061	11936
100771060	666853;545332
100771067	100503833;102637912;100046739;100502823;102641911;102641115;100503940;101055845
100771066	13101
100771065	108911
100758429	258405
100758426	67507
100758427	14873
100758424	231510
100771068	11886
100758420	102635863
103160613	242517
103160612	319146
103160611	15972
100758397	328250
103160617	102641703;100502592
100758391	329015
103160615	15977
100758393	54683
103160618	102636690
100764188	100503048
100764189	74522
100764186	52357
100764187	259300
100764184	11629
100764185	13419
100764182	13626
100764183	74703
100764180	245670
100764181	22294
100767989	238663
100767988	434402
100767983	625018
100767982	68396
100767981	68778
100767980	319953
100767987	246788
100767986	100503048
100767985	78923
100767984	386612
100765858	19193
103159149	102637879
100765853	171234
103159146	75614
100765851	102641706
100765850	14758
100765857	100126766
100765856	74241
100765855	622320
100765854	232791
100764728	209225
100764729	15194
100764722	18315;258554
100764723	75607
100764720	68695
100764721	73373
100764727	15467
100764724	100861728
100764725	78798
103161563	57262
103161566	100039370
103161567	102633637;102642963;100504694
103161564	245195
100770855	100503878
100770854	171228
100770857	60611
100770856	56036
100770851	70274
100770850	434423
100689342	17087
100689343	14827
100689340	17716
100689341	12545
100689346	57370
100689347	56336
100689344	21351
100689345	12330
100689348	22122
100689349	21672
100754659	12716
103161710	20382
100762070	19139
100762071	71904
100762072	16769
100762073	68499;67840
100762074	107656
100762075	19210
100762076	353283
100762077	100041373
100762078	240328
100762079	23821
100754650	69723
100766761	12504
100766762	20389
100766763	20473
100766764	74167
100766765	330230
100766766	78890
100766767	69117
100766768	57314
100766769	320452
100773032	546769;546770
100773033	14030
100773030	68106
100773031	70101
100773036	544717
100773037	67101
100773034	11803
100773035	28035
100773038	16404
100771893	22022
100771890	70312
100771891	27081
100771896	18242
100771894	225724
100771895	435653
100771899	27206
100763843	67630
100763840	17135
100763841	77701
100763846	258277
100763847	57742
100763844	18822
100769804	258351
100769805	78128
100769806	241134
100770078	232962
100769800	76936
100769801	242037
100769802	69639
100769803	258549
100770073	19085
100770072	22643
100770071	435529
100770070	78428
100770077	53319
100770076	170786
100770075	16421
100770074	19877
103162139	100504709;100503251
103162130	667103
103162135	12361
103162137	226747
100758989	547253
100771308	24102
100771302	75629
100771303	66707
100758983	83398
100771301	258768
100758985	71345
100758984	214230
100771304	58250
100758986	114896
100770822	242050
100751357	27392
100751356	14776
100751355	545192
100754186	258744
100754181	216810
100754180	54214
100754183	100503839;20366
100751350	102642126
100759160	100503784;102636595;102643242;100503124;100862466;102641194;101055867
100759161	223666
100759162	13592
100759163	106877
100754189	171382
100754188	78611
100751359	74682
100751358	68549
100756789	72393
100754459	18526
100754458	74427
100761401	258679
100754453	102631726;102634226;102641050;102642304;102633201;102634135;102641075;102631940;102642300;102641414;102637947;102642695
100754452	68098
100754451	14079
100754455	258910
100754454	72931
100759298	50759
100759296	70676
100759297	66867
100759294	22325
100759295	72585
100759292	73674
100759293	67182
100759290	83431
100757193	170776
100757192	107094
100757191	17930
100757190	80985
100757197	666247;668633;668032;382975;666545;664956
100757196	12502
100757195	66296
100757194	258609
100757199	102641229
100757198	66132
100761408	102642662
100753861	100042777;66332
100753860	20042
100753867	13429
100753866	380959
100753865	53886
100753864	69994
100753869	258910
100753868	74686
103164493	71355
103164497	353326
103164496	224796
100774213	71949
100774212	434879
100774217	102641306
100774216	54200
100774215	18481
100774214	23885
100774219	67115
100759838	436059
100759839	18938
100759832	67440
100759833	11878
100759830	75847
100759831	77803
100759836	13209
100759837	64436
100759835	216363
100755328	56404
100755329	259055
100752118	13669
100755322	108909
100752115	234967
100755320	258390
100752117	329274
100755326	52357
100755327	102635076
100755324	26363
100755325	239833
100753249	73086
100753248	66763
100753247	102639281;102631964
100753246	11923
100753245	102641306
100753244	66489
100753243	18220
100753242	100504325;102640673;102642488;102633424;628155;102635208;102643281;102635552;102642076;102641503;101055753;102641886;102640477;102641241;102638745;100504318;100504155;102642465;102631834;101055711;102639713;102641580;102636110;102638847;102634730;102635315;102636264;628147;100503625;100502909;102634030;102640460;100862203;102634499;102641354;102642744;102633782;102641143;101056139
100753241	102642893
100761118	258806
100761119	14767
100761116	19766
100761117	236643
100761115	223255
100761112	14013
100761113	16588
100761111	68393
100769343	230979
100769342	211922
100769341	14235
100769340	16859
100769346	66690
100769345	77998
100769349	109299
100756749	69192
100756748	232174
100756745	102632319;102640382;102632622;102637200;102634745;102636379;102631919;102640276
100756744	18291
100756747	258587
100756746	11495
100756741	71924
100756740	80707
100756743	74334
100756742	67306
100760641	98766
100767612	102641229
100760643	66855
100760642	233651
100767617	329152
100767616	233424
100760647	76561
100767614	12630
100760649	18377
100760648	102642059
100767619	223864
100767618	234267
100768432	258587
100768431	65969
100768436	19133
100768437	630751
100768434	94275
100768438	217837
100768439	100504325;102640673;102642488;102633424;628155;102635208;102643281;102635552;102642076;102641503;101055753;102641886;102640477;102641241;102638745;100504318;100504155;102642465;102631834;101055711;102639713;102641580;102636110;102638847;102634730;102635315;102636264;628147;100503625;100502909;102634030;102640460;100862203;102634499;102641354;102642744;102633782;102641143;101056139
100760396	216805
100760395	70458
100760394	78286
100760393	12231
100760392	16391
100760390	12351
100760399	70584
100760398	218503
100772309	22061
100772308	52187
100772303	258934
100772302	258780
100772300	12508
100772306	77559
100772305	666040
100772304	19378
100766562	214359
100766563	21349
100766560	320183
100766561	74616
100766566	18115
100766565	67812
100766568	330361
100766569	574418
100761938	67537
100761934	76483
100761935	19197
100761936	56495
100761937	384214
100761930	66491
100761931	226419
100761932	12291
100761933	228942
100770279	17984
100770278	73327
100770275	66425
100770274	27061
100770277	64453
100770276	71389
100770270	236900
100770273	328977
100770272	17940
100774976	258580
100774977	246154
100774974	52118
100774972	100041639
100774973	67709
100774970	17279
100774971	56703
100765138	50771
100765139	71302
100765130	665570;668997;100043283;100040053;100043853;636680;672302;384741;665077;382450;384461;545470;74662;623935;100043201;383665;665677;667985;100033452;227920;382483;668342;666835;432543;384852;380739;668068;640374;666838;674324;675960;665782;633606;382969;100039840;676923;100040634;384591;100042534;242823;631594;668275;666571;436219;100042107;621353;667400;666579;620269;668507;666922;665667;665709;10…
100765131	14621
100765133	58887
100765134	103537
100765135	13426
100765136	52009
100765137	77595
103163571	100862230;102641898;100862180;102637325;665290;102641690;624931;102641405
103163576	268373
103163575	102641110;102641935
103163579	102642126
103163578	100416520;230765;100416504;100416517;15181
100758211	104836
100758210	100502876
100758215	272381
100758214	56744
100758217	77018
100758216	17349
100758219	226178
100758218	16871
103160001	80880
103160004	100526558
103160009	628779
100763268	66506
100763269	59022
100763263	18315;258554
100763261	20306
100763267	102643136
100763265	21679
103161063	101869
103161065	102634471
100771919	102642662
100771918	751864
100771916	19177
100771912	272382
100771911	78394
100771910	19401
100752785	66493
100773205	76246
100773204	207151
100773207	100226
100773206	18193
100773201	16909
100773200	68075
100773209	330938
100757364	105511
100757365	102641318
103163960	102636807;102636701
103163961	102641738
103163963	208266
103163964	246086
102465948	723833
102465949	723865
102465946	387173
102465947	387208
102465945	387247
100754239	16579
100754238	78771
100754232	66857
100754231	209018
100754230	26382
100754237	27205
100754236	21401
100754235	242418
100754234	54194
103163039	20671
103163032	72500
103163033	217122
103163036	627800
100755548	329942
100755549	13082
100755542	102643198
100755543	66262
100755541	66720
100755546	72007
100755547	83486
100755544	211612
100755545	19213
100759319	216028
100759318	116748
100756169	93715
100756168	75292
100756165	73162
100759312	16324
100759311	329178
100759310	65972
100756161	216961
100759316	16818
100759315	68073
100756162	241525
103164350	381983
103164351	211548
103164357	100862426
103164354	240041
100760860	107449
100760863	84585
100760862	14163
100760865	56637
100760864	22385
100760867	210106
100760866	668940
100760869	52440
100760868	27366
100752099	107022
100752093	68276
100752092	276920
100752095	102641789;102641999
100752094	223918
100752097	258480
100761168	76138
100751678	241275
100751679	231798
100751674	98845
100751675	67000
100751676	110033
100751677	20401
100751670	17939
100751671	27357
100751672	16833
100752328	14960
100752327	232087
100752326	233081
100752325	258632
100752324	73828
100752322	69684
100752321	72972
100752320	387514
103159734	53817
103159735	18096
100757780	235431
100757781	102634471
103159730	100044068
103159731	258165
100757784	21816
100757789	219257
100774402	15007
100774403	69113
100774400	233545
100774401	72568
100774406	56018
100774407	23872
100774404	320705
100774405	77891
100682530	18810
100682531	71819
100774408	76279
100774409	13405
100682534	18550
100682535	18670
100682536	18671
100682537	18669
100761099	381175
100761098	19367
100750789	258267
100750788	67120
100761093	57748
100750786	83396
100761091	67211
100750784	245450
100761097	235281
100761096	67725
100750781	74302
100761094	76551
100764573	100416933;665053
100764572	240754
100764570	67075
100764577	18738
100764576	243725
100764575	637277;102638754
100764574	258575
100764579	67475
100768605	102545
100768604	381337
100768601	435626
100768600	13828
100768603	74035
100768602	102641967
100768609	76900
100768608	394433
100756958	56464
100756959	223642
100756954	50540
100756955	22648
100756957	60425
100756950	215654
100756951	15212
100756952	71785
100756953	320209
100772808	71910
100772809	18159
100772800	15957
100772801	103844
100772802	69416
100772803	11872
100772804	15202
100772805	228576
100772806	102641731;100504247;102639700;102637277;100861651;102642070;102640123;100503887;102639229;102639598;100504644;102641407;100504213;102641422;102633207;102642799;100503600;102637839;102636053;100503368;102640372;102642606;102641310;102642020;102641792;102642386;102637111;100503898
100767002	100502809;100502881;100504282
100760051	271305
100767000	259012
100760053	227634
100760054	76932
100760055	22152
100767004	104027
100760057	102642197;102642895
100760059	66930
100767008	100504156
100765718	72075
100765719	67440
100765710	212307
100765711	80284
100765712	106389
100765715	14651
100765716	68328
100689449	74451
100689448	27388
100689445	12366
100689444	12419
100689447	107765
100689446	14450
100689441	56746
100689440	20443
100689443	12417
100689442	14688
100763652	13088
100763651	102641110;102641935
100763650	668166
100763657	258938
100763656	19981
100763655	353283
100763659	104582
100763658	12035
100772118	53893
100772119	12283
100772112	258454
100772113	71003
100772110	66072
100772114	217310
100772115	14177
100773447	51792
100752253	76166
100773445	17433
100773444	13193
100773443	17878
100773442	244562
100773441	26564
100773440	665119
100761871	20339
100761873	330149
100761875	257947
100752251	97961
100761877	102643184;102635661
100773448	107702
100752250	101602
100752257	66375
100755204	75288
100766069	29805
100766068	239673
100755207	102641334
100766063	258094
100766062	218275
100766061	12339
100766060	102639675;102642908;674896;102633817;102635492
100766066	56195
100766065	69772
100766064	259102
100755803	258772
100773999	17993
100773998	320162
100773995	243372
100773994	18101
100773997	171168
100773996	77772
100758833	235040
100773993	56846
100758832	26992
100762523	79560
100762520	170833
100762526	103964
100758837	258712
100762524	100504554
100762525	102632285
100762528	11568
100762529	171188
100767821	107993
100767822	102643002
100767824	99709
100767825	72947
100767827	22235
100767828	58251
100767829	269356
100771593	22758
100771592	76686
100771591	258768
100771590	217203
100771597	15353
100771596	66844
100771595	66515
100771594	50493
100771599	68010
100771598	22754
103160902	101055837
103160901	70362
103160907	102641793
103160905	170770
103160904	77889
103160909	102643184;102635661
103160908	56222
100758000	258564
100758001	268935
100758002	108654
100758003	65099
100758004	16558
100758005	217333
100758007	65102
100758008	102642777
100758009	227738
100764038	268807
100764032	100503100
100764030	107358
100764031	56370
100764036	102635439;100504730;102638985;100502706;102635833;100502731;102634921;100502603;100502676;102642636;102632696;100502634;102637504;100502655;100047529;102633147;102642727;102633023;100502584;102641824
100764034	19891
103160275	629219
103160274	629219
103160277	232821
103160276	102642996;102636381;102639330;102643172
103160271	216799
103160270	67109
100759663	93697
100759667	243905
100759666	66772
100759664	102636784;102634619;102642280;102641849;102642045;101055808;102636750;102642563;102642517;102639106;102636649;102640708
103164594	101056283
103164596	102642784;102642945;102641457;102641960;102641471;102641950;102642678;102643199
100759668	69083
103164590	102641111;102641269
103164591	102642331;102641138;102641719;102641879;102642323;102641939;102642351;102642349;102641388;102642437;102641958;102642519;102641397;102642408;102642378
103164592	102642114;102642821
103164593	102642114;102642821
100755173	72886
100755171	387354
100755170	18557
100755177	50849
100755176	68833
100755175	69101
100755174	17231
100755179	230163
100755178	66140
100770969	72500
100770968	233406
100770961	276905
100770963	381813
100770962	18390
100770965	64292
100770964	78891
100770967	67856
100753434	212127
[truncated: 21,759 more rows]
