# Supplementary material for: Ribosome profiling-guided depletion of an mRNA increases cell growth rate and protein secretion
Source: Sci Rep. 2017 Jan 16;7:40388. doi: 10.1038/srep40388 (PMC5238448; doi:10.1038/srep40388)
Supplement: Supplementary Table 5 [file srep40388-s3.xls]

## Sheet: Broad Term Ribo-Seq
Supplementary table S5 - Broad term percentage divsion of Ribo-seq and RNA-seq reads
Category	Ribo-Seq day3 mean	Ribo-Seq day3 std	Ribo-Seq day6 mean	Ribo-Seq day6 std	P-value* day3 to day 6
Recombinant	0.149586	0.0226368	0.0984736	0.0226368	0.0799419
Translation	0.166692	0.0185263	0.170987	0.0185263	0.482671
Folding, Sorting and Degradation	0.10469	0.0111031	0.159607	0.0111031	0.00402606
DNA Maintenance	0.0622764	0.00798371	0.0429705	0.00798371	7.80907e-05
Transcription	0.0554779	0.00736591	0.0604877	0.00736591	0.105294
Biosynthesis	0.0529287	0.00622464	0.0527801	0.00622464	0.895807
Vesicular transport	0.0374201	0.00405382	0.0458984	0.00405382	0.0142443
Signal Transduction	0.0352506	0.00404983	0.0356329	0.00404983	0.675133
Central Carbon Metabolism	0.0303075	0.00240804	0.0322106	0.00240804	0.0247341
Cytoskeleton	0.0289488	0.00183148	0.019515	0.00183148	0.000388653
Energy Metabolism	0.0185913	0.00188071	0.015212	0.00188071	3.24639e-06
Signaling Molecules and Interaction	0.0182905	0.00196981	0.017391	0.00196981	0.110262
Other Enzymes	0.0155416	0.00162559	0.0157606	0.00162559	0.735358
Cell Growth and Death	0.0102427	0.000954196	0.00895173	0.000954196	0.00114255
Circulatory System	0.00504317	0.000686243	0.00323862	0.000686243	0.00237193
Membrane Transport	0.00544486	0.0006508	0.00775046	0.0006508	0.00189099
Cellular Community	0.00471163	0.000431733	0.00437475	0.000431733	0.199167
Immune System	0.00326584	0.000354088	0.00383874	0.000354088	0.00158904
Endocrine System	0.00319731	0.000353172	0.00278667	0.000353172	0.00556286
Nervous System	0.00144726	0.000157265	0.00193272	0.000157265	0.0102251
Digestive System	0.00144903	0.000251508	0.00258183	0.000251508	1.8696e-06
Development	0.000975783	0.000103133	0.0014626	0.000103133	0.00543591
Excretory System	0.000527416	8.17391e-05	0.00042547	8.17391e-05	0.0138849
Crystallins	2.37868e-05	1.1211e-05	4.25615e-06	1.1211e-05	0.039046
Sensory System	1.18193e-07	1.35633e-07	5.02e-07	1.35633e-07	0.446804
*Student's t-test

## Sheet: Broad Term RNA-Seq
Supplemtary table S5 - Broad term percentage divsion of RPFseq and RNAseq reads
Category	RNA-Seq day3 mean	RNA-Seq day3 std	RNA-Seq day6 mean	RNA-Seq day6 std	P-value* day3 to day 6
Recombinant	0.20178	0.0110329	0.12384	0.0313424	0.0153134
Translation	0.136246	0.00636284	0.148434	0.00963773	0.00294725
Folding, Sorting and Degradation	0.0856593	0.00506331	0.126459	0.0139027	0.0025335
DNA Maintenance	0.0559733	0.0035516	0.0444299	0.00482291	0.000501302
Transcription	0.0491237	0.00299827	0.0529104	0.00461909	0.038716
Biosynthesis	0.0523923	0.00324476	0.0539123	0.00512269	0.157579
Vesicular transport	0.0262602	0.00153776	0.0323164	0.00346368	0.0152241
Signal Transduction	0.0383094	0.00243754	0.0410669	0.00417702	0.120832
Central Carbon Metabolism	0.0223726	0.0011711	0.0250204	0.00235446	0.00549936
Cytoskeleton	0.0199343	0.00111325	0.0148055	0.00170497	0.000126559
Energy Metabolism	0.0127116	0.000614709	0.0119887	0.000918064	0.00297264
Signaling Molecules and Interaction	0.0167507	0.00120774	0.0175061	0.00180853	0.183191
Other Enzymes	0.0212366	0.00135745	0.0222721	0.00232432	0.312658
Cell Growth and Death	0.00884526	0.000499972	0.00807994	0.000595863	0.0150188
Circulatory System	0.00426803	0.000161599	0.00312965	0.000249124	0.000114614
Membrane Transport	0.00787774	0.000628325	0.00966758	0.00114422	0.00779586
Cellular Community	0.00465885	0.000282665	0.00495076	0.000368983	0.115196
Immune System	0.00290533	0.000183659	0.00338655	0.000301929	0.00871292
Endocrine System	0.00218508	0.000143697	0.00231227	0.000316596	0.0534668
Nervous System	0.0012273	7.23448e-05	0.00170709	0.000184403	0.00680558
Digestive System	0.00138643	0.000116858	0.00217191	0.000225633	8.29478e-05
Development	0.00121896	8.85675e-05	0.00167231	0.000212282	0.0115715
Excretory System	0.000527655	3.26145e-05	0.000391793	5.09362e-05	5.37212e-05
Crystallins	2.65802e-05	3.6222e-06	7.34582e-06	1.15754e-06	0.000917078
Sensory System	2.05639e-06	4.23218e-07	1.66827e-06	4.8285e-07	0.103386
*Student's t-test

## Sheet: Raw
Category	ribo_day3_rep1	ribo_day3_rep2	ribo_day3_rep3	ribo_day6_rep1	ribo_day6_rep2	ribo_day6_rep3	rna_day3_rep1	rna_day3_rep2	rna_day3_rep3	rna_day6_rep1	rna_day6_rep2	rna_day6_rep3	ribo_day3_mean	ribo_day6_mean	rna_day3_mean	rna_day6_mean	ribo_day3_std	ribo_day6_std	rna_day3_std	rna_day6_std
NeoRKanR	0.0524606	0.0521663	0.0642695	0.0426387	0.0419345	0.077733	0.11699	0.104423	0.125814	0.0653719	0.0719562	0.111377	0.0562988	0.0541021	0.115743	0.0829018	0.00690439	0.020468	0.01075	0.0248794
heavychain	0.0678204	0.0714881	0.0926154	0.03223	0.0357825	0.0478233	0.0705462	0.0763254	0.0763293	0.0332025	0.0334706	0.0429976	0.077308	0.0386119	0.0744003	0.0365569	0.0133829	0.00817261	0.00333772	0.00557939
lightchain	0.0144627	0.0147196	0.0187557	0.00462959	0.00461568	0.00803337	0.0112337	0.0118161	0.011862	0.00374853	0.00396938	0.00542459	0.0159793	0.00575955	0.0116373	0.00438084	0.00240785	0.0019692	0.000350244	0.000910641
Translation	0.175213	0.168534	0.156329	0.170309	0.172092	0.170561	0.138044	0.137129	0.133566	0.148958	0.145969	0.150375	0.166692	0.170987	0.136246	0.148434	0.0185263	0.0169149	0.00636284	0.00963773
Folding Sorting and Degradation	0.107758	0.106577	0.0997364	0.165767	0.170988	0.142065	0.086218	0.0878567	0.0829031	0.132395	0.132283	0.114697	0.10469	0.159607	0.0856593	0.126459	0.0111031	0.021767	0.00506331	0.0139027
DNA Maintenance	0.0620703	0.0633171	0.0614418	0.0439678	0.0409143	0.0440294	0.0566911	0.0564683	0.0547605	0.0463059	0.0436073	0.0433764	0.0622764	0.0429705	0.0559733	0.0444299	0.00798371	0.00721958	0.0035516	0.00482291
Transcription	0.0588049	0.0566856	0.0509431	0.0603059	0.0614337	0.0597234	0.0485954	0.0510151	0.0477607	0.0541139	0.0531671	0.0514502	0.0554779	0.0604877	0.0491237	0.0529104	0.00736591	0.00744659	0.00299827	0.00461909
Biosynthesis	0.051925	0.0519734	0.0548878	0.0535954	0.0525344	0.0522106	0.0529121	0.0527564	0.0515086	0.0545272	0.0547983	0.0524114	0.0529287	0.0527801	0.0523923	0.0539123	0.00622464	0.00692335	0.00324476	0.00512269
Vesicular transport	0.0377203	0.0381096	0.0364305	0.04769	0.0480576	0.0419476	0.0267288	0.0269392	0.0251127	0.0336808	0.0336953	0.0295732	0.0374201	0.0458984	0.0262602	0.0323164	0.00405382	0.0059744	0.00153776	0.00346368
Signal Transduction	0.0359168	0.0355803	0.0342546	0.0364059	0.0362119	0.0342809	0.0383999	0.0395826	0.0369457	0.0421406	0.042346	0.0387142	0.0352506	0.0356329	0.0383094	0.0410669	0.00404983	0.00476971	0.00243754	0.00417702
Central Carbon Metabolism	0.0296828	0.0301585	0.0310812	0.0326097	0.0315029	0.0325191	0.0228967	0.022561	0.0216602	0.0254086	0.0252572	0.0243953	0.0303075	0.0322106	0.0223726	0.0250204	0.00240804	0.0037618	0.0011711	0.00235446
Cytoskeleton	0.0289496	0.0288782	0.0290187	0.0191893	0.0182207	0.0211351	0.0201043	0.020416	0.0192826	0.0147363	0.0149873	0.014693	0.0289488	0.019515	0.0199343	0.0148055	0.00183148	0.00305066	0.00111325	0.00170497
Energy Metabolism	0.0186821	0.0184294	0.0186624	0.0152942	0.0151921	0.0151497	0.0128904	0.0125771	0.0126674	0.0120219	0.0120763	0.0118681	0.0185913	0.015212	0.0127116	0.0119887	0.00188071	0.00167519	0.000614709	0.000918064
Signaling Molecules and Interaction	0.0182501	0.0179652	0.0186562	0.0180014	0.0175101	0.0166613	0.0169731	0.0171101	0.0161689	0.0178732	0.0178729	0.0167723	0.0182905	0.017391	0.0167507	0.0175061	0.00196981	0.00270239	0.00120774	0.00180853
Other Enzymes	0.0155976	0.0156101	0.0154171	0.0163996	0.0163231	0.0145592	0.0213336	0.0219087	0.0204677	0.0233164	0.0227846	0.0207154	0.0155416	0.0157606	0.0212366	0.0222721	0.00162559	0.0025462	0.00135745	0.00232432
Cell Growth and Death	0.0103873	0.0103673	0.00997351	0.00909749	0.00883504	0.00892267	0.0089021	0.00911279	0.00852088	0.00821683	0.0080455	0.00797748	0.0102427	0.00895173	0.00884526	0.00807994	0.000954196	0.000841162	0.000499972	0.000595863
Circulatory System	0.00536151	0.00517036	0.00459764	0.00313846	0.00308274	0.00349466	0.00427788	0.00439127	0.00413495	0.00314742	0.00314333	0.00309819	0.00504317	0.00323862	0.00426803	0.00312965	0.000686243	0.000502696	0.000161599	0.000249124
Membrane Transport	0.00527893	0.00538628	0.00566936	0.00820095	0.00785376	0.00719667	0.00805239	0.00804068	0.00754016	0.0100084	0.00996686	0.00902749	0.00544486	0.00775046	0.00787774	0.00966758	0.0006508	0.00115902	0.000628325	0.00114422
Cellular Community	0.00491993	0.00490455	0.00431043	0.00453115	0.00436757	0.00422554	0.00468962	0.00487768	0.00440924	0.00501745	0.00498492	0.0048499	0.00471163	0.00437475	0.00465885	0.00495076	0.000431733	0.000502123	0.000282665	0.000368983
Immune System	0.00328297	0.00330409	0.00321047	0.00379579	0.00397487	0.00374558	0.00291558	0.00299708	0.00280332	0.00346145	0.00347797	0.00322022	0.00326584	0.00383874	0.00290533	0.00338655	0.000354088	0.000454857	0.000183659	0.000301929
Endocrine System	0.00314015	0.00313304	0.00331875	0.00279303	0.00270586	0.00286111	0.00223372	0.00221735	0.00210419	0.00230512	0.00227599	0.00235569	0.00319731	0.00278667	0.00218508	0.00231227	0.000353172	0.000383522	0.000143697	0.000316596
Nervous System	0.0015209	0.00149501	0.00132586	0.00201967	0.00201924	0.00175927	0.00122122	0.00127203	0.00118866	0.00180077	0.00179375	0.00152675	0.00144726	0.00193272	0.0012273	0.00170709	0.000157265	0.000307172	7.23448e-05	0.000184403
Digestive System	0.00141465	0.00143813	0.00149432	0.00260648	0.0025649	0.0025741	0.00144541	0.0013968	0.0013171	0.00217029	0.00222536	0.00212009	0.00144903	0.00258183	0.00138643	0.00217191	0.000251508	0.000412361	0.000116858	0.000225633
Development	0.000961371	0.000988322	0.000977656	0.00155425	0.00154825	0.00128532	0.00122619	0.00127343	0.00115725	0.00176735	0.00177131	0.00147826	0.000975783	0.0014626	0.00121896	0.00167231	0.000103133	0.000248002	8.85675e-05	0.000212282
Excretory System	0.000538638	0.00049642	0.00054719	0.000433797	0.000452787	0.000389824	0.000532734	0.000515855	0.000534375	0.000399888	0.000391367	0.000384124	0.000527416	0.00042547	0.000527655	0.000391793	8.17391e-05	6.1141e-05	3.26145e-05	5.09362e-05
Crystallins	1.50727e-05	1.99184e-05	3.63693e-05	4.84547e-06	4.55063e-06	3.37234e-06	2.48601e-05	2.41614e-05	3.0719e-05	8.44263e-06	7.45894e-06	6.13587e-06	2.37868e-05	4.25615e-06	2.65802e-05	7.34582e-06	1.1211e-05	7.79465e-07	3.6222e-06	1.15754e-06
Sensory System	1.49235e-07	2.05344e-07	0	1.40264e-06	1.03423e-07	0	1.99716e-06	2.22647e-06	1.94554e-06	1.90037e-06	1.75093e-06	1.3535e-06	1.18193e-07	5.02e-07	2.05639e-06	1.66827e-06	1.35633e-07	8.69523e-07	4.23218e-07	4.8285e-07
Recombinant(NeoR+HC+LC)	0.134744	0.138374	0.175641	0.0794983	0.0823327	0.13359	0.19877	0.192565	0.214006	0.102323	0.109396	0.1598	0.149586	0.0984736	0.20178	0.12384	0.0226368	0.0304444	0.0110329	0.0313424
