# Supplementary material for: Ribosome profiling-guided depletion of an mRNA increases cell growth rate and protein secretion
Source: Sci Rep. 2017 Jan 16;7:40388. doi: 10.1038/srep40388 (PMC5238448; doi:10.1038/srep40388)
Supplement: Supplementary Table 6 [file srep40388-s4.xls]

## Sheet: Ribo-Seq day 3
Supplementary table S6.Gene specific percentage division Ribo-Seq and RNA-Seq division
gene_short_name	CHO_GeneID	category	Ribo-Seq_day3_rep1	Ribo-Seq_day3_rep2	Ribo-Seq_day3_rep3	Ribo-Seq_day3_std	Ribo-Seq_day3_mean
heavychain	heavychain	Recombinant	0.0678204	0.0714881	0.0926154	0.0133829	0.077308
NeoRKanR	NeoRKanR	Recombinant	0.0524606	0.0521663	0.0642695	0.00690439	0.0562988
lightchain	lightchain	Recombinant	0.0144627	0.0147196	0.0187557	0.00240785	0.0159793
Actb	100689477	Cytoskeleton	0.0119606	0.0116717	0.012032	0.000190787	0.0118881
Eef1a1	100689276	Translation	0.00992536	0.00944995	0.00828218	0.000845552	0.00921916
Hspa5	100689305	Folding, Sorting and Degradation	0.00597183	0.0060401	0.00467501	0.000769183	0.00556232
Hsp90b1	100773331	Folding, Sorting and Degradation	0.00441606	0.00434334	0.00290053	0.000854771	0.00388664
Pkm	100751347	Central Carbon Metabolism	0.00365362	0.00361355	0.00379034	9.26977e-05	0.00368584
Rps11	100773922	Translation	0.0033162	0.00323674	0.00369361	0.000244093	0.00341552
Lgals1	100751963	Signaling Molecules and Interaction	0.00375072	0.00321795	0.00326956	0.000293832	0.00341274
Calr	100689096	Folding, Sorting and Degradation	0.00372983	0.00349537	0.00280399	0.000481342	0.00334306
Rps3a	100762337	Translation	0.00323213	0.00310553	0.00298051	0.000125811	0.00310605
Ubc	100689267	Folding, Sorting and Degradation	0.00300355	0.00278601	0.00327514	0.000245065	0.00302157
Arhgef17	100753083		0.000305384	0.00783276	0.000580957	0.0042686	0.00290637
Rps25	100759466	Translation	0.00267285	0.00234616	0.00225198	0.000220878	0.00242366
Hsp90ab1	100754509	Folding, Sorting and Degradation	0.00245466	0.00244	0.00222938	0.000126048	0.00237468
LOC100770366	100770366	Translation	0.00229344	0.002386	0.00209387	0.000149295	0.00225777
Hsp90aa1	100689397	Folding, Sorting and Degradation	0.00218803	0.00224339	0.0020212	0.000115663	0.00215087
Eef2	100689051	Translation	0.00211227	0.00214174	0.00209565	2.33434e-05	0.00211655
Rps4x	100689408	Translation	0.00222594	0.00208969	0.00202926	0.000100747	0.00211496
Rps15	100766987	Translation	0.00239547	0.00196761	0.00192408	0.0002605	0.00209572
Vim	100689099	Cytoskeleton	0.00209461	0.00205632	0.00203954	2.82276e-05	0.00206349
Rps16	100773230	Translation	0.00236806	0.00207172	0.00169006	0.000339891	0.00204328
Psap	100760327	Vesicular transport	0.00217152	0.00211464	0.00177321	0.000215427	0.00201979
LOC100757491	100757491	DNA Maintenance	0.00165596	0.001898	0.00222189	0.000283952	0.00192528
LOC100758292	100758292	Folding, Sorting and Degradation	0.00171197	0.00175405	0.00218026	0.000259072	0.00188209
Gapdh	100736557	Central Carbon Metabolism	0.00195498	0.00195611	0.00172891	0.000130849	0.00188
Serpinh1	100689327	Folding, Sorting and Degradation	0.00193732	0.00189245	0.00179536	7.25608e-05	0.00187504
Tubb	100689088	Cytoskeleton	0.00178162	0.00188886	0.00192307	7.3802e-05	0.00186451
Prdx1	100689332	Vesicular transport	0.00160696	0.00153834	0.00220964	0.000369366	0.00178498
Rplp2	100753445	Translation	0.0021259	0.00178444	0.00143827	0.000343818	0.00178287
Rpl3	100771906	Translation	0.00192493	0.00176863	0.00152865	0.000199605	0.00174074
Rps21	100755560	Translation	0.00164074	0.00152971	0.00196096	0.000223921	0.00171047
Hspa8	100689472	Folding, Sorting and Degradation	0.00170954	0.00174625	0.00144798	0.000162645	0.00163459
Myl6	100689052	Circulatory System	0.0016765	0.00147365	0.00170276	0.000125384	0.00161764
Gstp1	100689311	Biosynthesis	0.00132894	0.00142057	0.00195538	0.000338338	0.00156829
Pdia3	100689343	Folding, Sorting and Degradation	0.00163507	0.00170292	0.00135519	0.000184326	0.00156439
LOC100752904	100752904	DNA Maintenance	0.00136868	0.00163218	0.0015901	0.000141554	0.00153032
Rpl37a	100754588	Translation	0.00176838	0.00165025	0.00113722	0.000335538	0.00151862
Rps3	100758037	Translation	0.00142589	0.00146513	0.00164303	0.000115714	0.00151135
Clu	100756447	Folding, Sorting and Degradation	0.00159627	0.00155199	0.00131602	0.000150652	0.00148809
S100a4	100770532		0.00184061	0.00161452	0.000963565	0.000455352	0.0014729
Ppia	100769490	Folding, Sorting and Degradation	0.00128964	0.00147797	0.00161625	0.000163942	0.00146128
Eef1b2	100753925	Translation	0.00145952	0.00148649	0.0014146	3.63176e-05	0.00145353
LOC100757863	100757863		0.00150842	0.0014563	0.00132301	9.56215e-05	0.00142924
Rpl23	100756818	Translation	0.00148663	0.00138248	0.00138242	6.01483e-05	0.00141717
S100a10	100759158	Vesicular transport	0.00130038	0.00133443	0.00158959	0.000158063	0.00140813
Eif5a	100766364	Translation	0.00158453	0.00145538	0.00113069	0.000233836	0.0013902
Ldha	100689064	Central Carbon Metabolism	0.00135525	0.00143731	0.00132504	5.8096e-05	0.00137253
LOC100757199	100757199		0.00125208	0.00147037	0.00136014	0.000109146	0.00136086
Lgmn	100752348	Vesicular transport	0.00136709	0.0014292	0.00119181	0.000123108	0.00132937
Ncl	100689056	Translation	0.00164905	0.00147684	0.000844746	0.000423496	0.00132354
Rpl34	100753386	Translation	0.00121656	0.00121995	0.00151602	0.000171924	0.00131751
Rps8	100755051	Translation	0.00139818	0.00131349	0.00116858	0.00011611	0.00129342
Rpl14	100774219	Translation	0.00130401	0.00140651	0.00114275	0.000132967	0.00128442
Pcbp2	100766030	Transcription	0.00159756	0.00131194	0.000933606	0.000333054	0.00128104
LOC100773020	100773020	DNA Maintenance	0.0010047	0.00108494	0.00170841	0.000385218	0.00126601
Tagln2	100771092		0.00115707	0.00120486	0.00141345	0.000136339	0.00125846
Rps18	100752957	Translation	0.00150299	0.00127426	0.00099473	0.000254555	0.00125733
LOC100774845	100774845	DNA Maintenance	0.0011319	0.00135692	0.0012337	0.000112679	0.00124084
Hnrnpu	100767942	Transcription	0.00139351	0.00128412	0.00104271	0.000179488	0.00124011
Tkt	100774058	Central Carbon Metabolism	0.0012101	0.00122354	0.00127045	3.16857e-05	0.0012347
Rps24	100754112	Translation	0.00134277	0.00125927	0.00104595	0.000153066	0.001216
Hnrnpk	100762670	Transcription	0.00134859	0.00125835	0.0010358	0.000160992	0.00121424
Rpl13	100689376	Translation	0.00124273	0.0012181	0.00113925	5.40526e-05	0.00120003
Rpl31	100754887	Translation	0.00128944	0.00126523	0.00104379	0.000135377	0.00119949
Tpm4	100761146	Circulatory System	0.00136629	0.00132273	0.000900347	0.000257361	0.00119646
P4hb	100689433	Folding, Sorting and Degradation	0.00134436	0.00125599	0.000970293	0.000195514	0.00119021
Rpl11	100751864	Translation	0.00114876	0.00112672	0.00121847	4.78915e-05	0.00116465
LOC100768185	100768185	DNA Maintenance	0.00140679	0.0012296	0.000855346	0.000281529	0.00116391
Gnb2l1	100767670	Signaling Molecules and Interaction	0.00106902	0.00112888	0.00128702	0.000112631	0.00116164
Atp5b	100763024	Energy Metabolism	0.00112439	0.00117673	0.00114452	2.6401e-05	0.00114854
Rpl4	100756048	Translation	0.00131033	0.00119921	0.000918183	0.000202116	0.00114258
S100a6	100771384		0.0010913	0.00107138	0.00126074	0.000104052	0.00114114
Eif3i	100753319	Translation	0.00108708	0.00113504	0.00115024	3.2966e-05	0.00112412
Gnas	100689067	Signal Transduction	0.00105947	0.0010605	0.00125179	0.00011074	0.00112392
Cd63	100772167	Vesicular transport	0.00123616	0.00117036	0.000948205	0.000150887	0.00111824
LOC100753467	100753467	Biosynthesis	0.00097709	0.00105742	0.00127331	0.000153191	0.00110261
Cct3	100755267	Folding, Sorting and Degradation	0.00111468	0.00112755	0.00105078	4.11168e-05	0.00109767
Top2a	100689304	DNA Maintenance	0.00121537	0.0011221	0.000951442	0.000133841	0.0010963
LOC100754683	100754683	DNA Maintenance	0.000826313	0.00105783	0.00134763	0.000261202	0.00107726
LOC100755894	100755894		0.00122333	0.00109664	0.00090479	0.000160376	0.00107492
Dhfr	100689028	Central Carbon Metabolism	0.000945751	0.00101132	0.00119517	0.000129301	0.00105075
Hyou1	100689308	Folding, Sorting and Degradation	0.00108723	0.00109972	0.000948522	8.39206e-05	0.00104516
Serbp1	100758887	Transcription	0.00116542	0.00108401	0.000873372	0.000150716	0.00104094
S100a11	100758869		0.00108693	0.000980622	0.00101282	5.45122e-05	0.00102679
Anxa2	100760539	Vesicular transport	0.00102176	0.0010375	0.00101866	1.01035e-05	0.00102597
Cfl1	100760435	Cytoskeleton	0.00107504	0.000953516	0.00102786	6.1265e-05	0.00101881
Hmgcs1	100762235	Biosynthesis	0.000860936	0.000901256	0.00124551	0.000211356	0.00100257
LOC100762720	100762720		0.000912422	0.000863062	0.00122685	0.000197331	0.00100078
Ybx1	100769813	Transcription	0.00124188	0.00100804	0.000735955	0.000253204	0.000995291
Fth1	100689102	Biosynthesis	0.00105519	0.000954646	0.000964771	5.53583e-05	0.000991536
LOC100774337	100774337	Cytoskeleton	0.000888097	0.000894788	0.00118096	0.000167184	0.000987947
Ptma	100763157		0.00134371	0.00111245	0.000494636	0.000438958	0.0009836
Rps23	100772739	Translation	0.00104818	0.000785031	0.00107312	0.000159614	0.000968775
Rps26	100767971	Translation	0.00128267	0.00108463	0.000523642	0.000393712	0.000963648
Pdia6	100766687	Folding, Sorting and Degradation	0.00107882	0.000988528	0.00081904	0.000131886	0.000962129
Rps17	100689053	Translation	0.000956794	0.000915836	0.000991937	3.80877e-05	0.000954856
LOC100770067	100770067		0.00109165	0.0010028	0.000765977	0.000168347	0.000953476
Hspd1	100689473	Folding, Sorting and Degradation	0.0010438	0.00102179	0.000794286	0.000138143	0.000953293
Eif4a1	100762873	Translation	0.000952069	0.000927027	0.000977021	2.49971e-05	0.000952039
Hnrnpa2b1	100759302	Transcription	0.000952268	0.000973024	0.00089235	4.18914e-05	0.000939214
Rps10	100756654	Translation	0.000863722	0.000931442	0.00101764	7.71454e-05	0.000937602
Rpl7	100763698	Translation	0.00104395	0.000997871	0.000763312	0.000150498	0.000935043
Ppib	100774375	Folding, Sorting and Degradation	0.000934708	0.000953003	0.000915453	1.87768e-05	0.000934388
Eif3b	100762979	Translation	0.000954108	0.000986166	0.000847602	7.25388e-05	0.000929292
Rps15a	100751993	Translation	0.00102798	0.000904542	0.000836177	9.721e-05	0.000922899
Rpl35a	100754849	Translation	0.000958834	0.000929388	0.000879211	4.02588e-05	0.000922478
Pigs	100761041	Biosynthesis	0.000844421	0.00088678	0.00101345	8.79517e-05	0.000914885
Lmna	100757316	Cell Growth and Death	0.000847952	0.000897252	0.000983368	6.8537e-05	0.000909524
Rpl27	100769867	Translation	0.00092446	0.000900846	0.000902632	1.31485e-05	0.000909313
Cct7	100770561	Folding, Sorting and Degradation	0.000961669	0.000884726	0.000856869	5.42823e-05	0.000901088
Rpl37	100767569	Translation	0.000771295	0.00100999	0.000914882	0.000120163	0.000898721
LOC100768756	100768756		0.000689962	0.000714701	0.00123548	0.000308061	0.000880047
Itgb1	100763033	Signal Transduction	0.000918242	0.000936473	0.000782988	8.38488e-05	0.000879234
Sparc	100760092		0.000877451	0.000836983	0.000884352	2.55899e-05	0.000866262
Stmn1	100770568	Signal Transduction	0.00102679	0.00082302	0.000741668	0.000146873	0.000863824
Rpl15	100767738	Translation	0.000866109	0.000821685	0.000890763	3.50072e-05	0.000859519
LOC100765627	100765627	Biosynthesis	0.000909935	0.000876512	0.00078705	6.35363e-05	0.000857832
Rpl6	100761632	Translation	0.0010048	0.000895199	0.000668548	0.000171487	0.000856182
Eef1g	100753545	Translation	0.000881829	0.000873843	0.000795048	4.79643e-05	0.00085024
Kpnb1	100762896	Translation	0.000954108	0.000847867	0.000744651	0.000104732	0.000848875
Rpl38	100761990	Translation	0.00102783	0.00086183	0.000655219	0.000186674	0.000848293
Rps27a	100765052		0.000888793	0.000818092	0.000837256	3.6565e-05	0.000848047
Rpl13a	100773637	Translation	0.000876108	0.000926103	0.000681116	0.000129448	0.000827776
LOC100753203	100753203	DNA Maintenance	0.000847505	0.000853924	0.000775117	4.37639e-05	0.000825516
Ywhaz	100766119	Cell Growth and Death	0.000913715	0.000916349	0.000633448	0.000162578	0.000821171
Rpl8	100753709	Translation	0.000748711	0.000826614	0.000884416	6.80999e-05	0.000819914
Cct5	100757108	Folding, Sorting and Degradation	0.000854569	0.000878976	0.000720976	8.50557e-05	0.000818174
LOC100770670	100770670	Energy Metabolism	0.000845813	0.000882878	0.000701807	9.56539e-05	0.000810166
LOC100773511	100773511	Folding, Sorting and Degradation	0.000714934	0.000900127	0.00079765	9.27718e-05	0.000804237
Rps5	103163645	Translation	0.00078408	0.000794272	0.00082215	1.97078e-05	0.000800167
Rpl23a	100761992	Translation	0.000774728	0.000868607	0.000751125	6.21452e-05	0.000798153
Pltp	100771770	Endocrine System	0.000714238	0.00078575	0.000891525	8.91934e-05	0.000797171
Fkbp1a	100763474	Folding, Sorting and Degradation	0.000755775	0.000757721	0.00087737	6.96483e-05	0.000796955
Park7	100759195		0.000733042	0.000752484	0.000882892	8.14858e-05	0.000789473
LOC100757539	100757539	DNA Maintenance	0.00065151	0.000791397	0.000922499	0.000135518	0.000788469
Nedd4	100755507	Folding, Sorting and Degradation	0.000842282	0.000842117	0.000671404	9.86085e-05	0.000785268
Tspan9	100770398		0.000790696	0.000804847	0.000758297	2.38635e-05	0.000784613
Rpl18a	100772334	Translation	0.000849644	0.000826203	0.000672484	9.62331e-05	0.000782777
Hspg2	100689041	Signaling Molecules and Interaction	0.000767863	0.000750944	0.000826403	3.95961e-05	0.000781737
Atp5a1	100770431	Energy Metabolism	0.000786766	0.000745195	0.000812375	3.3905e-05	0.000781445
Hnrnpa1	100769923	Transcription	0.000873074	0.000813061	0.000657568	0.000111222	0.000781234
Atp5g3	100754380	Energy Metabolism	0.000746672	0.000780514	0.000805774	2.96549e-05	0.000777653
Ddx5	100768812	Transcription	0.00082895	0.000811726	0.000691525	7.48672e-05	0.0007774
Rpl19	100757685	Translation	0.00078995	0.000740985	0.000778228	2.55668e-05	0.000769721
LOC100756515	100756515		0.000898643	0.000749918	0.000654838	0.000122882	0.000767799
LOC100758065	100758065	DNA Maintenance	0.000747368	0.000689546	0.00086201	8.77781e-05	0.000766308
Rpl24	100757231	Translation	0.000767117	0.000811829	0.000718501	4.66777e-05	0.000765815
Ipo5	100764714		0.000811987	0.000784929	0.000689494	6.43486e-05	0.000762137
Txnrd1	100771594	Biosynthesis	0.00079572	0.000780822	0.00069527	5.42085e-05	0.000757271
LOC100770935	100770935		0.000946	0.000845813	0.000472674	0.000249435	0.000754829
Rps20	100755991	Translation	0.000741449	0.00081265	0.000710249	5.24866e-05	0.000754783
Rpl27a	100750602	Translation	0.000709661	0.000747248	0.000804378	4.7693e-05	0.000753762
Nme1	100765914	Biosynthesis	0.000814424	0.000710594	0.00072415	5.64417e-05	0.000749723
Lamb1	100757343	Signal Transduction	0.000781742	0.000798687	0.000652553	7.99289e-05	0.000744327
Fus	100756868		0.000783185	0.000786161	0.000662138	7.07613e-05	0.000743828
Rplp0	100756201	Translation	0.000758262	0.000697452	0.000761471	3.60708e-05	0.000739062
Rpl21	100758710	Translation	0.000858498	0.00078883	0.000567819	0.000151764	0.000738382
LOC100764813	100764813		0.000819797	0.000776407	0.000616692	0.00010696	0.000737632
Rps7	100765366	Translation	0.000758213	0.000795709	0.000646968	7.73578e-05	0.00073363
Cnbp	100689247	Transcription	0.000756173	0.00068585	0.000747951	3.8448e-05	0.000729992
Rpl9	100758533	Translation	0.000774927	0.000740574	0.000670199	5.33868e-05	0.000728567
Anxa1	100768079	Vesicular transport	0.000691505	0.000699505	0.000740208	2.61174e-05	0.000710406
Prkar1a	100773792	Cell Growth and Death	0.000723491	0.000687185	0.000704283	1.81631e-05	0.000704986
Aldoa	100771717	Central Carbon Metabolism	0.000663399	0.000722709	0.000714692	3.21793e-05	0.000700267
Ptges3	100774202	Biosynthesis	0.000819946	0.000726816	0.000544651	0.000140026	0.000697138
Rpl10	100758401	Translation	0.000726873	0.000673221	0.00067864	2.95362e-05	0.000692912
LOC100754104	100754104	DNA Maintenance	0.000660464	0.00064704	0.000770357	6.76558e-05	0.00069262
Rpn2	103158732	Biosynthesis	0.000644048	0.000656589	0.000776323	7.30188e-05	0.00069232
Tgm2	100759289		0.000646983	0.000639134	0.000773975	7.56864e-05	0.000686697
LOC100753502	100753502	DNA Maintenance	0.000755576	0.000643446	0.000609837	7.63136e-05	0.00066962
Ddb1	100764133	DNA Maintenance	0.000670413	0.000654535	0.00067991	1.28203e-05	0.000668286
Prmt1	100765197	Signal Transduction	0.000715283	0.000673221	0.000604886	5.5717e-05	0.000664463
H3f3b	100757430	DNA Maintenance	0.000616489	0.000677944	0.000693493	4.07186e-05	0.000662642
Pgam1	100766080	Central Carbon Metabolism	0.000656235	0.000643549	0.000685495	2.15118e-05	0.00066176
Canx	100689345	Folding, Sorting and Degradation	0.000724187	0.000671065	0.000584258	7.06372e-05	0.000659837
Akr1b1	100751272	Central Carbon Metabolism	0.000617584	0.000604328	0.000754172	8.29508e-05	0.000658695
Ndrg1	100758250	Vesicular transport	0.000575997	0.000623117	0.000775752	0.000104419	0.000658289
Fscn1	100758707		0.00066897	0.00070505	0.000597714	5.46202e-05	0.000657245
Cct4	100767849	Folding, Sorting and Degradation	0.000650017	0.00066203	0.000653759	6.14704e-06	0.000655269
LOC100751726	100751726	DNA Maintenance	0.000641859	0.000566853	0.000753093	9.37052e-05	0.000653935
Cltc	100756644	Vesicular transport	0.000629622	0.000675788	0.000639351	2.43367e-05	0.000648254
Ghitm	100753936		0.00061833	0.000645603	0.000668104	2.49252e-05	0.000644012
Eif3a	100752118	Translation	0.000738464	0.000700327	0.000492033	0.000132645	0.000643608
Pgk1	100689467	Central Carbon Metabolism	0.000680312	0.000631126	0.000613201	3.47479e-05	0.000641546
Rpl22	100766349	Translation	0.000719063	0.000608949	0.000593207	6.85721e-05	0.000640406
Tubb4b	100689089	Cytoskeleton	0.000601168	0.000657513	0.000661947	3.38835e-05	0.000640209
Psat1	100760751	Biosynthesis	0.00055391	0.000588106	0.000778291	0.00012089	0.000640102
Arcn1	100758971		0.000664593	0.000672195	0.000573658	5.48276e-05	0.000636815
LOC100755196	100755196	Translation	0.000757665	0.000702688	0.00044627	0.000166203	0.000635541
Rps13	100689293	Translation	0.000665239	0.000624965	0.000614534	2.67764e-05	0.000634913
Rpl32	100770845	Translation	0.000683297	0.000721683	0.000489177	0.000124643	0.000631385
Fdps	100754883	Biosynthesis	0.000518492	0.000566134	0.0007993	0.000150272	0.000627975
Vcp	103161970	Folding, Sorting and Degradation	0.000607137	0.000653919	0.000621135	2.40114e-05	0.000627397
Cct2	100759253	Folding, Sorting and Degradation	0.000589677	0.000636054	0.000651538	3.21906e-05	0.000625756
Rpl26	100760077	Translation	0.000730604	0.000634514	0.000510313	0.000110444	0.000625144
Ran	100769066	Translation	0.000625642	0.000646219	0.000602918	2.1659e-05	0.000624926
Calm2	100765281	Signal Transduction	0.000714437	0.000668704	0.000484671	0.000121623	0.000622604
Rpn1	100762811	Central Carbon Metabolism	0.000582862	0.000619113	0.000662265	3.97514e-05	0.000621413
Eif3d	100769541	Translation	0.000681954	0.000611002	0.000557663	6.23529e-05	0.000616873
Ubb	100689268	Folding, Sorting and Degradation	0.000687774	0.000546319	0.000613899	7.07509e-05	0.000615997
Sf3b3	100752512	Transcription	0.000587538	0.000596936	0.000651728	3.46674e-05	0.000612067
Npm1	100761791	DNA Maintenance	0.000711005	0.000683591	0.000411551	0.000165544	0.000602049
Sod1	100765091	Other Enzymes	0.000578434	0.000588414	0.0006344	2.98511e-05	0.000600416
LOC100767070	100767070	Translation	0.000658225	0.000612131	0.000529989	6.49569e-05	0.000600115
Cd9	100764427	Signaling Molecules and Interaction	0.000520531	0.000594472	0.000679719	7.9661e-05	0.000598241
Aars	100766178	Translation	0.000609823	0.000613774	0.00055798	3.11348e-05	0.000593859
Ddx3x	100764307	Translation	0.000633701	0.000574656	0.000572706	3.46663e-05	0.000593688
LOC100758350	100758350	DNA Maintenance	0.000589229	0.000595704	0.000593905	3.34238e-06	0.000592946
Hmox1	100756872	Biosynthesis	0.00059291	0.000593856	0.000583306	5.83731e-06	0.000590024
Ppp1ca	100760810	Translation	0.000567092	0.000560179	0.000635543	4.16592e-05	0.000587605
Ctnnb1	100773307	Signal Transduction	0.000566893	0.000577531	0.000615295	2.54364e-05	0.000586573
Pa2g4	100767388		0.00068459	0.000620448	0.000428181	0.000133433	0.00057774
Anxa5	100759361	Vesicular transport	0.000613654	0.000596423	0.000517549	5.12414e-05	0.000575875
LOC100775043	100775043	DNA Maintenance	0.000486555	0.000542006	0.000695333	0.000108145	0.000574632
Fkbp4	100762395	Endocrine System	0.000599128	0.000583281	0.000540208	3.04902e-05	0.000574206
Tcp1	100689476	Folding, Sorting and Degradation	0.000594751	0.000570036	0.00054846	2.31632e-05	0.000571082
LOC100757772	100757772	DNA Maintenance	0.000529485	0.000537591	0.000642398	6.29806e-05	0.000569825
Tuba1b	100682528	Cytoskeleton	0.000496355	0.000549193	0.000661947	8.45833e-05	0.000569165
LOC100758641	100758641	DNA Maintenance	0.000512373	0.0006916	0.000495715	0.000108605	0.000566562
Arpc2	100774430	Cytoskeleton	0.000604501	0.000569523	0.000517676	4.36847e-05	0.0005639
Col6a1	100755078	Signal Transduction	0.000554955	0.000616341	0.000517739	4.97922e-05	0.000563012
Arhgdia	100767064	Nervous System	0.000576992	0.000576299	0.000531767	2.59131e-05	0.000561686
Cct6a	100754913	Folding, Sorting and Degradation	0.000580524	0.000558126	0.00054554	1.77197e-05	0.000561396
Cdc42	100765433	Signal Transduction	0.000583309	0.000578455	0.000494318	5.00366e-05	0.000552028
Eif4b	100758911	Translation	0.000606789	0.00057979	0.0004662	7.46064e-05	0.000550926
Lama5	100755091	Signal Transduction	0.000538688	0.000560179	0.000548967	1.0749e-05	0.000549278
Psma7	100769350	Folding, Sorting and Degradation	0.000568933	0.000547037	0.000531259	1.89197e-05	0.000549076
Etfa	100758144	Other Enzymes	0.00058903	0.00056675	0.000486956	5.367e-05	0.000547579
Atp2a2	100751820	Signal Transduction	0.000563959	0.000564081	0.000494509	4.01323e-05	0.000540849
Ostf1	100751605		0.0005753	0.000615725	0.000425261	0.000100351	0.000538762
Aga	100754017	Biosynthesis	0.000501678	0.000526914	0.000587177	4.39294e-05	0.00053859
Eif3h	100751998	Translation	0.000540031	0.000578044	0.000492033	4.3102e-05	0.000536703
LOC100761268	100761268	DNA Maintenance	0.000525655	0.000526092	0.000552141	1.51671e-05	0.000534629
Hspa9	100689405	Folding, Sorting and Degradation	0.00059286	0.000547961	0.000453189	7.13045e-05	0.000531337
LOC100755207	100755207		0.000432831	0.00043112	0.000725102	0.000169239	0.000529684
Slc25a5	100769087	Membrane Transport	0.000529635	0.00054139	0.000517739	1.18256e-05	0.000529588
LOC100762735	100762735		0.000566744	0.000559255	0.000461567	5.86819e-05	0.000529189
Gars	100751073	Translation	0.000553015	0.000530199	0.000500792	2.61804e-05	0.000528002
Lamp1	100689406	Vesicular transport	0.000564108	0.000593445	0.00042615	8.93317e-05	0.000527901
Cd44	100750640	Signaling Molecules and Interaction	0.000508742	0.000544368	0.000530497	1.79579e-05	0.000527869
Fau	100689400	Translation	0.00053446	0.000513053	0.000534559	1.23882e-05	0.000527357
LOC100773314	100773314	DNA Maintenance	0.000468846	0.000507406	0.000604442	6.98677e-05	0.000526898
LOC100766772	100766772	Biosynthesis	0.000468995	0.000556175	0.000547698	4.80733e-05	0.00052429
LOC100767612	100767612		0.000433179	0.000537591	0.000601078	8.47766e-05	0.000523949
Eif4h	100770352		0.000560228	0.000520651	0.000490129	3.51466e-05	0.000523669
LOC100752010	100752010	DNA Maintenance	0.000514413	0.000527119	0.000524531	6.71476e-06	0.000522021
Psmb4	100771179	Folding, Sorting and Degradation	0.00049929	0.000505968	0.000553728	2.96901e-05	0.000519662
Nap1l1	100763316	DNA Maintenance	0.0006046	0.000561309	0.000393017	0.000111776	0.000519642
Pdia4	100753458	Folding, Sorting and Degradation	0.000532122	0.000563978	0.000461313	5.25498e-05	0.000519138
Rps12	100753860	Translation	0.000558636	0.000512539	0.000479275	3.98527e-05	0.000516817
Ddost	100755259	Central Carbon Metabolism	0.000476606	0.000513361	0.00055798	4.07503e-05	0.000515983
Rpl36al	100753090	Translation	0.00055789	0.000535333	0.000454141	5.45662e-05	0.000515788
Hnrnpul1	100772778		0.000570376	0.000540158	0.000428688	7.46256e-05	0.000513074
Atp5o	100770018	Energy Metabolism	0.000503668	0.00051449	0.000517422	7.24459e-06	0.00051186
Rhoa	100762797	Signal Transduction	0.000593905	0.000547859	0.000393462	0.000104989	0.000511742
Atp1a1	100771378	Circulatory System	0.000509438	0.00054868	0.000468993	3.9845e-05	0.000509037
LOC100754396	100754396		0.000496455	0.000543238	0.000476356	3.43171e-05	0.00050535
Gnb1	100689442	Signal Transduction	0.00046417	0.000495907	0.000551951	4.44476e-05	0.000504009
Hdlbp	100772142		0.000514661	0.000491389	0.000505362	1.17141e-05	0.000503804
LOC100773545	100773545	Cellular Community	0.000525257	0.00056942	0.000415867	7.90516e-05	0.000503515
Psmd2	100750425	Folding, Sorting and Degradation	0.000499041	0.000495393	0.000509171	7.13826e-06	0.000501202
Tmsb10	103164080		0.000636934	0.00053215	0.000331196	0.00015537	0.000500093
Calm1	100771772	Signal Transduction	0.000551871	0.000581535	0.000365597	0.000117052	0.000499668
Slc25a3	100758020		0.000468796	0.000486563	0.000543001	3.87453e-05	0.000499454
Snd1	100773866		0.000494813	0.000522704	0.000479974	2.16949e-05	0.000499164
Hnrnpa3	100757096	Transcription	0.000567938	0.000497755	0.00042945	6.92462e-05	0.000498381
Sars	100689195	Translation	0.000543961	0.000520651	0.000427609	6.15599e-05	0.000497407
Eif2s2	100750388	Translation	0.000628527	0.000522396	0.000338558	0.00014671	0.000496494
Phb	100755273	Translation	0.00046805	0.000505968	0.000509107	2.28521e-05	0.000494375
LOC100760824	100760824	Energy Metabolism	0.000479044	0.000471471	0.00051958	2.58684e-05	0.000490031
Ptrf	100756349		0.000526351	0.000510794	0.000430529	5.14237e-05	0.000489225
Manf	100768617		0.000516651	0.000496933	0.00044481	3.71185e-05	0.000486132
Hnrnpc	100751290	Transcription	0.000552865	0.000533998	0.000370294	0.000100405	0.000485719
LOC103159066	103159066		0.000153364	0.000436357	0.000863534	0.000357516	0.000484418
Rps14	100689292	Translation	0.000447854	0.000486255	0.000517041	3.46634e-05	0.000483717
Psma5	100774039	Folding, Sorting and Degradation	0.000480934	0.0004726	0.000495778	1.17404e-05	0.000483104
Tmbim6	100757833		0.00044268	0.000483073	0.000521928	3.96265e-05	0.00048256
Anxa11	100752736	Vesicular transport	0.000484765	0.000501246	0.000460615	2.04357e-05	0.000482208
Rpl10a	100765562	Translation	0.00046039	0.000481943	0.000500602	2.01236e-05	0.000480978
LOC100760690	100760690		0.000459046	0.000523423	0.000451284	3.9599e-05	0.000477918
Hnrnpf	100771400	Transcription	0.00053247	0.000486769	0.00041282	6.03779e-05	0.000477353
Hnrnpd	100767887	Transcription	0.000520631	0.00049026	0.000410726	5.67554e-05	0.000473872
Rpl7a	100772298	Translation	0.000540728	0.000513155	0.000365153	9.44204e-05	0.000473012
Ssr1	100767661	Folding, Sorting and Degradation	0.000513865	0.000514901	0.000389463	7.21246e-05	0.000472743
Dbi	100761641	Endocrine System	0.000447705	0.000394672	0.000571754	9.08834e-05	0.000471377
Pgd	100765199	Central Carbon Metabolism	0.000467652	0.000455967	0.000490066	1.73283e-05	0.000471228
LOC100753603	100753603	Cell Growth and Death	0.000467603	0.000480198	0.000465121	8.0839e-06	0.000470974
Tpi1	100767338	Central Carbon Metabolism	0.000484615	0.000461614	0.0004662	1.21738e-05	0.00047081
Akr1b8	100689318	Central Carbon Metabolism	0.000408555	0.000437589	0.000565534	8.35214e-05	0.000470559
Fasn	100689207	Biosynthesis	0.000424225	0.000466029	0.000517803	4.68773e-05	0.000469352
Tardbp	100769142		0.000499141	0.000453298	0.000455473	2.58624e-05	0.000469304
LOC100768693	100768693	Vesicular transport	0.000477203	0.000481532	0.00044773	1.8394e-05	0.000468822
Anp32b	100767552	Translation	0.000543513	0.000488617	0.00036382	9.20846e-05	0.000465317
LOC100755794	100755794	Vesicular transport	0.000517099	0.000531944	0.00034243	0.000105392	0.000463825
Gstm3	100750357	Biosynthesis	0.00046805	0.000470649	0.000451919	1.01471e-05	0.00046354
Pfdn5	100768547	Folding, Sorting and Degradation	0.000492376	0.000454324	0.000433957	2.96522e-05	0.000460219
Ubl5	100764154	Transcription	0.000360153	0.000425679	0.000594159	0.000120719	0.000459997
H3f3a	100753137	DNA Maintenance	0.000414276	0.000494572	0.000470707	4.12339e-05	0.000459852
Pcna	100689335	DNA Maintenance	0.000480785	0.000506892	0.000390478	6.10862e-05	0.000459385
B2m	100689409	Immune System	0.000452928	0.000477631	0.000443287	1.77139e-05	0.000457949
Calu	100750933		0.000519089	0.000457096	0.000396889	6.11019e-05	0.000457691
Itm2b	100751459	Vesicular transport	0.000397661	0.000447137	0.000523325	6.33032e-05	0.000456041
Msmo1	100754784	Biosynthesis	0.000432035	0.000426089	0.00050714	4.51759e-05	0.000455088
Mif	100766328	Biosynthesis	0.000459544	0.000375369	0.000525419	7.52107e-05	0.000453444
Ganab	100752162	Biosynthesis	0.000442282	0.00045915	0.000458647	9.59662e-06	0.00045336
Ctsb	100756995	Vesicular transport	0.000460489	0.000471676	0.000426657	2.34393e-05	0.000452941
Rexo2	100768560	Translation	0.000516452	0.00048184	0.000355442	8.47534e-05	0.000451245
Mdh1	100764352	Central Carbon Metabolism	0.000439696	0.000458637	0.000454966	1.0045e-05	0.000451099
Dhx9	100765632	Transcription	0.000488844	0.0004457	0.000415486	3.68681e-05	0.00045001
Kars	100766627	Translation	0.000485063	0.000452682	0.000411614	3.68098e-05	0.000449786
Vdac2	100761812	Membrane Transport	0.000412485	0.000461101	0.000470389	3.10984e-05	0.000447992
St13	100763998	Folding, Sorting and Degradation	0.000489391	0.000476912	0.000377403	6.13718e-05	0.000447902
Rbm8a	100754959	Translation	0.000463126	0.000431531	0.000435353	1.7244e-05	0.000443337
LOC100763833	100763833	Signal Transduction	0.000423031	0.00045186	0.000452681	1.68864e-05	0.000442524
Rps2	100689058	Translation	0.00040383	0.000443544	0.000469755	3.31923e-05	0.000439043
Sept2	100772434		0.000478696	0.000466234	0.000370993	5.89155e-05	0.000438641
LOC100768887	100768887		0.000524909	0.000394466	0.000395175	7.51071e-05	0.000438184
Pcbp1	100771216	Transcription	0.000414823	0.0003996	0.000499523	5.38367e-05	0.000437982
Rpl35	100750707	Translation	0.000509339	0.000449293	0.000340843	8.53985e-05	0.000433158
LOC100772630	100772630		0.000479541	0.000427322	0.000387178	4.63131e-05	0.000431347
Eif4g1	100770567	Translation	0.000454022	0.000425987	0.000413201	2.08798e-05	0.00043107
Gabarap	100767236	Signal Transduction	0.000518243	0.000408122	0.000366296	7.849e-05	0.000430887
LOC100752605	100752605		0.000410296	0.000459663	0.00041701	2.67753e-05	0.00042899
Lpl	100689191	Biosynthesis	0.000501927	0.000488514	0.000294573	0.000116038	0.000428338
LOC100752071	100752071	Translation	0.000347518	0.000380811	0.000555315	0.000111609	0.000427881
LOC100768110	100768110	Biosynthesis	0.000358761	0.000362638	0.000559186	0.000114613	0.000426862
Nsfl1c	100763758	Folding, Sorting and Degradation	0.000440143	0.00042917	0.000410726	1.4866e-05	0.00042668
LOC100762374	100762374	Energy Metabolism	0.000485809	0.000446727	0.000347381	7.13668e-05	0.000426639
Impdh2	100689398	Biosynthesis	0.000423777	0.000443338	0.000406092	1.86309e-05	0.000424403
Gdi2	100765873	Vesicular transport	0.000491828	0.000454016	0.000327324	8.61611e-05	0.00042439
Arpc1b	100774796	Cytoskeleton	0.000407958	0.000390257	0.000473119	4.36373e-05	0.000423778
Parva	100763027	Cellular Community	0.000445217	0.000413974	0.000407425	2.01959e-05	0.000422206
Prpf19	100751402	Transcription	0.000412435	0.000422496	0.000429323	8.49529e-06	0.000421418
Ipo7	100752357		0.000412535	0.000442312	0.000408695	1.84006e-05	0.00042118
Hnrnpl	100768344	Transcription	0.000412734	0.00040227	0.00044754	2.37006e-05	0.000420848
Bzw1	100758868		0.000452132	0.00042496	0.000378292	3.73466e-05	0.000418461
Copg1	100763679	Vesicular transport	0.000440442	0.000424755	0.000387622	2.71257e-05	0.000417606
Akr1a1	100689106	Central Carbon Metabolism	0.000368162	0.000402372	0.000479529	5.70469e-05	0.000416688
Rpl18	100774500	Translation	0.000396666	0.000433893	0.000417644	1.86632e-05	0.000416068
LOC100767953	100767953	Transcription	0.000471085	0.000467364	0.000309108	9.24621e-05	0.000415852
Bsg	100689246	Signaling Molecules and Interaction	0.000389702	0.000403707	0.000452808	3.31395e-05	0.000415406
Rps27	100765425	Translation	0.00047974	0.000483689	0.000279466	0.000116785	0.000414298
Parp1	100689463	DNA Maintenance	0.000426066	0.000412742	0.000401713	1.21943e-05	0.000413507
LOC100773835	100773835	Cellular Community	0.000412634	0.000441798	0.000381212	3.03004e-05	0.000411881
Tra2b	100756061	Transcription	0.000438054	0.000435022	0.000360647	4.38421e-05	0.000411241
Nudc	100771417		0.000439994	0.000416336	0.000375563	3.25924e-05	0.000410631
LOC103159629	103159629		0.000415719	0.000343952	0.000471976	6.41686e-05	0.000410549
LOC100761179	100761179	DNA Maintenance	0.000353687	0.000466337	0.000410916	5.63276e-05	0.000410313
Cdk1	100766716	DNA Maintenance	0.000390896	0.000432558	0.000407045	2.10057e-05	0.000410166
Tecr	100761652	Biosynthesis	0.000429995	0.000390668	0.000401586	2.03018e-05	0.000407416
Clic1	100761384	Signaling Molecules and Interaction	0.000393134	0.000397341	0.000426657	1.82616e-05	0.000405711
LOC100750593	100750593	Biosynthesis	0.000485759	0.000405144	0.00032415	8.08046e-05	0.000405018
Lamc1	100761564	Signal Transduction	0.000429299	0.000428964	0.000356711	4.18122e-05	0.000404992
Eif4g2	100758677	Translation	0.000423976	0.000398881	0.000387051	1.88555e-05	0.000403303
Chchd2	100754041		0.00040771	0.000383378	0.000418152	1.78434e-05	0.00040308
Tpm3	100763482	Circulatory System	0.000424971	0.000433585	0.000349285	4.63841e-05	0.000402614
LOC100751440	100751440	DNA Maintenance	0.000367317	0.000393953	0.000442398	3.8065e-05	0.000401223
Lgals3bp	100767541	Vesicular transport	0.000372142	0.000375369	0.000455347	4.71341e-05	0.000400953
Tuba1c	100682526	Cytoskeleton	0.000336674	0.000383994	0.00047991	7.29792e-05	0.000400193
Rps28	100755309	Translation	0.000372241	0.00039806	0.000428561	2.81924e-05	0.000399621
Srsf1	100689086	Transcription	0.000369058	0.000418286	0.000405331	2.55181e-05	0.000397558
Uba1	100769040	Folding, Sorting and Degradation	0.000406217	0.000393029	0.000392256	7.84704e-06	0.000397167
LOC100770677	100770677	Translation	0.000396766	0.000408225	0.00038521	1.15072e-05	0.000396734
LOC100765757	100765757	Energy Metabolism	0.000365576	0.000351549	0.000472294	6.6036e-05	0.000396473
Cspg4	100760376	Signaling Molecules and Interaction	0.000397711	0.000415104	0.000371754	2.18152e-05	0.000394856
Rbm39	100757502	Transcription	0.000455465	0.000401345	0.000326626	6.46934e-05	0.000394479
Lrrc59	100758748		0.000390249	0.000417773	0.000375182	2.15971e-05	0.000394401
Atp5j2	103160361	Energy Metabolism	0.000421787	0.000380298	0.000380386	2.39286e-05	0.000394157
Kpna2	100768235		0.000402387	0.000430094	0.000349666	4.0857e-05	0.000394049
Sdha	100750732	Central Carbon Metabolism	0.000384379	0.000396931	0.000393652	6.50985e-06	0.000391654
Ppm1g	100768018	Other Enzymes	0.000387364	0.000410791	0.000375816	1.78206e-05	0.000391324
Psma4	100756711	Folding, Sorting and Degradation	0.000414724	0.00040381	0.000353157	3.28513e-05	0.000390563
Psma2	100750876	Folding, Sorting and Degradation	0.000356771	0.000402988	0.000410916	2.92422e-05	0.000390225
Stip1	100689413	Folding, Sorting and Degradation	0.000429796	0.000416336	0.00032396	5.76134e-05	0.000390031
Cav1	100753021	Vesicular transport	0.000373933	0.00038923	0.000402284	1.41905e-05	0.000388482
Twsg1	100755780		0.000296778	0.000345492	0.000520786	0.000117814	0.000387685
Rab18	100770609	Signaling Molecules and Interaction	0.0003998	0.000397341	0.00036236	2.09422e-05	0.000386501
Hmgb2	100762338	DNA Maintenance	0.000456509	0.000419724	0.000282957	9.145e-05	0.000386397
Plin2	100756213	Vesicular transport	0.000411192	0.000402372	0.000342748	3.72323e-05	0.000385437
Tpt1	100770904		0.000391194	0.000377115	0.000386797	7.20314e-06	0.000385035
Eprs	100774338	Biosynthesis	0.000423379	0.000386766	0.000344017	3.97206e-05	0.000384721
LOC100750843	100750843	DNA Maintenance	0.000380698	0.000371981	0.000400063	1.43732e-05	0.000384247
Pomp	100756796	Folding, Sorting and Degradation	0.000362491	0.000371879	0.000416629	2.89296e-05	0.000383666
Aldh2	100772225	Central Carbon Metabolism	0.000371396	0.000387279	0.000390034	1.00603e-05	0.000382903
Btf3	100756079		0.000383534	0.000378552	0.00038502	3.38751e-06	0.000382369
Gaa	100755105	Central Carbon Metabolism	0.000362143	0.000369414	0.000410091	2.58408e-05	0.00038055
Mgst1	100774867	Biosynthesis	0.000339062	0.000365102	0.000432116	4.8007e-05	0.00037876
Aplp2	100758329	Biosynthesis	0.000435418	0.000395185	0.000300602	6.92095e-05	0.000377068
LOC103160763	103160763		0.000389652	0.00036233	0.000377276	1.36812e-05	0.00037642
LOC103161269	103161269		0.000386369	0.000366642	0.000375943	9.86871e-06	0.000376318
LOC100753707	100753707	Translation	0.000458698	0.000364897	0.000301174	7.92395e-05	0.000374923
Jak1	100754824	Signal Transduction	0.000383434	0.000388511	0.000352078	1.97332e-05	0.000374675
Idh3a	100754480	Central Carbon Metabolism	0.000366819	0.000376807	0.000380069	6.90349e-06	0.000374565
Rab7a	100763105	Vesicular transport	0.000381892	0.000393542	0.000347762	2.37923e-05	0.000374399
LOC100772735	100772735	DNA Maintenance	0.000350304	0.00036387	0.000405775	2.89169e-05	0.000373316
Snrpd3	100768269	Transcription	0.000330356	0.000354014	0.000433639	5.41099e-05	0.00037267
Mcm3	100774903	DNA Maintenance	0.0003999	0.000388511	0.000329419	3.78357e-05	0.00037261
Snrpb	100751537	Transcription	0.000416912	0.000395082	0.00030422	5.97663e-05	0.000372072
Axl	100772486	Signaling Molecules and Interaction	0.000342792	0.000359558	0.000413773	3.71e-05	0.000372041
Ctsz	100689392	Vesicular transport	0.000371993	0.000412331	0.000331577	4.03774e-05	0.000371967
Atic	100750895	Biosynthesis	0.000371446	0.000367053	0.000375055	4.00726e-06	0.000371184
Gnb2	100756281	Signal Transduction	0.000367118	0.000320748	0.000422468	5.09262e-05	0.000370111
Txnip	100756038		0.000348165	0.000370647	0.000389145	2.05225e-05	0.000369319
Lbr	100770668		0.000364382	0.00036695	0.000376515	6.39373e-06	0.000369282
Hmgn1	100754560		0.000368411	0.00035309	0.000385337	1.61305e-05	0.000368946
Cap1	100774682	Vesicular transport	0.000396965	0.000379579	0.000323071	3.86342e-05	0.000366538
Ywhab	100757122	Cell Growth and Death	0.000394328	0.000366642	0.000338368	2.79806e-05	0.000366446
Capg	100774775	Vesicular transport	0.000374828	0.000376191	0.000344969	1.76457e-05	0.000365329
Metap2	100755552	Folding, Sorting and Degradation	0.000406168	0.000372084	0.000316978	4.50058e-05	0.000365077
Ppp1cc	100774547	Translation	0.000346822	0.000351241	0.000392192	2.50165e-05	0.000363418
Ckap4	100766532	Folding, Sorting and Degradation	0.000362044	0.000361406	0.000366423	2.7309e-06	0.000363291
Cdc20	100767761	Folding, Sorting and Degradation	0.00032966	0.00036849	0.000389209	3.02302e-05	0.000362453
Eif1ax	100750661	Translation	0.000448749	0.000377012	0.000261313	9.45733e-05	0.000362358
Actr3	100759010	Vesicular transport	0.000352045	0.000371365	0.000361535	9.6606e-06	0.000361649
Rps19	100759352	Translation	0.000378161	0.000415104	0.000288289	6.52224e-05	0.000360518
Erp29	100762501	Folding, Sorting and Degradation	0.000377664	0.000387177	0.000316407	3.84085e-05	0.000360416
Caprin1	100756029	Translation	0.000388011	0.000368388	0.000324722	3.23967e-05	0.000360373
Hif1a	100751293	Transcription	0.000364631	0.000370339	0.000345477	1.30227e-05	0.000360149
Cttn	100772651	Cellular Community	0.00037831	0.000379887	0.000320596	3.37858e-05	0.000359598
Atp5g1	100752739	Energy Metabolism	0.00035105	0.000361714	0.000364391	7.05785e-06	0.000359052
Map1b	100759518	Cytoskeleton	0.000346872	0.000382351	0.000344715	2.11341e-05	0.000357979
Dstn	100769161	Cytoskeleton	0.000398706	0.000383686	0.0002874	6.03952e-05	0.000356597
Flot1	100763504	Endocrine System	0.000347369	0.000344978	0.000376895	1.77774e-05	0.000356414
Lgals3	100756046	Signaling Molecules and Interaction	0.000384777	0.000354527	0.000329355	2.77498e-05	0.00035622
Suclg2	100752265	Central Carbon Metabolism	0.000369506	0.00036695	0.000328911	2.27357e-05	0.000355122
Arpc3	100764746	Cytoskeleton	0.000410147	0.000371776	0.000282386	6.55564e-05	0.00035477
LOC100762189	100762189	Biosynthesis	0.000345081	0.00034734	0.000368073	1.26728e-05	0.000353498
Eif4a3	100757133	Translation	0.000354234	0.000347032	0.000358298	5.70549e-06	0.000353188
LOC100768462	100768462		0.00032175	0.000342206	0.000395302	3.79638e-05	0.000353086
Rpl5	100770250	Translation	0.000380698	0.000349393	0.00032561	2.76294e-05	0.000351901
Itm2c	100750451	Vesicular transport	0.000317671	0.000348777	0.000388257	3.53755e-05	0.000351568
Fkbp9	100768635	Folding, Sorting and Degradation	0.000350155	0.00035658	0.000347889	4.50866e-06	0.000351541
Eif6	100689224	Translation	0.000346076	0.000332247	0.000375753	2.22288e-05	0.000351359
Tnpo1	100760105	Translation	0.000368461	0.000366437	0.000319073	2.79484e-05	0.000351323
Eif3g	100763004	Translation	0.000358313	0.000362843	0.000330942	1.72598e-05	0.000350699
Prdx6	100754867	Biosynthesis	0.000312945	0.000351139	0.000387559	3.73101e-05	0.000350548
LOC100753804	100753804	DNA Maintenance	0.000267628	0.000331939	0.000451919	9.35364e-05	0.000350495
Gnai2	100689068	Signal Transduction	0.000351747	0.000349599	0.000344017	3.98985e-06	0.000348454
Phgdh	100774394	Biosynthesis	0.000344633	0.000360585	0.000338114	1.15605e-05	0.000347777
LOC100773141	100773141		0.000393383	0.00036808	0.000281307	5.87804e-05	0.00034759
LOC100771461	100771461	Energy Metabolism	0.000386071	0.000337483	0.000318184	3.49804e-05	0.000347246
Psma3	100758978	Folding, Sorting and Degradation	0.000342295	0.000358018	0.00034078	9.54503e-06	0.000347031
Ap2m1	100773058	Vesicular transport	0.00035299	0.000346005	0.000341161	5.94687e-06	0.000346719
Atp1b3	100765669	Circulatory System	0.000375923	0.000379784	0.000282703	5.49689e-05	0.000346137
Eif2s3	100769010	Translation	0.000379604	0.000371057	0.0002874	5.09461e-05	0.00034602
Shmt2	100754714	Biosynthesis	0.000307772	0.000322801	0.000402538	5.0932e-05	0.00034437
Rpl12	100761671	Translation	0.000345628	0.000359661	0.00032415	1.78847e-05	0.000343146
Eif2s1	100761915	Translation	0.000365874	0.00036695	0.000294636	4.14435e-05	0.000342487
Timp1	100770193	Signal Transduction	0.00029459	0.000320543	0.000411043	6.11356e-05	0.000342058
LOC100773531	100773531	Central Carbon Metabolism	0.00036473	0.000367258	0.000293811	4.16942e-05	0.000341933
Rrm1	100761591	Biosynthesis	0.000340106	0.00033235	0.000352205	1.00064e-05	0.000341554
Ndufb8	100752642	Energy Metabolism	0.000342196	0.000323109	0.000354934	1.60176e-05	0.00034008
Ttll12	100769125	Cytoskeleton	0.000309513	0.000327935	0.000380767	3.6986e-05	0.000339405
Plk1	100760676	Cell Growth and Death	0.000354582	0.000349393	0.000313868	2.21608e-05	0.000339281
Psmc3	100689203	Folding, Sorting and Degradation	0.000337818	0.000321364	0.000357346	1.8013e-05	0.000338843
Coro1c	100754313	Cytoskeleton	0.00034722	0.000358737	0.000309742	2.56178e-05	0.000338566
LOC100761720	100761720	Cytoskeleton	0.000289516	0.000321056	0.000404442	5.93804e-05	0.000338338
Sec61a1	100767375	Folding, Sorting and Degradation	0.000341201	0.000337381	0.000335893	2.73802e-06	0.000338158
Hdac1	100752721	Cell Growth and Death	0.00034528	0.000338818	0.000326689	9.43811e-06	0.000336929
Alyref	100756310	Translation	0.000383384	0.000350625	0.000274833	5.56793e-05	0.000336281
Tspan3	100765318	Vesicular transport	0.000324934	0.000322699	0.000361091	2.15495e-05	0.000336241
Grn	100756647		0.000359059	0.000337586	0.000311964	2.35781e-05	0.000336203
Atp5d	100766108	Energy Metabolism	0.000246436	0.000272903	0.000486638	0.000131707	0.000335326
Slc3a2	100689315	Digestive System	0.000377514	0.000356067	0.000266137	5.90935e-05	0.00033324
LOC100760008	100760008	Translation	0.000368759	0.000349907	0.000280355	4.65622e-05	0.000333007
Smarca4	100756329	Transcription	0.000357616	0.000360995	0.000278958	4.64194e-05	0.000332523
Bgn	100771022	Biosynthesis	0.000348065	0.000327524	0.000318565	1.51245e-05	0.000331385
Lmnb1	103161362	Cytoskeleton	0.000373734	0.000349496	0.000270834	5.37952e-05	0.000331355
Fstl1	100761843		0.000334087	0.000328859	0.000330053	2.73958e-06	0.000331
Sdf4	103159168		0.000346424	0.000311199	0.000335194	1.79937e-05	0.000330939
Eif3l	100753359	Translation	0.000332744	0.000339126	0.000315963	1.19646e-05	0.000329278
Znf638	100769635		0.000371744	0.000347956	0.000267724	5.45026e-05	0.000329141
Csrp1	100756325	Transcription	0.000319164	0.000320851	0.0003437	1.37049e-05	0.000327905
Sfpq	100761355	Transcription	0.000377315	0.000342412	0.000263535	5.82893e-05	0.000327754
Actr1a	100750704	DNA Maintenance	0.000319611	0.000292102	0.000370929	4.00082e-05	0.000327548
Atf4	100689386	Transcription	0.000335132	0.000318592	0.000328593	8.33022e-06	0.000327439
Myeov2	100769752		0.000321701	0.000290562	0.000368961	3.94749e-05	0.000327075
Gpr56	100764884	Signaling Molecules and Interaction	0.000314139	0.000311918	0.000350745	2.18039e-05	0.000325601
Supt16h	100750703		0.000351199	0.000330399	0.000290637	3.07718e-05	0.000324079
LOC100769330	100769330	DNA Maintenance	0.000286531	0.000320234	0.000364138	3.89149e-05	0.000323634
Snrpd1	100764953	Transcription	0.000310359	0.000323109	0.000332211	1.09769e-05	0.000321893
Degs1	100753569	Biosynthesis	0.000301803	0.00032044	0.000343382	2.0827e-05	0.000321875
LOC100764001	100764001	Energy Metabolism	0.00030041	0.000294464	0.000367057	4.03052e-05	0.000320644
Ssrp1	100758773	Transcription	0.000342693	0.000314998	0.000303522	2.01373e-05	0.000320404
LOC100759804	100759804	Translation	0.000447605	0.000316641	0.000195747	0.000125963	0.000319998
Trap1	100763701	Folding, Sorting and Degradation	0.000280263	0.000332452	0.000345985	3.4704e-05	0.000319567
Sept11	100752472		0.000362342	0.000355964	0.000239098	6.93872e-05	0.000319135
Srsf5	100757287	Transcription	0.000313095	0.000338818	0.000305109	1.76153e-05	0.000319007
Atp5g2	100772366	Energy Metabolism	0.000325481	0.000306271	0.000324468	1.08103e-05	0.00031874
Rac1	100756792	Signal Transduction	0.000341847	0.000334711	0.000278832	3.45071e-05	0.000318463
Nsun2	100760286	Translation	0.000326227	0.000313663	0.000314376	7.05717e-06	0.000318089
LOC100763702	100763702	Translation	0.000418355	0.000291178	0.00024443	9.00086e-05	0.000317988
LOC100763788	100763788	Translation	0.000332296	0.000340769	0.000277372	3.44183e-05	0.000316812
U2af1	100766015	Transcription	0.000365576	0.000322801	0.000261567	5.22765e-05	0.000316648
S100a13	100769763		0.000352443	0.000280706	0.000312027	3.59646e-05	0.000315059
LOC100766894	100766894	Folding, Sorting and Degradation	0.00028469	0.000313253	0.000346302	3.08331e-05	0.000314748
Cdk4	100760122	Cell Growth and Death	0.000307523	0.000307503	0.00032853	1.2134e-05	0.000314519
Lman2	100772915	Folding, Sorting and Degradation	0.000329859	0.000328448	0.000283973	2.60947e-05	0.000314093
Mdh2	100763194	Central Carbon Metabolism	0.00028086	0.000286353	0.000375055	5.28691e-05	0.000314089
Snrnp200	100758820	Transcription	0.000315831	0.00031007	0.000314249	2.97634e-06	0.000313383
Capzb	100755876	Vesicular transport	0.000333341	0.000319516	0.000283973	2.54678e-05	0.000312276
Khdrbs1	100754970	Transcription	0.000367914	0.000311713	0.000255918	5.59978e-05	0.000311848
Lrpprc	100761521	Translation	0.00033737	0.000327114	0.00026893	3.69112e-05	0.000311138
LOC100769145	100769145		0.000314736	0.000312739	0.000304982	5.15291e-06	0.000310819
Ncam1	100770418	Signaling Molecules and Interaction	0.000315482	0.00032773	0.000287273	2.07463e-05	0.000310162
Psmd7	100761962	Folding, Sorting and Degradation	0.000314786	0.000324033	0.000291526	1.67495e-05	0.000310115
Ywhaq	100751694		0.00036871	0.000332863	0.000228245	7.29845e-05	0.000309939
Eif3e	100771190	Translation	0.000320407	0.00031931	0.000286512	1.92608e-05	0.000308743
Hnrnpab	100767538	Transcription	0.000318218	0.000331631	0.000274579	2.98308e-05	0.000308143
Rtcb	100753929	Translation	0.000325829	0.000299803	0.000298698	1.53553e-05	0.00030811
Pfkl	100762127	Central Carbon Metabolism	0.000300758	0.000290562	0.000332021	2.1603e-05	0.00030778
Capn2	100771239	Folding, Sorting and Degradation	0.000320357	0.000330091	0.000272802	3.0655e-05	0.00030775
Taldo1	100689344	Central Carbon Metabolism	0.00030807	0.000315717	0.000299333	8.19805e-06	0.000307707
Nono	100757453	Transcription	0.000343588	0.00031777	0.000260171	4.27059e-05	0.000307177
Mthfd2	100770086	Central Carbon Metabolism	0.000316229	0.000336765	0.000263281	3.79145e-05	0.000305425
LOC100751148	100751148	DNA Maintenance	0.000270314	0.000291076	0.000354744	4.39944e-05	0.000305378
Rab14	100751954	Signal Transduction	0.000361745	0.000334095	0.000219549	7.53936e-05	0.00030513
Pebp1	100753772		0.000288371	0.000289433	0.000336908	2.77214e-05	0.000304904
Prkcsh	100753910	Folding, Sorting and Degradation	0.000310309	0.000292308	0.000312091	1.09438e-05	0.000304902
Rpl30	103162454	Translation	0.000307722	0.000317462	0.000289495	1.41968e-05	0.000304893
Erh	100758434		0.00028275	0.000271568	0.000359758	4.80152e-05	0.000304692
Atp5h	100771541	Energy Metabolism	0.000305086	0.000322185	0.000284607	1.88142e-05	0.00030396
Sdhc	100689402	Central Carbon Metabolism	0.000257281	0.000269412	0.000384893	7.04366e-05	0.000303862
Dhx15	100764898	Transcription	0.000323044	0.000328859	0.000257695	3.95147e-05	0.000303199
Hspa4	100764628	Immune System	0.000309563	0.000330194	0.00026912	3.10676e-05	0.000302959
Xpnpep1	100774913	Folding, Sorting and Degradation	0.000305931	0.000283273	0.00031647	1.69636e-05	0.000301891
Abca1	100761226	Membrane Transport	0.000335181	0.00031777	0.00025211	4.38089e-05	0.000301687
Hk1	100765413	Central Carbon Metabolism	0.000332893	0.000313971	0.000254966	4.06454e-05	0.00030061
Ptbp1	100752134	Transcription	0.000289764	0.000306784	0.000303459	9.02105e-06	0.000300002
C1r	100768476	Folding, Sorting and Degradation	0.000286929	0.000283683	0.000328086	2.47521e-05	0.000299566
LOC100760308	100760308		0.000272752	0.000303807	0.000321294	2.45853e-05	0.000299284
Rcn3	100755345		0.000306031	0.000296312	0.000290383	7.89993e-06	0.000297575
Nedd8	100758651	Folding, Sorting and Degradation	0.000395821	0.000355143	0.000139892	0.00013753	0.000296952
LOC100769039	100769039	DNA Maintenance	0.000234945	0.000315717	0.000338685	5.44879e-05	0.000296449
Ldlr	100689399	Vesicular transport	0.000310757	0.000286866	0.000291653	1.26401e-05	0.000296425
Rad21	100750544	Cell Growth and Death	0.000309812	0.000298673	0.000279339	1.54187e-05	0.000295941
Psmd12	100767177	Folding, Sorting and Degradation	0.000308319	0.000294874	0.000283655	1.23486e-05	0.000295616
Psmd11	100773369	Folding, Sorting and Degradation	0.000298072	0.000284299	0.000303078	9.72433e-06	0.00029515
Ruvbl1	100761458	Signal Transduction	0.000284491	0.000287174	0.000312091	1.52193e-05	0.000294585
Mthfd1	100763862	Central Carbon Metabolism	0.000293843	0.000307606	0.000282069	1.27815e-05	0.000294506
Dhdds	100767025	Biosynthesis	0.000394179	0.000297236	0.000190796	0.000101728	0.00029407
Ctnna1	100754399	Signal Transduction	0.000298072	0.000307298	0.000276483	1.58153e-05	0.000293951
Phb2	100767912	Translation	0.000297873	0.000308941	0.000274135	1.77832e-05	0.000293649
Gja1	100689077	Cellular Community	0.000295883	0.000288611	0.000295525	4.09868e-06	0.00029334
Ywhah	100771398	Cell Growth and Death	0.000311652	0.000317873	0.000250396	3.72919e-05	0.000293307
Hacl1	100767514	Vesicular transport	0.000285884	0.000285326	0.000307711	1.2766e-05	0.000292974
Tinagl1	100760266		0.000315184	0.000309762	0.000251094	3.55405e-05	0.000292013
Sept9	100770421		0.000315532	0.000315204	0.000242335	4.21657e-05	0.000291024
Snrpg	100774499	Transcription	0.000323292	0.000276291	0.000272992	2.8137e-05	0.000290858
Atp5l	100757815	Energy Metabolism	0.00030041	0.000277318	0.000294636	1.20175e-05	0.000290788
Srsf3	100753039	Transcription	0.000305335	0.000283683	0.000282894	1.27344e-05	0.000290637
Fxr1	100689323	Translation	0.000288819	0.000313561	0.000269374	2.21461e-05	0.000290585
Wdr1	100753279		0.000286382	0.000294772	0.000290193	4.2009e-06	0.000290449
Mybbp1a	100758378	DNA Maintenance	0.000277776	0.000308941	0.000282957	1.66994e-05	0.000289891
Paics	100758991	Biosynthesis	0.000300111	0.000293745	0.000275785	1.26153e-05	0.00028988
Ssr4	100751465	Folding, Sorting and Degradation	0.000278373	0.000284915	0.00030549	1.41506e-05	0.000289593
Msn	100751956	Immune System	0.000305185	0.000298468	0.000264043	2.20717e-05	0.000289232
Mcm6	100767151	DNA Maintenance	0.000312697	0.0003074	0.000247476	3.6223e-05	0.000289191
LOC100762049	100762049	DNA Maintenance	0.000264295	0.000271876	0.000326499	3.39374e-05	0.000287557
Rbbp7	100752761	DNA Maintenance	0.000303245	0.000285223	0.000270136	1.65763e-05	0.000286201
Got2	100762838	Biosynthesis	0.000297972	0.000271363	0.00028867	1.3504e-05	0.000286001
Polr2f	100754156	Transcription	0.000377514	0.000291897	0.000188067	9.48696e-05	0.000285826
Nucks1	100761063		0.000357318	0.000318078	0.000181275	9.24173e-05	0.000285557
Rps9	100767024	Translation	0.000279965	0.000254832	0.000321802	3.38303e-05	0.000285533
Hm13	100757312	Folding, Sorting and Degradation	0.000294042	0.000303499	0.000258648	2.36427e-05	0.000285396
Iars	100754316	Translation	0.000292998	0.000287379	0.00027515	9.12558e-06	0.000285176
Ndufab1	100765100	Energy Metabolism	0.000310906	0.000283067	0.000260044	2.5469e-05	0.000284672
Pfdn4	103159810	Folding, Sorting and Degradation	0.00033155	0.000306682	0.000215487	6.11088e-05	0.000284573
Cand1	100768210	Vesicular transport	0.000300907	0.000321261	0.000231482	4.70719e-05	0.00028455
LOC100753770	100753770	Biosynthesis	0.000311652	0.000327319	0.000212948	6.20063e-05	0.000283973
Psmb3	100756232	Folding, Sorting and Degradation	0.000244148	0.00028471	0.000322627	3.92468e-05	0.000283828
Cdc37	100760178	Signal Transduction	0.00030429	0.000287277	0.000258711	2.30322e-05	0.000283426
Copb2	100758514	Vesicular transport	0.000274493	0.000294874	0.000280164	1.05196e-05	0.000283177
Creld2	100689097		0.000295883	0.000276291	0.000276927	1.11323e-05	0.000283034
Cd151	100754541		0.000258873	0.000272697	0.000317168	3.04609e-05	0.000282913
Atp5e	103162776	Energy Metabolism	0.000289366	0.000308222	0.000247857	3.08826e-05	0.000281815
Sdhb	100771246	Central Carbon Metabolism	0.00026907	0.000282348	0.00029324	1.21042e-05	0.000281553
Mapre1	100751441	DNA Maintenance	0.000303345	0.000297647	0.000242208	3.37726e-05	0.000281067
Ranbp1	100770912		0.000290262	0.000291589	0.000261186	1.71826e-05	0.000281012
Sf3b1	100772265	Transcription	0.000293147	0.000308838	0.000240875	3.55842e-05	0.000280953
Usp5	100757368	Folding, Sorting and Degradation	0.000276333	0.000272492	0.000291843	1.02452e-05	0.000280223
Xpo1	100770879	Translation	0.000278273	0.000294464	0.000266201	1.41815e-05	0.000279646
Prc1	100770968	DNA Maintenance	0.00033165	0.000292924	0.000212948	6.05337e-05	0.000279174
LOC100758208	100758208		0.000326924	0.000281835	0.000228371	4.93355e-05	0.000279043
Serf2	100754083		0.000357467	0.000278447	0.000200571	7.84489e-05	0.000278828
Copa	100762124	Signaling Molecules and Interaction	0.000255838	0.000283991	0.000291589	1.88346e-05	0.00027714
Eif3m	100768213	Translation	0.000282104	0.000288303	0.000259346	1.52475e-05	0.000276584
Psmb1	100751285	Folding, Sorting and Degradation	0.000266683	0.00025935	0.00030276	2.32373e-05	0.000276264
LOC100768740	100768740		0.000321502	0.000269822	0.00023383	4.40691e-05	0.000275051
Ikbkap	100767755	Translation	0.000286431	0.000279063	0.000257822	1.48545e-05	0.000274439
App	100689222	Nervous System	0.000303146	0.000282246	0.000236369	3.41581e-05	0.00027392
Aurkaip1	100770569	DNA Maintenance	0.000271558	0.000288509	0.000258267	1.51579e-05	0.000272778
LOC100764142	100764142		0.000258823	0.000292	0.000267026	1.72804e-05	0.000272616
LOC100763771	100763771	Cytoskeleton	0.000243203	0.000261814	0.000311075	3.50705e-05	0.000272031
Fbl	100765730	Translation	0.000244695	0.000263765	0.000304347	3.04656e-05	0.000270936
Cacybp	100752498	Signal Transduction	0.000308319	0.000291384	0.000212504	5.11363e-05	0.000270735
Npc2	100770757	Vesicular transport	0.000284292	0.000285429	0.000241701	2.49249e-05	0.000270474
Psmc1	100770051	Folding, Sorting and Degradation	0.000297425	0.000289844	0.000221834	4.1627e-05	0.000269701
Lipa	100759060	Biosynthesis	0.000264892	0.000249493	0.00029324	2.21903e-05	0.000269208
Kpna6	100754505		0.000278423	0.000266537	0.00025998	9.34849e-06	0.000268313
Naa50	100773295		0.000302101	0.000302678	0.000199238	5.95552e-05	0.000268006
Tpr	100753776	Translation	0.000313692	0.000297647	0.000192637	6.57505e-05	0.000267992
Cndp2	100760626	Biosynthesis	0.000261857	0.000272389	0.000269501	5.44192e-06	0.000267916
Eif3k	100766600	Translation	0.000285138	0.000279268	0.000239225	2.49863e-05	0.000267877
Ewsr1	100773033		0.000292252	0.000270028	0.000241256	2.55676e-05	0.000267845
Hnrnpr	100767855	Transcription	0.000256734	0.00025935	0.000286956	1.67447e-05	0.00026768
Prmt5	100768836	Translation	0.000268623	0.000267256	0.000264741	1.96905e-06	0.000266873
Eif4e	100773768	Translation	0.000264643	0.000260993	0.000274706	7.10208e-06	0.000266781
Srsf6	100771875	Transcription	0.000271209	0.000274545	0.000253824	1.11264e-05	0.000266526
Ddx17	100774831	Transcription	0.000279417	0.000282862	0.000237258	2.53938e-05	0.000266512
Ndufv2	100757242	Energy Metabolism	0.000271508	0.000303088	0.00022469	3.94451e-05	0.000266429
Psmb5	100769586	Folding, Sorting and Degradation	0.000228877	0.000254422	0.000315963	4.47657e-05	0.00026642
Actr2	100752591	Vesicular transport	0.000296928	0.000273929	0.000226912	3.56881e-05	0.000265923
Ddx21	100771185	Translation	0.000308817	0.000280603	0.000207807	5.2119e-05	0.000265742
Suclg1	100751457	Central Carbon Metabolism	0.0002535	0.000281219	0.000262392	1.4153e-05	0.000265704
Rpl28	100774114	Translation	0.000293843	0.000290152	0.000211932	4.62625e-05	0.000265309
Cd82	100772417	Cell Growth and Death	0.000259967	0.000249699	0.000282449	1.67506e-05	0.000264038
Psma1	100773907	Folding, Sorting and Degradation	0.000252704	0.000270952	0.00026766	9.72531e-06	0.000263772
LOC100753254	100753254	Biosynthesis	0.000244098	0.00025935	0.000287591	2.2067e-05	0.00026368
Nop56	100771954	Translation	0.000260216	0.000262225	0.000264741	2.26721e-06	0.000262394
Tomm20	100761619	Translation	0.000287377	0.000292513	0.000206981	4.79677e-05	0.00026229
Ppa1	100769185	Energy Metabolism	0.000276035	0.000270336	0.000239796	1.94865e-05	0.000262056
Ndufa10	100767451	Energy Metabolism	0.000287128	0.000283273	0.000215296	4.0405e-05	0.000261899
Ctsa	100772055	Vesicular transport	0.000272602	0.000285737	0.000227166	3.07343e-05	0.000261835
Rad23b	100763817	DNA Maintenance	0.000274642	0.000272389	0.000237702	2.07077e-05	0.000261578
Nqo1	100760905	Biosynthesis	0.000263002	0.000263457	0.000257822	3.1299e-06	0.000261427
LOC100758862	100758862	DNA Maintenance	0.000261111	0.000259555	0.000263217	1.83799e-06	0.000261295
Pdcd6ip	100769458	Vesicular transport	0.000259669	0.000256064	0.000266708	5.41364e-06	0.000260814
Vdac1	100765792	Signal Transduction	0.000248874	0.000264073	0.000267851	1.00449e-05	0.000260266
Tapbp	100775092	Immune System	0.000219674	0.000240048	0.000320913	5.35472e-05	0.000260212
Cbx5	100689287	DNA Maintenance	0.000310508	0.000275675	0.000194414	5.95741e-05	0.000260199
Ogdh	100764862	Central Carbon Metabolism	0.000242009	0.000263662	0.000274452	1.65217e-05	0.000260041
Cat	100773774	Other Enzymes	0.000259072	0.000272081	0.000247857	1.2123e-05	0.00025967
Ndufb5	100757916	Energy Metabolism	0.000260315	0.000271363	0.000247032	1.21823e-05	0.00025957
Igf2r	100762916	Vesicular transport	0.00027494	0.000276701	0.000226848	2.82882e-05	0.000259497
Eif1	100773613	Translation	0.000328267	0.000290152	0.000158235	8.9224e-05	0.000258885
Azin1	100774224		0.000244098	0.000253395	0.000278705	1.79099e-05	0.000258733
Spp1	100769547	Signal Transduction	0.000234249	0.000245489	0.000295969	3.28732e-05	0.000258569
Rtn4	100764263		0.000260365	0.000253703	0.000260171	3.79157e-06	0.00025808
LOC100766809	100766809	Energy Metabolism	0.000285337	0.000262738	0.000224627	3.06837e-05	0.000257567
LOC100770893	100770893		0.000312597	0.000334095	0.000122501	0.000116455	0.000256398
Igfbp4	100772587		0.000236239	0.000264894	0.000266391	1.69928e-05	0.000255841
Hat1	100768382		0.000266782	0.000247851	0.000251602	1.00242e-05	0.000255412
LOC100773301	100773301	Signal Transduction	0.000231065	0.000247748	0.000285115	2.76768e-05	0.000254643
Rabggtb	100762868	Biosynthesis	0.000258723	0.000254114	0.000247286	5.75444e-06	0.000253374
Sub1	100773803		0.000269767	0.000267974	0.000221199	2.75377e-05	0.00025298
LOC100757586	100757586	Translation	0.000365576	0.000241177	0.000149857	0.000108281	0.000252203
Kiaa0101	100755621		0.000257181	0.000248775	0.000249381	4.68851e-06	0.000251779
Mcm7	100770006	DNA Maintenance	0.000264444	0.000256578	0.000232561	1.66096e-05	0.000251194
Vat1	100752920		0.000217584	0.000246413	0.000288289	3.55523e-05	0.000250762
Adrm1	100754801		0.0002633	0.000268385	0.000220501	2.63011e-05	0.000250729
Sumo2	100689105	Translation	0.000270165	0.00026818	0.000211425	3.33555e-05	0.000249923
Rps6	100759489	Translation	0.00031021	0.000249288	0.000189019	6.05956e-05	0.000249506
Clic4	100758280	Signaling Molecules and Interaction	0.000248775	0.000247029	0.000251793	2.40983e-06	0.000249199
Smarca5	100754132	Transcription	0.000285685	0.000271055	0.000190352	5.13411e-05	0.000249031
LOC100758590	100758590	Other Enzymes	0.00026524	0.000253908	0.000225452	2.04992e-05	0.0002482
Hsd17b10	100757689	Biosynthesis	0.000250366	0.000227932	0.000266137	1.91991e-05	0.000248145
Smc3	100759387	Cell Growth and Death	0.000271757	0.000246413	0.00022615	2.28505e-05	0.000248107
Ahsa1	100760684		0.000260763	0.000248056	0.000232497	1.41569e-05	0.000247105
Ssr3	100759016	Folding, Sorting and Degradation	0.000237333	0.000281014	0.000222151	3.05594e-05	0.000246833
Tufm	100766830	Translation	0.000263549	0.000247543	0.000228689	1.74493e-05	0.000246593
Aebp1	100762528		0.00026325	0.00026089	0.00021555	2.68842e-05	0.000246563
Lss	100753498	Biosynthesis	0.000214152	0.000215406	0.000309488	5.4684e-05	0.000246349
Arf6	100774654	Signal Transduction	0.000236438	0.000217254	0.000284988	3.49119e-05	0.000246227
LOC100768142	100768142	Energy Metabolism	0.000219127	0.000230704	0.000287845	3.67904e-05	0.000245892
Acat1	100770936	Biosynthesis	0.000257729	0.000270541	0.000209076	3.24273e-05	0.000245782
Copg2	100758528	Vesicular transport	0.00023788	0.000247235	0.000251475	6.95586e-06	0.00024553
Elp3	100771722	Translation	0.000271011	0.000244668	0.000220818	2.51064e-05	0.000245499
Htra1	100762962	Folding, Sorting and Degradation	0.000219574	0.000221772	0.00029489	4.28632e-05	0.000245412
Nckap1	100758647	Cytoskeleton	0.000238378	0.000260582	0.00023529	1.37976e-05	0.00024475
Ssr2	100758563	Folding, Sorting and Degradation	0.000232359	0.000241177	0.000260552	1.44221e-05	0.000244696
Gart	100689446	Biosynthesis	0.000250665	0.000247029	0.000235798	7.75024e-06	0.000244497
Adh5	100767929	Central Carbon Metabolism	0.000251262	0.000238097	0.000243351	6.62703e-06	0.000244236
Abce1	100773014		0.000247581	0.00025822	0.00022469	1.71341e-05	0.000243497
Psmb2	100767174	Folding, Sorting and Degradation	0.00023992	0.000234503	0.000255347	1.08151e-05	0.000243257
Cnn3	100773931		0.000253998	0.000262122	0.000213646	2.59621e-05	0.000243255
Atxn10	100756095		0.000232806	0.000255346	0.000240939	1.14143e-05	0.00024303
Morf4l1	100765879	DNA Maintenance	0.000265041	0.000265921	0.000197778	3.90908e-05	0.000242913
Mtpn	100772730		0.000226986	0.000265613	0.000234592	2.04621e-05	0.000242397
LOC100757825	100757825	Signaling Molecules and Interaction	0.000225544	0.000209965	0.000289114	4.19295e-05	0.000241541
Cstb	100768687	Vesicular transport	0.000211167	0.00022937	0.000282703	3.7178e-05	0.00024108
Paip2b	100756683		0.000253003	0.000233477	0.000236559	1.04974e-05	0.000241013
Psmb8	100751746	Folding, Sorting and Degradation	0.000222758	0.000236659	0.000263344	2.06261e-05	0.000240921
Gsr	100757970	Biosynthesis	0.000263449	0.000256167	0.000202665	3.31917e-05	0.000240761
Kif5b	100774173	Nervous System	0.000264792	0.000248672	0.000208124	2.91985e-05	0.000240529
Rpl29	103158593	Translation	0.000234149	0.00026089	0.000226467	1.80693e-05	0.000240502
Ube2s	100774405	Folding, Sorting and Degradation	0.000234746	0.000221259	0.000263979	2.18385e-05	0.000239995
Nolc1	100773818		0.000261609	0.000265305	0.000191177	4.17717e-05	0.000239364
LOC100768321	100768321		0.000277079	0.000223312	0.000216121	3.33129e-05	0.000238838
Smc4	100766744	DNA Maintenance	0.000260365	0.000263662	0.000191114	4.09674e-05	0.00023838
LOC100769327	100769327	Translation	0.000266882	0.000255551	0.0001927	3.99614e-05	0.000238378
Top1	100689046	DNA Maintenance	0.000292351	0.000275059	0.000147381	7.91799e-05	0.000238264
Surf4	100772015		0.000234199	0.000236043	0.00024278	4.51663e-06	0.000237674
LOC100756289	100756289	Translation	0.000226936	0.000252266	0.00023364	1.31239e-05	0.000237614
Rangap1	100761972	Translation	0.000237433	0.000229472	0.000244811	7.67103e-06	0.000237239
Ubr5	100768719	Folding, Sorting and Degradation	0.000243153	0.000239226	0.000226594	8.65246e-06	0.000236325
Dnaja2	100766736	Folding, Sorting and Degradation	0.000253152	0.00023974	0.000215423	1.91252e-05	0.000236105
Cks2	100760104	Cell Growth and Death	0.000227285	0.000196515	0.00028429	4.45365e-05	0.00023603
Trip12	100753260	Folding, Sorting and Degradation	0.000240119	0.000234503	0.000232307	4.02886e-06	0.000235643
Psma6	100754440	Folding, Sorting and Degradation	0.000262554	0.000245694	0.000198349	3.32867e-05	0.000235533
Set	100766742	DNA Maintenance	0.000259718	0.000258118	0.000188003	4.09504e-05	0.00023528
Cdc16	100759495	Cell Growth and Death	0.000226688	0.000246208	0.000232941	9.96779e-06	0.000235279
Eif4a2	100763323	Translation	0.000252356	0.000247337	0.000205776	2.5568e-05	0.000235156
Heatr3	100756422		0.0002439	0.000242101	0.000218533	1.41546e-05	0.000234845
Sh3bgrl3	100768563		0.000234746	0.000216741	0.000252681	1.79701e-05	0.000234723
Bzw2	100759248		0.000244944	0.000249288	0.000209584	2.17778e-05	0.000234605
Morf4l2	100767218	DNA Maintenance	0.000250217	0.000239842	0.000212884	1.92704e-05	0.000234315
Gnai3	100689072	Signal Transduction	0.000234697	0.000235017	0.000233132	1.00857e-06	0.000234282
Son	100769440		0.000233304	0.000249699	0.000218978	1.53721e-05	0.000233993
Snx9	100773889		0.000241263	0.000231834	0.000228498	6.62031e-06	0.000233865
Hmgb1	100754755	DNA Maintenance	0.000293993	0.000252882	0.000153983	7.19652e-05	0.000233619
Adprh	100761196	Other Enzymes	0.000242905	0.000235941	0.00022139	1.09782e-05	0.000233412
Syncrip	100758906	Transcription	0.000247033	0.000237481	0.000215614	1.61071e-05	0.000233376
Srpk1	100764390		0.000236786	0.000240356	0.000221517	1.00067e-05	0.000232886
Anxa6	100759027	Vesicular transport	0.000233553	0.000227522	0.000235861	4.30604e-06	0.000232312
Rab1a	100752891	Folding, Sorting and Degradation	0.000273498	0.000246619	0.000176007	5.03535e-05	0.000232041
Myh10	100759005	Cellular Community	0.000250267	0.000237583	0.000207997	2.16909e-05	0.000231949
LOC100773172	100773172	Translation	0.000234597	0.000208938	0.00025211	2.17138e-05	0.000231882
LOC100769604	100769604	Translation	0.000249769	0.000216946	0.000228625	1.66375e-05	0.00023178
LOC100759002	100759002	Energy Metabolism	0.000225593	0.000244462	0.000224436	1.1243e-05	0.000231497
Tmod3	100764304	Cytoskeleton	0.000252008	0.000245386	0.000197016	3.0021e-05	0.00023147
Mrpl33	100756498	Translation	0.00020485	0.000202983	0.000286448	4.76589e-05	0.000231427
Fkbp8	100758154	Folding, Sorting and Degradation	0.000227334	0.000217254	0.000249571	1.65351e-05	0.000231387
Psmc6	100762558	Folding, Sorting and Degradation	0.00025365	0.000245592	0.000193208	3.2818e-05	0.000230816
Anxa7	100763423	Vesicular transport	0.000248426	0.00023861	0.000203617	2.35537e-05	0.000230218
Skp1	100757677	Folding, Sorting and Degradation	0.000265489	0.000257091	0.000167566	5.42745e-05	0.000230048
Gpx4	100765235	Biosynthesis	0.000231811	0.000219308	0.000236559	8.91163e-06	0.000229226
Anapc5	100766376	Cell Growth and Death	0.000215147	0.000224647	0.000247096	1.64059e-05	0.000228963
Aamp	100775009		0.000215893	0.000209554	0.000261123	2.81226e-05	0.000228857
Mrps25	100766935	Translation	0.000262852	0.000231423	0.000192256	3.53688e-05	0.000228844
LOC100757036	100757036	Translation	0.000253948	0.000240766	0.000190415	3.35295e-05	0.000228377
Srp68	100760316	Folding, Sorting and Degradation	0.000212063	0.000224236	0.000247286	1.78894e-05	0.000227862
LOC100750822	100750822	Energy Metabolism	0.000212212	0.000222183	0.000247032	1.79321e-05	0.000227142
Scarb1	100736552	Vesicular transport	0.000207934	0.000214482	0.000257886	2.71476e-05	0.000226767
Scpep1	100760556	Folding, Sorting and Degradation	0.000215843	0.000237686	0.000225896	1.09329e-05	0.000226475
Ahcy	100750969	Biosynthesis	0.000230568	0.000221053	0.000227102	4.81542e-06	0.000226241
Atp6v1g1	100774299	Energy Metabolism	0.000252804	0.000247337	0.000177975	4.17141e-05	0.000226039
LOC100753172	100753172	Biosynthesis	0.000215644	0.00020247	0.000259663	2.99509e-05	0.000225926
Cpne1	100756430		0.000205297	0.000213866	0.000258013	2.8288e-05	0.000225725
Mrpl20	100771139	Translation	0.000253351	0.000203086	0.000220184	2.55573e-05	0.00022554
Mcm5	100756580	DNA Maintenance	0.000203656	0.000231731	0.000240558	1.92696e-05	0.000225315
Anapc1	100770891	Cell Growth and Death	0.000227334	0.000215612	0.000232878	8.81557e-06	0.000225275
Csnk2b	100763034	Translation	0.00023594	0.000203702	0.000235671	1.85357e-05	0.000225104
Farsb	100760139	Translation	0.000226439	0.000227932	0.000220691	3.82306e-06	0.000225021
Add1	100768168	Cytoskeleton	0.000231115	0.000237378	0.000205522	1.68774e-05	0.000224672
Sdhd	100774657	Central Carbon Metabolism	0.00019694	0.000199081	0.000277879	4.61246e-05	0.000224634
Prdx2	100689349	Other Enzymes	0.000212908	0.000231526	0.000228054	9.89992e-06	0.000224163
Nploc4	100754863	Folding, Sorting and Degradation	0.00022241	0.000213969	0.000234465	1.0301e-05	0.000223614
LOC100761654	100761654		0.000210172	0.000219513	0.000241129	1.58789e-05	0.000223605
Fuca1	100752441	Biosynthesis	0.0002341	0.000211915	0.000224627	1.11315e-05	0.000223547
Gtpbp4	100753267	Translation	0.000255241	0.00022783	0.000187369	3.41448e-05	0.00022348
Eftud2	100757897	Transcription	0.000234448	0.000218897	0.00021682	9.63419e-06	0.000223388
Ccnb1	100770842	DNA Maintenance	0.00022435	0.00022362	0.000220818	1.86425e-06	0.000222929
Rarres2	100689253		0.000223604	0.000214174	0.000229514	7.73689e-06	0.000222431
Ubap2l	100761650		0.000228031	0.000227624	0.000210028	1.02785e-05	0.000221894
Xpot	100755659	Translation	0.000229125	0.000233066	0.000203237	1.62046e-05	0.000221809
Selenbp1	100753899	Vesicular transport	0.000229473	0.00022937	0.000205839	1.36155e-05	0.000221561
Fh	100773218	Central Carbon Metabolism	0.000205098	0.000220437	0.000238908	1.69288e-05	0.000221481
Dlst	100758466	Central Carbon Metabolism	0.000242954	0.000236659	0.000184068	3.23343e-05	0.000221227
Vdac3	100774187	Signal Transduction	0.000227285	0.000231115	0.000204696	1.42761e-05	0.000221032
Nfs1	100756727	Biosynthesis	0.000210968	0.00022783	0.000223928	8.82688e-06	0.000220909
LOC103160081	103160081	Translation	0.000162368	0.000179368	0.000320469	8.67895e-05	0.000220735
Copb1	100774203	Vesicular transport	0.00023206	0.00022824	0.000200507	1.72206e-05	0.000220269
Ndufa2	100754444	Energy Metabolism	0.000199626	0.000200724	0.000260425	3.47894e-05	0.000220258
Ckap5	100755237	DNA Maintenance	0.000232359	0.000218589	0.00020914	1.16764e-05	0.000220029
Vars	100769994	Translation	0.000207536	0.000209451	0.000242462	1.96352e-05	0.000219816
Mrto4	100750586	Translation	0.000246586	0.000209451	0.000202919	2.35528e-05	0.000219652
Snrpa1	100771086	Transcription	0.000229225	0.000212531	0.000216058	8.79838e-06	0.000219271
LOC100766805	100766805	Energy Metabolism	0.000208829	0.000211402	0.00023675	1.54309e-05	0.000218994
Sept7	100773521	Vesicular transport	0.000254993	0.000234914	0.000166931	4.61515e-05	0.000218946
Ndufb3	100757431	Energy Metabolism	0.000226887	0.000213558	0.000216312	7.03638e-06	0.000218919
Vbp1	100753433		0.00023788	0.000203496	0.000215233	1.74782e-05	0.00021887
Stt3a	100751391	Biosynthesis	0.000220818	0.000225571	0.000207235	9.51543e-06	0.000217875
Tmed10	100759613		0.000229623	0.00022824	0.000195493	1.9318e-05	0.000217785
Pbk	100755573	Other Enzymes	0.000214053	0.000217254	0.000221961	3.97793e-06	0.000217756
Mapk1	100759514	Signal Transduction	0.000212411	0.000214687	0.000225769	7.1464e-06	0.000217623
Sar1a	100763187	Folding, Sorting and Degradation	0.000226986	0.000211915	0.000213202	8.35462e-06	0.000217368
Mob1a	100771226	Signal Transduction	0.000239422	0.00021787	0.000194795	2.23181e-05	0.000217363
Cse1l	100756434	DNA Maintenance	0.000216689	0.000230807	0.000204506	1.31623e-05	0.000217334
Dkc1	100755395	Translation	0.000234547	0.00021479	0.000202221	1.62958e-05	0.000217186
LOC100750550	100750550	DNA Maintenance	0.000159731	0.000226187	0.000265439	5.34342e-05	0.000217119
Rab13	100765716	Cellular Community	0.000229573	0.000222593	0.000199048	1.59944e-05	0.000217071
LOC100750560	100750560	DNA Maintenance	0.000192214	0.000260171	0.000198222	3.76207e-05	0.000216869
Cpd	100757331	Folding, Sorting and Degradation	0.000217783	0.000231115	0.000201586	1.47875e-05	0.000216828
Sc5d	100752960	Biosynthesis	0.000182266	0.000190354	0.000275214	5.14877e-05	0.000215944
Tex261	100756382		0.000199378	0.000206063	0.000241256	2.24984e-05	0.000215566
LOC100759640	100759640		0.000240417	0.000234503	0.00017131	3.8306e-05	0.00021541
Calcoco2	100752435		0.00022435	0.00022208	0.000199492	1.37434e-05	0.000215307
Rbx1	100762556	DNA Maintenance	0.000245939	0.000197131	0.000202602	2.67405e-05	0.000215224
Nfe2l2	100752102	Transcription	0.000221862	0.000219	0.000204189	9.48616e-06	0.000215017
Pdap1	100774507		0.000240965	0.000243538	0.000159632	4.7718e-05	0.000214711
Tm9sf3	100764030	Vesicular transport	0.000229125	0.000229267	0.000184639	2.57249e-05	0.000214344
Brd7	100758832	DNA Maintenance	0.000246287	0.000219616	0.000176769	3.50714e-05	0.000214224
Tomm70a	100758190	Translation	0.000229921	0.000220129	0.000191939	1.97199e-05	0.000213996
Ccnb2	100773656	DNA Maintenance	0.000202611	0.000208014	0.000229958	1.44834e-05	0.000213528
Psmc2	100757596	Folding, Sorting and Degradation	0.000200074	0.000208835	0.000231545	1.62425e-05	0.000213485
Nars	100764751	Translation	0.000235343	0.000220334	0.000184766	2.59756e-05	0.000213481
Supt5h	100761749	Transcription	0.000226737	0.000234093	0.000179244	2.97714e-05	0.000213358
Racgap1	100751180	DNA Maintenance	0.000217684	0.00022978	0.000191748	1.94312e-05	0.000213071
Picalm	100761959		0.000204004	0.000235325	0.000199746	1.94292e-05	0.000213025
Api5	100758910		0.000225394	0.000221361	0.000192256	1.8081e-05	0.000213004
Hypk	100753787		0.000254346	0.000217562	0.000166233	4.42563e-05	0.000212714
LOC100761846	100761846	DNA Maintenance	0.000199229	0.000215304	0.00022304	1.21466e-05	0.000212524
Stt3b	100752084	Biosynthesis	0.000228678	0.00022362	0.000185211	2.37705e-05	0.000212503
Mcm4	100770466	DNA Maintenance	0.000227533	0.000223209	0.000186226	2.27036e-05	0.000212323
Slc16a1	100775004	Vesicular transport	0.00022624	0.000213353	0.000196191	1.5075e-05	0.000211928
Wdr61	100755344	Folding, Sorting and Degradation	0.000207436	0.000216228	0.000212059	4.39752e-06	0.000211908
Colgalt1	100774081	Biosynthesis	0.000220917	0.000199184	0.000214979	1.1233e-05	0.000211693
Nol11	100767464		0.000197786	0.000209349	0.000227673	1.50706e-05	0.000211603
Adam10	100772891		0.000230319	0.000222388	0.000181974	2.59278e-05	0.00021156
Ddx23	100767790	Transcription	0.000231513	0.000221977	0.000180895	2.68978e-05	0.000211462
LOC100764983	100764983	Cell Growth and Death	0.000210371	0.000196104	0.00022761	1.57763e-05	0.000211362
Ddx46	100763282	Transcription	0.000249222	0.000217152	0.000166613	4.1647e-05	0.000210996
Sri	100751462		0.000197537	0.000188403	0.000246842	3.14362e-05	0.000210927
Fdft1	100689192	Biosynthesis	0.000192662	0.000204626	0.000234465	2.15289e-05	0.000210584
Map4	100763590	Cytoskeleton	0.000232209	0.000231731	0.000167756	3.70749e-05	0.000210565
Atp5f1	100774535	Energy Metabolism	0.000212361	0.000220026	0.000199301	1.04789e-05	0.000210563
Mesdc2	100759548		0.000227633	0.000228856	0.000174865	3.08249e-05	0.000210451
Tns1	100758067	Other Enzymes	0.000214898	0.000223209	0.000193145	1.55251e-05	0.000210417
Smc1a	100758263	Cell Growth and Death	0.000232856	0.000227111	0.000171056	3.41426e-05	0.000210341
Psmc4	100766608	Folding, Sorting and Degradation	0.00022037	0.000213558	0.000196889	1.20802e-05	0.000210273
Tceb2	100772696	Signal Transduction	0.00020281	0.000195385	0.000231799	1.92416e-05	0.000209998
LOC100757322	100757322	DNA Maintenance	0.00021843	0.000230602	0.000180958	2.5874e-05	0.000209997
Mrps21	100761829	Translation	0.000211267	0.000197849	0.00021993	1.11252e-05	0.000209682
Atp6v1e1	100755187	Energy Metabolism	0.000231065	0.000201237	0.000196509	1.8736e-05	0.000209604
Me1	100767908	Central Carbon Metabolism	0.000216341	0.000207706	0.000203237	6.66153e-06	0.000209094
Ybx3	100774412	Cellular Community	0.000227334	0.000217665	0.000179244	2.54372e-05	0.000208081
Coro1b	100759932	Cytoskeleton	0.000209725	0.000215509	0.000198667	8.55762e-06	0.000207967
Ndufs3	100761333	Energy Metabolism	0.0001852	0.000188095	0.000250396	3.68335e-05	0.000207897
LOC100772232	100772232		0.000209725	0.000239842	0.000170358	3.48444e-05	0.000206642
Psmd4	103161668	Folding, Sorting and Degradation	0.000197985	0.000202572	0.000219232	1.11803e-05	0.000206596
Cyfip1	100759530	Translation	0.000217485	0.000203804	0.000196953	1.04536e-05	0.000206081
Dnajc3	100766172	Folding, Sorting and Degradation	0.000221116	0.000216741	0.000180323	2.23959e-05	0.00020606
Glg1	100689240	Signaling Molecules and Interaction	0.000214799	0.000224749	0.000178229	2.44967e-05	0.000205926
Dync1i2	100773761	Vesicular transport	0.000184902	0.000201032	0.000231672	2.37572e-05	0.000205869
Ndufs7	100766693	Energy Metabolism	0.000201865	0.000189738	0.000225452	1.81607e-05	0.000205685
Tyms	100754276	Biosynthesis	0.000206591	0.00019518	0.000215042	9.96798e-06	0.000205604
Ddx39a	100752425	Transcription	0.000211864	0.00021171	0.000193208	1.07267e-05	0.000205594
Gpc1	100751141		0.000192463	0.000207911	0.000216248	1.20684e-05	0.000205541
Rnaseh2a	100762806	DNA Maintenance	0.00021072	0.000203702	0.000202158	4.56334e-06	0.000205526
Mki67	100756884	Other Enzymes	0.000231115	0.000229472	0.000154808	4.35896e-05	0.000205132
Ap2b1	100750609	Vesicular transport	0.000203855	0.000215612	0.000194541	1.05588e-05	0.000204669
LOC100760666	100760666	Folding, Sorting and Degradation	0.000225942	0.000218384	0.00016947	3.06561e-05	0.000204598
Pmpcb	100757021	Translation	0.000217037	0.000204215	0.00019251	1.22679e-05	0.000204587
Actn1	100755831	Cellular Community	0.00021445	0.000206371	0.000192002	1.13701e-05	0.000204275
Ube2k	100764110	Folding, Sorting and Degradation	0.000243999	0.000209451	0.000158933	4.27819e-05	0.000204128
Col6a2	100754390	Signal Transduction	0.000190125	0.00021746	0.000203744	1.36672e-05	0.000203776
Nasp	100761335	DNA Maintenance	0.000230518	0.000222593	0.000157727	3.99351e-05	0.000203613
Nop58	100764223	Translation	0.000228528	0.000229164	0.000152713	4.39567e-05	0.000203469
Hn1	100756788		0.000200422	0.000206166	0.000203617	2.87771e-06	0.000203402
Dctn2	100757525	Excretory System	0.000233304	0.000197439	0.000178356	2.78979e-05	0.000203033
Fkbp3	100757543	Folding, Sorting and Degradation	0.000215047	0.00021787	0.000176071	2.33608e-05	0.000202996
Eif3f	100769028	Translation	0.000196493	0.00019251	0.000219739	1.47065e-05	0.000202914
Bms1	100770546	Translation	0.000221763	0.000197233	0.000185718	1.84097e-05	0.000201572
Eif5b	100758365	Translation	0.000240766	0.000221669	0.000141732	5.2539e-05	0.000201389
Psme2	100760978	Folding, Sorting and Degradation	0.000210769	0.000201751	0.000191621	9.5794e-06	0.00020138
Baz1b	100760864	DNA Maintenance	0.000223803	0.000214585	0.000165344	3.14299e-05	0.000201244
Lsm3	100765189	Folding, Sorting and Degradation	0.000244248	0.000213045	0.000145985	5.02098e-05	0.000201093
Ncapd2	100753087	DNA Maintenance	0.000196045	0.000197233	0.000209393	7.38767e-06	0.00020089
Etf1	100755265	Translation	0.000205447	0.000200929	0.000196255	4.59618e-06	0.000200877
Bag6	100763893		0.000182763	0.000196104	0.000222405	2.01711e-05	0.000200424
Cdca7	100774637		0.00021838	0.000200416	0.000182418	1.79812e-05	0.000200405
Srsf7	100758380	Transcription	0.000180027	0.000200416	0.000220755	2.03639e-05	0.000200399
Rcc2	100771065		0.000202362	0.000203804	0.000194668	4.91183e-06	0.000200278
Ubxn4	100766565		0.000225991	0.000221053	0.000152713	4.09562e-05	0.000199919
Acaa2	100765829	Biosynthesis	0.000219077	0.000223004	0.000156966	3.70456e-05	0.000199682
Dlgap5	100755750	DNA Maintenance	0.000206143	0.000209759	0.000182862	1.45975e-05	0.000199588
Cep170	100771665	DNA Maintenance	0.000209725	0.000209759	0.000177467	1.86339e-05	0.000198984
Ccna2	100759649	DNA Maintenance	0.000204601	0.000207911	0.000184259	1.28076e-05	0.000198924
Hmgcr	100756363	Signal Transduction	0.000187787	0.000190252	0.000217645	1.65727e-05	0.000198561
Exoc6b	100757038		0.000212262	0.000209965	0.000173278	2.18743e-05	0.000198501
Mapk3	100753149	Signal Transduction	0.00020097	0.000199389	0.000193272	4.0658e-06	0.000197877
Blmh	100754419	Folding, Sorting and Degradation	0.000188583	0.000195693	0.00020914	1.04397e-05	0.000197805
Immt	100762629	Translation	0.000206392	0.00020442	0.00018172	1.37108e-05	0.000197511
Lamp2	100689316	Vesicular transport	0.000194254	0.0002075	0.000190542	8.91463e-06	0.000197432
LOC100774182	100774182	DNA Maintenance	0.00012083	0.000232552	0.000238527	6.62947e-05	0.000197303
Blvrb	100768929	Biosynthesis	0.000100535	0.00014179	0.000349539	0.000133457	0.000197288
LOC100759437	100759437	DNA Maintenance	0.00016585	0.000210478	0.000215487	2.7327e-05	0.000197271
Aprt	100765665	Biosynthesis	0.000180674	0.000189738	0.000220247	2.07325e-05	0.000196886
Nmt1	100759338	Other Enzymes	0.000199626	0.000192613	0.000197968	3.6656e-06	0.000196736
Sord	100751427	Central Carbon Metabolism	0.000212809	0.000198671	0.000178165	1.74191e-05	0.000196548
Lasp1	100765803		0.000223255	0.000198773	0.000167312	2.80443e-05	0.000196447
Nop2	100753876	Translation	0.000189876	0.000193845	0.000205331	8.02631e-06	0.000196351
Zc3h15	100753210		0.000233553	0.000215406	0.000139701	4.97804e-05	0.00019622
Sdc4	100760006	Signaling Molecules and Interaction	0.000221862	0.000207603	0.000158299	3.33532e-05	0.000195921
Mzt2b	100756780	DNA Maintenance	0.000204999	0.000202161	0.000180069	1.36479e-05	0.000195743
Trmt112	100758109	Translation	0.000205297	0.000187787	0.00019397	8.88011e-06	0.000195685
Laptm4a	100750771	Vesicular transport	0.000159433	0.000174337	0.000252935	5.02369e-05	0.000195568
Smc2	100759197	DNA Maintenance	0.000224648	0.000211813	0.000149793	4.003e-05	0.000195418
LOC100750854	100750854	DNA Maintenance	0.000156846	0.000201853	0.000227039	3.55598e-05	0.000195246
Ola1	100770881		0.000215694	0.000201237	0.000168264	2.43102e-05	0.000195065
Slc7a5	100768667	Membrane Transport	0.000179231	0.000173824	0.000231926	3.20983e-05	0.000194994
Mtch2	100764518	Translation	0.000159234	0.000182448	0.000242843	4.31605e-05	0.000194842
Pfn1	100753478	Cell Growth and Death	0.00015789	0.000192921	0.000233322	3.77477e-05	0.000194711
Ebna1bp2	100769390	Translation	0.000217982	0.000192408	0.000173341	2.23994e-05	0.000194577
Lpcat3	100768200	Biosynthesis	0.000216938	0.000197541	0.000168835	2.42011e-05	0.000194438
Pabpc1	100757538	Folding, Sorting and Degradation	0.000222559	0.000218178	0.000142177	4.51972e-05	0.000194305
Fat1	100766718	Signaling Molecules and Interaction	0.000212809	0.000204523	0.000164773	2.56782e-05	0.000194035
Hectd1	100762999	Folding, Sorting and Degradation	0.000196692	0.00018943	0.000194985	3.79691e-06	0.000193702
Ndufa4	100766611	Energy Metabolism	0.000195796	0.000180703	0.000204316	1.19579e-05	0.000193605
Xpo5	100755295	Translation	0.000199477	0.000184399	0.000196191	7.92883e-06	0.000193356
Anln	100768074	Cytoskeleton	0.000208431	0.000216844	0.000153983	3.41247e-05	0.000193086
Sf3a3	100751561	Transcription	0.000223604	0.000202675	0.000152904	3.63173e-05	0.000193061
Psmd6	100751274	Folding, Sorting and Degradation	0.000195995	0.000189738	0.000193145	3.13259e-06	0.000192959
Rbmx	100762511	Transcription	0.000214649	0.000192613	0.00017131	2.16706e-05	0.000192858
LOC100756685	100756685	Signaling Molecules and Interaction	0.000189777	0.000184913	0.000203808	9.81123e-06	0.000192832
Csnk2a1	100759365	Translation	0.000201318	0.000191381	0.00018483	8.30174e-06	0.00019251
Lsm6	100769852	Folding, Sorting and Degradation	0.000232408	0.000183372	0.000160837	3.6594e-05	0.000192206
Pygb	100769186	Central Carbon Metabolism	0.000188633	0.000190457	0.000197461	4.66032e-06	0.000192183
LOC100768921	100768921	Translation	0.000135555	0.000150723	0.000290003	8.51303e-05	0.000192093
Snrpe	100763691	Transcription	0.000205944	0.000182448	0.00018775	1.23234e-05	0.000192047
Mtap	100761485	Biosynthesis	0.000207834	0.000200724	0.000167312	2.16373e-05	0.000191957
LOC100765839	100765839		0.000221067	0.000194666	0.000160076	3.05869e-05	0.000191936
Ndufa13	100762893	Energy Metabolism	0.000165949	0.000176596	0.000233259	3.61815e-05	0.000191935
Sae1	100767400	Folding, Sorting and Degradation	0.000172714	0.00019097	0.000211996	1.96569e-05	0.000191893
Myo1c	100759064	DNA Maintenance	0.000183111	0.000190662	0.000200317	8.62429e-06	0.000191363
Cad	100689232	Biosynthesis	0.000176445	0.000178855	0.000218216	2.34517e-05	0.000191172
Sec23b	100765486	Folding, Sorting and Degradation	0.000185449	0.00017906	0.000208695	1.55961e-05	0.000191068
Prdx3	100773693	Other Enzymes	0.000177142	0.000183681	0.000211932	1.84901e-05	0.000190918
LOC100753780	100753780	Translation	0.000207237	0.000181935	0.00018356	1.41625e-05	0.000190911
Ano10	100770142		0.000181818	0.000203907	0.000186417	1.16547e-05	0.000190714
Tnc	100754133	Signal Transduction	0.000166098	0.0001806	0.000225198	3.08004e-05	0.000190632
Gps1	100770684	Folding, Sorting and Degradation	0.000182464	0.000180806	0.000208124	1.53158e-05	0.000190465
LOC100772005	100772005	Translation	0.000204004	0.000192202	0.000175055	1.45565e-05	0.000190421
Gsto1	100758427	Biosynthesis	0.000180524	0.000177726	0.00021263	1.9395e-05	0.000190293
LOC100762406	100762406	Energy Metabolism	0.000179778	0.000198773	0.00019105	9.55261e-06	0.000189867
Tmed9	100769941		0.000194503	0.000178034	0.000196255	1.00525e-05	0.000189597
Vps35	100767603		0.000207635	0.000197028	0.000164011	2.27512e-05	0.000189558
Rbbp4	100757871	DNA Maintenance	0.000206939	0.000182962	0.000178419	1.53238e-05	0.00018944
Sf1	100760817	Transcription	0.000191717	0.000198671	0.000176198	1.15054e-05	0.000188862
Vamp3	100763068	Folding, Sorting and Degradation	0.000213854	0.000173208	0.000178229	2.216e-05	0.00018843
Pdha1	100774853	Central Carbon Metabolism	0.000195448	0.000206576	0.000162742	2.27853e-05	0.000188255
Tpp1	100759190	Vesicular transport	0.000198582	0.000197336	0.000168327	1.71192e-05	0.000188082
Pdcd6	100750445		0.000210073	0.000190252	0.00016363	2.33042e-05	0.000187985
Rrbp1	100768883	Folding, Sorting and Degradation	0.000208083	0.000206884	0.000148905	3.38259e-05	0.000187957
Gls	100689202	Biosynthesis	0.000190075	0.000195488	0.000178165	8.86205e-06	0.00018791
Chd4	100754178		0.000208979	0.000200313	0.0001543	2.93884e-05	0.000187864
Capza2	100753621	Vesicular transport	0.000210371	0.000200211	0.000152777	3.07419e-05	0.000187786
Txndc5	100766506	Folding, Sorting and Degradation	0.000174953	0.000183989	0.000203998	1.48642e-05	0.000187647
LOC100770709	100770709	Transcription	0.000205546	0.000194461	0.000162742	2.22157e-05	0.000187583
Srp9	103160754	Folding, Sorting and Degradation	0.00023216	0.000158423	0.000172009	3.92424e-05	0.00018753
Psip1	100763870		0.000198433	0.000207295	0.000156014	2.74096e-05	0.000187247
Ckmt1b	100754659	Biosynthesis	0.000174854	0.000169922	0.000216947	2.58438e-05	0.000187241
Pja1	100767592	Folding, Sorting and Degradation	0.000219425	0.000205755	0.000136401	4.45157e-05	0.000187194
Adss	100767083	Biosynthesis	0.000177788	0.000195488	0.000188067	8.88803e-06	0.000187114
Smdt1	100751090		0.000190274	0.000182243	0.000188384	4.19899e-06	0.000186967
Thrap3	100758746	Transcription	0.00020097	0.00017865	0.000181212	1.22142e-05	0.000186944
Gnl2	100753926	Translation	0.000201716	0.00018481	0.000173722	1.40972e-05	0.000186749
Ebp	100765639	Biosynthesis	0.000154359	0.000163762	0.000242081	4.81623e-05	0.000186734
Micu2	100763005		0.000208431	0.000200005	0.000151571	3.06868e-05	0.000186669
Upf1	100765798	Translation	0.000197388	0.000193742	0.000166486	1.68873e-05	0.000185872
Usp47	100766617	Folding, Sorting and Degradation	0.000194751	0.000185015	0.000177848	8.48425e-06	0.000185872
Tpx2	100756732	DNA Maintenance	0.000210421	0.000190662	0.000154871	2.81579e-05	0.000185318
Ago2	100760040	Translation	0.000200124	0.000183167	0.000172389	1.39815e-05	0.000185227
Eny2	100768337	Transcription	0.000206591	0.000201853	0.00014662	3.3341e-05	0.000185021
Ahnak	100753847		0.000181072	0.000209965	0.000163503	2.34595e-05	0.000184847
Psme3	100762340	Folding, Sorting and Degradation	0.000194403	0.000175159	0.000184005	9.63271e-06	0.000184522
Ilf2	100768916	Transcription	0.00019122	0.00018789	0.00017404	9.11109e-06	0.000184383
Hdac2	100764557	Cell Growth and Death	0.000183559	0.000182038	0.000187305	2.71094e-06	0.000184301
Sh3glb1	100751986	Vesicular transport	0.000219823	0.000198157	0.000134116	4.45653e-05	0.000184032
Arf4	100769922	Signaling Molecules and Interaction	0.000195199	0.000190868	0.000165788	1.58784e-05	0.000183952
Chp1	100763935	Other Enzymes	0.000200572	0.000166021	0.000184766	1.72962e-05	0.000183786
Thop1	100764672	Endocrine System	0.000175799	0.000181011	0.000194033	9.3919e-06	0.000183614
Aatf	100758164	Translation	0.00019694	0.000186247	0.000167058	1.51413e-05	0.000183415
Tmem14c	100763120		0.000175202	0.000186658	0.00018794	7.0137e-06	0.000183267
Ndufs6	100751523	Energy Metabolism	0.00022634	0.000188609	0.00013437	4.62312e-05	0.000183106
Mgst3	100759236	Biosynthesis	0.000173013	0.000154522	0.00022139	3.45291e-05	0.000182975
LOC100761562	100761562	DNA Maintenance	0.000166795	0.000180395	0.000201459	1.74657e-05	0.000182883
Rrm2	100752542	Biosynthesis	0.000180176	0.000191381	0.000176832	7.62e-06	0.000182797
LOC100763852	100763852	DNA Maintenance	0.000195	0.000201956	0.00015138	2.74136e-05	0.000182779
Pros1	100768391	Immune System	0.000190871	0.000174851	0.000181974	8.02671e-06	0.000182565
LOC100755834	100755834		0.000182912	0.000179779	0.000184576	2.43571e-06	0.000182422
LOC100760278	100760278	DNA Maintenance	0.000176147	0.000190765	0.000179244	7.70286e-06	0.000182052
Lrpap1	100766187		0.000206193	0.000192613	0.000147255	3.0864e-05	0.00018202
Nhp2l1	100771351	Translation	0.000166695	0.000195898	0.00018337	1.46506e-05	0.000181988
Glod4	100761474		0.000172665	0.000163967	0.000209266	2.40393e-05	0.000181966
LOC100760601	100760601	DNA Maintenance	0.000138639	0.00018019	0.000226721	4.40645e-05	0.00018185
Dut	100761578	Biosynthesis	0.000182067	0.000180806	0.000182354	8.23732e-07	0.000181742
Tmem109	100774426		0.000150528	0.000165405	0.000229197	4.1792e-05	0.00018171
Cald1	100763421	Circulatory System	0.000217336	0.000182243	0.00014516	3.60924e-05	0.00018158
Rdx	100752135	Cytoskeleton	0.000215495	0.00019826	0.000130688	4.4824e-05	0.000181481
Os9	100758962	Folding, Sorting and Degradation	0.000203805	0.000186863	0.000153475	2.56091e-05	0.000181381
Cbx3	100689443	Transcription	0.000226041	0.000208527	0.000109045	6.31027e-05	0.000181204
Ap3d1	100770344	Vesicular transport	0.000183012	0.000191073	0.000169406	1.09509e-05	0.000181164
Arl3	100757638	DNA Maintenance	0.000201318	0.000169512	0.000172643	1.75293e-05	0.000181158
Gnat1	100689190	Signaling Molecules and Interaction	0.000178833	0.000175569	0.000188829	6.90852e-06	0.000181077
Psmc5	100771099	Folding, Sorting and Degradation	0.000185748	0.000179984	0.000176642	4.60617e-06	0.000180791
Bccip	100757180	Translation	0.000197885	0.000175672	0.000167946	1.55428e-05	0.000180501
Fubp1	100761415	Transcription	0.000178634	0.000183372	0.000178737	2.70662e-06	0.000180248
Rab5c	100754413	Signal Transduction	0.000178883	0.000180498	0.000181085	1.14032e-06	0.000180155
Esyt1	100767105		0.000171471	0.00017865	0.000190035	9.36091e-06	0.000180052
Slc2a1	100753506	Signal Transduction	0.00017361	0.000164891	0.000201269	1.89928e-05	0.000179923
Nop10	100771394	Translation	0.000168287	0.000173003	0.000197968	1.59505e-05	0.000179753
LOC100767530	100767530	Biosynthesis	0.000168884	0.00016561	0.000204316	2.1464e-05	0.000179603
Bst2	100689092		0.000157244	0.00021017	0.00017131	2.74138e-05	0.000179575
Yars	100751260	Translation	0.000176097	0.000179779	0.00018172	2.85586e-06	0.000179199
LOC100757858	100757858	Biosynthesis	0.000156448	0.000188814	0.000191431	1.9486e-05	0.000178898
Ddx54	100770376	Translation	0.000203755	0.000171873	0.000160266	2.25185e-05	0.000178632
Rbm3	100689372	Transcription	0.000191319	0.000197028	0.000146937	2.74209e-05	0.000178428
LOC100756540	100756540	Energy Metabolism	0.00017943	0.000178752	0.000177023	1.24132e-06	0.000178402
Ctnnd1	100753529	Signal Transduction	0.000200124	0.000184297	0.000150682	2.52486e-05	0.000178367
Edf1	100763269		0.000189727	0.000208322	0.000137036	3.69772e-05	0.000178362
Stat3	100755865	Immune System	0.000182763	0.000169409	0.00018191	7.47585e-06	0.000178027
Sbsn	100768152		0.000179181	0.000185118	0.00016947	7.89966e-06	0.000177923
Dcakd	100759055		0.000145902	0.000167356	0.000220501	3.84051e-05	0.00017792
Ehd4	100771177	Vesicular transport	0.000176545	0.000167972	0.000188955	1.05502e-05	0.000177824
Dnajc11	100760814	Folding, Sorting and Degradation	0.00018525	0.000176083	0.000170676	7.3677e-06	0.000177336
Abcf2	100760577	Translation	0.000193558	0.000188711	0.000148143	2.49391e-05	0.000176804
Gfm1	100757634	Translation	0.000178336	0.000184502	0.000167121	8.81168e-06	0.000176653
Ndufb2	100774095	Energy Metabolism	0.000146051	0.00014333	0.000239733	5.48895e-05	0.000176371
Tcf25	100760643		0.000167839	0.000168074	0.000192637	1.42495e-05	0.000176184
Vapa	100758387	Cellular Community	0.000193209	0.000180908	0.000154046	2.00278e-05	0.000176055
Abcf1	100765933	Translation	0.000188484	0.000175775	0.00016363	1.24278e-05	0.000175963
Glo1	100764266	Central Carbon Metabolism	0.000164954	0.000159142	0.000202983	2.38117e-05	0.000175693
Hnrnpul2	100756306		0.000183459	0.000185323	0.000157918	1.53129e-05	0.000175567
Glud1	100759948	Biosynthesis	0.00019699	0.000189225	0.000139892	3.09684e-05	0.000175369
LOC103163795	103163795		0.000177192	0.000175672	0.000172643	2.3155e-06	0.000175169
Apex1	100689281	DNA Maintenance	0.000198482	0.000172079	0.000154935	2.19373e-05	0.000175165
Pitpnb	100772348		0.000182067	0.000173413	0.000169597	6.38938e-06	0.000175025
Ppic	100774301	Folding, Sorting and Degradation	0.000173162	0.000182448	0.000168581	7.06548e-06	0.000174731
Sdcbp	100754014	Vesicular transport	0.000191916	0.0001921	0.000139384	3.03825e-05	0.000174467
Gss	100753200	Biosynthesis	0.000176545	0.000181524	0.000164773	8.60228e-06	0.000174281
Rbpj	100774626	Signal Transduction	0.000183609	0.000164891	0.00017404	9.35935e-06	0.00017418
Prrc2c	100750698		0.000190822	0.000198568	0.0001331	3.57719e-05	0.000174163
Rpl22l1	100750612	Translation	0.000155453	0.000144562	0.000221009	4.13526e-05	0.000173675
Ggt1	100763802	Folding, Sorting and Degradation	0.000173112	0.000166432	0.000181022	7.30358e-06	0.000173522
Magoh	100766467	Translation	0.000186643	0.000175775	0.000158108	1.44018e-05	0.000173509
Atp6ap1	100760638	Energy Metabolism	0.00015789	0.000151441	0.000211044	3.2709e-05	0.000173459
Rpl7l1	100769012		0.000187489	0.000166432	0.000165661	1.23857e-05	0.000173194
Ptgfrn	100771669	Signaling Molecules and Interaction	0.000162119	0.0001652	0.000192256	1.65821e-05	0.000173191
Anp32e	100751239	DNA Maintenance	0.000199825	0.000201545	0.000118184	4.76397e-05	0.000173185
Prep	100770750	Folding, Sorting and Degradation	0.000170078	0.000180498	0.000168771	6.42625e-06	0.000173116
Opa1	100751873	Translation	0.000196542	0.000176904	0.000145858	2.55552e-05	0.000173102
LOC100760352	100760352	Folding, Sorting and Degradation	0.00018535	0.000182038	0.000151571	1.86201e-05	0.000172986
Lgals8	100764282	Signaling Molecules and Interaction	0.000174605	0.000173619	0.000170612	2.07977e-06	0.000172945
Gatad2b	100767845		0.000198383	0.000178752	0.000141161	2.90768e-05	0.000172765
Eid1	100760502		0.000175699	0.000169512	0.000172897	3.09829e-06	0.000172703
Nudt21	100755858	Translation	0.000166297	0.00016715	0.000183624	9.76655e-06	0.000172357
Ccdc86	100774139	Translation	0.00019316	0.000166842	0.000155823	1.91835e-05	0.000171942
Cul3	100760346	Folding, Sorting and Degradation	0.000180176	0.000177212	0.000158299	1.18683e-05	0.000171896
LOC100756946	100756946	Translation	0.000182614	0.000181011	0.00015119	1.76981e-05	0.000171605
Trim28	100767882	Folding, Sorting and Degradation	0.000163661	0.0001652	0.000185338	1.20954e-05	0.000171399
Naa15	100763666	Other Enzymes	0.00018147	0.000194974	0.000137607	2.99927e-05	0.00017135
LOC100752286	100752286		0.000170973	0.00017598	0.000166613	4.68705e-06	0.000171189
Ptgr1	100756865	Other Enzymes	0.000167989	0.000166534	0.000178863	6.73778e-06	0.000171129
Hnrnpm	100753958	Transcription	0.000207735	0.000178239	0.000127071	4.08146e-05	0.000171015
Cul5	100770463	Folding, Sorting and Degradation	0.000178037	0.000183167	0.000151063	1.72463e-05	0.000170756
Sf3b2	100764490	Transcription	0.000182166	0.000191176	0.000138813	2.79956e-05	0.000170718
Hnrnph1	100769493	Transcription	0.000176197	0.000179368	0.000155823	1.2777e-05	0.000170463
Ehmt2	100769417	Biosynthesis	0.000168088	0.000161195	0.000181847	1.05142e-05	0.000170377
Tsn	100689410		0.000152419	0.0001652	0.000192256	2.03406e-05	0.000169958
Tm9sf2	100766991	Vesicular transport	0.000181221	0.0001921	0.000136274	2.95947e-05	0.000169865
Apmap	100765704		0.000176445	0.000169409	0.000163059	6.6961e-06	0.000169638
Ppp4c	100771425	DNA Maintenance	0.000147593	0.000164378	0.000196826	2.50282e-05	0.000169599
Tmx1	100760960		0.000177987	0.000151749	0.000178927	1.54269e-05	0.000169555
Gclm	100750530	Biosynthesis	0.000156846	0.000167664	0.000183941	1.36391e-05	0.000169484
Ubtf	100689026	Transcription	0.000201915	0.00019056	0.000115773	4.68019e-05	0.000169416
Ipo4	100760098		0.000167889	0.000165508	0.000174801	4.8274e-06	0.000169399
Ndufa9	100773563	Energy Metabolism	0.000164805	0.000155754	0.000187305	1.62465e-05	0.000169288
Esd	100774799	Energy Metabolism	0.000168984	0.000172592	0.000166233	3.18928e-06	0.000169269
Gcsh	100765652	Central Carbon Metabolism	0.000179231	0.000172489	0.00015595	1.19791e-05	0.000169223
Dag1	100762216	Signaling Molecules and Interaction	0.00016968	0.00018214	0.000155696	1.32294e-05	0.000169172
LOC100750653	100750653	DNA Maintenance	0.000144907	0.000169614	0.00019251	2.38072e-05	0.00016901
Rtn3	100752666		0.000165651	0.000162427	0.000178483	8.49334e-06	0.000168854
Scp2	100757558	Other Enzymes	0.000156249	0.000172797	0.000176896	1.09312e-05	0.000168647
Strap	100751262	Translation	0.000168436	0.00016869	0.000168518	1.29705e-07	0.000168548
Ap2a1	100772481	Vesicular transport	0.000164158	0.000168588	0.000171564	3.72661e-06	0.000168103
Ndufa1	100689328	Energy Metabolism	0.000169929	0.000164481	0.000169787	3.10526e-06	0.000168066
Clns1a	100768284	Translation	0.000173809	0.000172079	0.000157854	8.75472e-06	0.000167914
Chmp4b	100759419	Vesicular transport	0.000194503	0.000195077	0.000114122	4.65744e-05	0.000167901
Tns3	100754614	Other Enzymes	0.000166845	0.000163454	0.000173278	4.98986e-06	0.000167859
Wdr48	100752446	DNA Maintenance	0.000172068	0.000179471	0.000151317	1.45949e-05	0.000167618
Elavl1	100754131	Transcription	0.000167491	0.000173619	0.000161472	6.07329e-06	0.000167527
Slc39a1	100766982	Membrane Transport	0.000118144	0.000145178	0.000239162	6.35202e-05	0.000167495
Pck2	100762618	Central Carbon Metabolism	0.000168436	0.000178034	0.000155887	1.11062e-05	0.000167452
Hsph1	100689462	Folding, Sorting and Degradation	0.000177938	0.000183064	0.000141161	2.28571e-05	0.000167388
Chchd1	100758627		0.000171073	0.000148156	0.000182926	1.76758e-05	0.000167385
Sec13	100759386	Translation	0.000166148	0.000156575	0.000178546	1.10158e-05	0.00016709
Map1lc3b	100769810	Translation	0.00017162	0.000173208	0.000156331	9.31942e-06	0.000167053
Tars	100773026	Translation	0.000171322	0.000182038	0.000147191	1.78485e-05	0.00016685
Psme1	100761736	Folding, Sorting and Degradation	0.000161074	0.000166945	0.000172135	5.53414e-06	0.000166718
Zfr	100774882	Transcription	0.000169929	0.000178752	0.00015138	1.3971e-05	0.000166687
Acot7	100755154	Vesicular transport	0.000154657	0.000169512	0.000175309	1.06519e-05	0.000166493
Ube4b	100771525	Folding, Sorting and Degradation	0.000170476	0.000165302	0.00016363	3.56901e-06	0.000166469
Nup98	100760516	Translation	0.000151125	0.000176493	0.000171374	1.3415e-05	0.000166331
Pfdn2	100766028	Folding, Sorting and Degradation	0.000190225	0.000180395	0.000127896	3.35105e-05	0.000166172
Dnajc10	100689230	Folding, Sorting and Degradation	0.000193707	0.000170333	0.000134052	3.0059e-05	0.000166031
Heatr1	100763985	Translation	0.000171023	0.000176083	0.000149857	1.39129e-05	0.000165654
Tsr2	100756047	Translation	0.000216789	0.000162735	0.000116661	5.01166e-05	0.000165395
Tmem105	103162286		6.58126e-05	5.47243e-05	0.000375182	0.0001819	0.00016524
Fundc2	100754819		0.000198184	0.00016869	0.000128594	3.49294e-05	0.000165156
Usp9x	100763346	Folding, Sorting and Degradation	0.000168088	0.00017865	0.000148651	1.52166e-05	0.00016513
Ahcyl1	100767631	Biosynthesis	0.000157393	0.000168074	0.000169914	6.76077e-06	0.000165127
Nfkb2	100774604	Signal Transduction	0.000151921	0.000150209	0.000192954	2.41998e-05	0.000165028
Pja2	100756521	Folding, Sorting and Degradation	0.000178137	0.000165302	0.000151634	1.32535e-05	0.000165024
Cnih4	100760720		0.00015217	0.000170846	0.000171247	1.09004e-05	0.000164754
Slirp	100759888		0.000147743	0.000152571	0.000193208	2.49727e-05	0.000164507
Baiap2	100761815	Cellular Community	0.000148737	0.00017023	0.000174484	1.38017e-05	0.000164484
Csnk2a2	100763424	Translation	0.000164706	0.000177623	0.000150936	1.33457e-05	0.000164421
Mars	100756755	Translation	0.000152667	0.000169922	0.000170549	1.01479e-05	0.000164379
LOC100765587	100765587	Translation	0.000176097	0.00015791	0.00015906	1.01846e-05	0.000164356
Top2b	100770041	DNA Maintenance	0.000173162	0.000173105	0.000146556	1.53445e-05	0.000164275
Dhx30	100763879	Transcription	0.000171968	0.000157088	0.00016344	7.46644e-06	0.000164166
Snrpd2	100757226	Transcription	0.000200074	0.000165713	0.000126182	3.69763e-05	0.00016399
Calm3	100762749	Signal Transduction	0.000193209	0.000174748	0.000123643	3.60371e-05	0.000163867
Cops2	100760211	Folding, Sorting and Degradation	0.000175251	0.000172387	0.000143383	1.76307e-05	0.000163674
LOC100763967	100763967	Translation	0.000143713	0.000146205	0.000201015	3.23879e-05	0.000163644
Matr3	100755480	Transcription	0.000174754	0.000166432	0.00014846	1.34386e-05	0.000163215
Huwe1	100757403	Folding, Sorting and Degradation	0.000155552	0.000173105	0.000160647	9.03016e-06	0.000163102
Rlim	100760995	Folding, Sorting and Degradation	0.00018142	0.000171771	0.000135449	2.42409e-05	0.00016288
G6pd	100689469	Central Carbon Metabolism	0.000167093	0.000162941	0.000158045	4.52937e-06	0.000162693
Rsl1d1	100770494	Translation	0.0001853	0.000184707	0.000116217	3.97152e-05	0.000162075
Ca3	100774549	Biosynthesis	0.000158288	0.000168998	0.000158806	6.03942e-06	0.000162031
Ube2n	100752830	Folding, Sorting and Degradation	0.000181818	0.00016099	0.000142367	1.97356e-05	0.000161725
Mlf2	100766182		0.000152319	0.000166432	0.000165725	7.95171e-06	0.000161492
Fbxo6	100762938	Folding, Sorting and Degradation	0.000152319	0.000150928	0.00018045	1.66576e-05	0.000161232
Idi1	100752366	Biosynthesis	0.000148737	0.000163249	0.000171056	1.13261e-05	0.000161014
Tomm7	100760710	Translation	0.00013645	0.000145384	0.000201206	3.5093e-05	0.000161013
Stk24	100761115	Other Enzymes	0.000161223	0.000169717	0.000151761	8.98239e-06	0.000160901
Cnot1	100761778	Folding, Sorting and Degradation	0.000160527	0.000166842	0.000155252	5.80292e-06	0.000160874
Dlat	100773493	Central Carbon Metabolism	0.000145902	0.000158937	0.000177594	1.5929e-05	0.000160811
LOC100763014	100763014		0.000104415	0.000160169	0.00021701	5.62986e-05	0.000160531
Abhd2	100755212		0.000151722	0.000163967	0.000165788	7.64985e-06	0.000160493
Cenpe	100771167	DNA Maintenance	0.000184106	0.000171463	0.000125801	3.06711e-05	0.000160457
Ptcd3	100763681	Translation	0.000158239	0.000163557	0.000158362	3.03539e-06	0.000160053
Ppp2r1b	100771272	Translation	0.000153015	0.000160271	0.000166042	6.52744e-06	0.000159776
Cirbp	100689075	Transcription	0.000159184	0.000164891	0.000155189	4.87661e-06	0.000159755
Sdf2l1	100775047		0.000126004	0.000157807	0.00019397	3.40062e-05	0.00015926
Acadvl	103158536	Biosynthesis	0.000164258	0.000163351	0.000149159	8.46797e-06	0.000158923
Ndufs4	100773999	Energy Metabolism	0.000176694	0.000170744	0.000128975	2.60039e-05	0.000158804
Hsbp1	100751023		0.00014829	0.000168793	0.00015887	1.02534e-05	0.000158651
Pak2	100751503	Signal Transduction	0.000173958	0.000167356	0.00013456	2.11003e-05	0.000158625
Lrp1	100754427		0.000162865	0.000167253	0.000145414	1.15524e-05	0.000158511
Tmed2	100689307		0.00018147	0.000173208	0.000120723	3.29469e-05	0.000158467
Umps	100756786	Biosynthesis	0.000160726	0.000162119	0.000152396	5.25805e-06	0.000158414
Ptpn11	100771077	Signal Transduction	0.000172366	0.000150825	0.000151698	1.21926e-05	0.000158296
LOC100769775	100769775		0.000154707	0.000163865	0.000155696	5.02613e-06	0.000158089
Atp5j	100756936	Energy Metabolism	0.000143962	0.000152263	0.000177721	1.75912e-05	0.000157982
LOC100774713	100774713		0.000159582	0.000156575	0.000157473	1.54341e-06	0.000157877
Crip2	100771081		0.000145007	0.000149593	0.000178483	1.81488e-05	0.000157694
LOC100753244	100753244	Translation	0.000198781	0.000166329	0.000107458	4.62941e-05	0.000157522
Mthfd1l	100767336	Central Carbon Metabolism	0.000151125	0.000159758	0.000161599	5.59194e-06	0.000157494
Rab11a	100767114	Vesicular transport	0.000142221	0.000146102	0.000183941	2.30486e-05	0.000157422
Pitpna	100764577		0.000179032	0.000164994	0.000128023	2.635e-05	0.00015735
G3bp2	100752963		0.000153115	0.000157396	0.000161091	3.9918e-06	0.000157201
Rpa2	100764034	DNA Maintenance	0.000161522	0.000167766	0.000141859	1.35202e-05	0.000157049
Lrp10	100768541		0.000138191	0.000145589	0.000187051	2.63348e-05	0.000156944
Man2c1	100761822	Biosynthesis	0.000147444	0.000145897	0.000176388	1.71748e-05	0.000156576
Dazap1	100756248	Translation	0.000156597	0.000151031	0.000161599	5.28671e-06	0.000156409
Ddx1	100756637	Transcription	0.00017749	0.000155548	0.00013602	2.07467e-05	0.000156353
Ppp1r14b	100759839	Other Enzymes	0.000171222	0.000152571	0.000145096	1.34554e-05	0.000156296
Aifm1	100771367	Cell Growth and Death	0.000169481	0.000154932	0.000144271	1.26547e-05	0.000156228
Sfxn1	100760674		0.000152269	0.000165097	0.000150872	7.8404e-06	0.00015608
LOC100751393	100751393		0.000149832	0.0001537	0.000164646	7.68358e-06	0.000156059
Arpc4	100756023	Cytoskeleton	0.000163611	0.000167664	0.000136464	1.69645e-05	0.000155913
Ssb	100689103		0.000190722	0.000168588	0.000108346	4.26316e-05	0.000155885
Rheb	100768233	Signal Transduction	0.000147245	0.000148875	0.000170422	1.29363e-05	0.000155514
Lap3	100768932	Biosynthesis	0.00015212	0.00016715	0.000146874	1.05244e-05	0.000155381
Uggt1	100773968	Folding, Sorting and Degradation	0.000162616	0.000157602	0.000145668	8.7065e-06	0.000155295
Ect2	100754674		0.000159681	0.000167458	0.000138368	1.50606e-05	0.000155169
Pcolce	100752170		0.000143066	0.000163454	0.000158426	1.06211e-05	0.000154982
Atp6v1b2	100774665	Energy Metabolism	0.000163959	0.00016674	0.000133925	1.81958e-05	0.000154875
Nusap1	100762702		0.000153811	0.000163967	0.000146049	8.98604e-06	0.000154609
Rab8a	100760856	Folding, Sorting and Degradation	0.000182067	0.000167458	0.000114186	3.57285e-05	0.00015457
Snrpf	100758168	Transcription	0.000147743	0.000140969	0.000173976	1.74335e-05	0.000154229
Ube2c	100760884	Folding, Sorting and Degradation	0.0001462	0.000142817	0.000172643	1.63313e-05	0.000153887
LOC100766032	100766032	Energy Metabolism	0.000136301	0.000153906	0.000171374	1.75364e-05	0.00015386
LOC100774522	100774522		0.000144857	0.000151236	0.000165471	1.05534e-05	0.000153855
Mad2l1	100753081	Cell Growth and Death	0.000170327	0.000169101	0.000121548	2.78151e-05	0.000153659
Snrnp70	100770370	Transcription	0.000173759	0.000163454	0.000123516	2.6538e-05	0.000153576
Lars	100764360	Translation	0.000159283	0.000158423	0.000143002	9.16187e-06	0.000153569
Psmg1	100774697	Folding, Sorting and Degradation	0.000164706	0.000143638	0.000151698	1.063e-05	0.000153347
LOC100766018	100766018	DNA Maintenance	0.000145554	0.000140764	0.000173405	1.76262e-05	0.000153241
Snx5	100772610		0.000148986	0.000147848	0.000162869	8.363e-06	0.000153234
Puf60	100758296	Transcription	0.000145603	0.000152365	0.000161663	8.06286e-06	0.000153211
Prdx4	100763245	Other Enzymes	0.000131327	0.000147848	0.00018045	2.49966e-05	0.000153208
Kiaa0020	100764311	Translation	0.000173709	0.00015637	0.000128911	2.25888e-05	0.000152997
Triobp	100755893		0.000162019	0.000154419	0.00014205	1.00792e-05	0.000152829
Tfrc	100689395	Signal Transduction	0.000148538	0.000159861	0.000149666	6.23676e-06	0.000152688
Cdc5l	100756825	Transcription	0.000169431	0.00016099	0.000127197	2.23491e-05	0.00015254
Snx3	100769734		0.000142917	0.000157602	0.000156966	8.30059e-06	0.000152495
Anp32a	100758072	Translation	0.000178286	0.000170846	0.000107775	3.87409e-05	0.000152302
Tomm34	100757417	Translation	0.000162417	0.00015678	0.000137289	1.31851e-05	0.000152162
Isyna1	100767831	Central Carbon Metabolism	0.0001365	0.000169922	0.000149984	1.68147e-05	0.000152135
Psmb7	100771916	Folding, Sorting and Degradation	0.000137943	0.000151852	0.000166233	1.41456e-05	0.000152009
Llph	100766851		0.000201218	0.000160169	9.46364e-05	5.37576e-05	0.000152008
LOC100755061	100755061		0.000148986	0.000164789	0.000142177	1.16003e-05	0.000151984
Elp2	100764459	Translation	0.000155204	0.000147643	0.000152967	3.88445e-06	0.000151938
Acadl	100759026	Biosynthesis	0.000160626	0.000161709	0.000132973	1.62869e-05	0.000151769
Crtap	100767159		0.000156597	0.000139531	0.00015887	1.05702e-05	0.000151666
Mrpl16	100756893	Translation	0.000150777	0.000157602	0.000146493	5.60267e-06	0.000151624
LOC100757843	100757843	Transcription	0.000153563	0.000150928	0.000150365	1.70713e-06	0.000151618
Lrrc41	100772217	Folding, Sorting and Degradation	0.000134461	0.000144049	0.000176261	2.18969e-05	0.00015159
Cops7a	100756202	Folding, Sorting and Degradation	0.000129038	0.000145897	0.000179371	2.56194e-05	0.000151436
Ube2l3	100750565	Folding, Sorting and Degradation	0.000143116	0.000136657	0.000174103	2.00173e-05	0.000151292
Ilk	100689388	Endocrine System	0.000154309	0.000149696	0.000149857	2.61802e-06	0.000151287
Polr2g	100754072	Transcription	0.000135207	0.000129572	0.000188955	3.27797e-05	0.000151245
Cuedc2	100750415		0.000158736	0.000161298	0.000133418	1.54105e-05	0.000151151
Trim35	100760599	Folding, Sorting and Degradation	0.000146947	0.000147129	0.000158235	6.46538e-06	0.00015077
Ppp3r1	100773706	Signal Transduction	0.000157493	0.000161195	0.000133164	1.52281e-05	0.000150617
Tst	100689314	Biosynthesis	0.000146996	0.000143638	0.000159695	8.46904e-06	0.00015011
Dnajc8	100771757	Transcription	0.000179231	0.000168177	0.000102507	4.14756e-05	0.000149972
Tax1bp1	100760869		0.000163512	0.000161709	0.000124659	2.19299e-05	0.00014996
Flna	100760050	Cytoskeleton	0.000142171	0.000160579	0.000147001	9.54433e-06	0.000149917
Tap2	100752033	Vesicular transport	0.000146847	0.000153495	0.000148968	3.39565e-06	0.00014977
Tln1	100755764	Signal Transduction	0.000145753	0.000153803	0.000149666	4.02561e-06	0.000149741
Oxct1	100766113	Central Carbon Metabolism	0.000158338	0.000153084	0.000137797	1.0671e-05	0.00014974
Prps1	100759532	Central Carbon Metabolism	0.000138987	0.00014446	0.000165661	1.40887e-05	0.000149703
Actl6a	100757342	Transcription	0.000141276	0.000147643	0.000160139	9.59638e-06	0.000149686
Iars2	100758227	Translation	0.000149931	0.000145692	0.000153284	3.80489e-06	0.000149636
Prpf40a	100774137	Transcription	0.00017545	0.000156575	0.000116725	2.99807e-05	0.000149583
Grpel1	100768386	Translation	0.000152717	0.000158937	0.000136528	1.15681e-05	0.000149394
Pmpca	100761595	Translation	0.000153413	0.000161503	0.000132339	1.50564e-05	0.000149085
Mtch1	100750983	Translation	0.000150727	0.000132447	0.000163821	1.57581e-05	0.000148998
Mrps33	100774673	Translation	0.000167491	0.000178444	0.000101047	4.1883e-05	0.000148994
Skiv2l2	100768244	Folding, Sorting and Degradation	0.000154309	0.00014446	0.000148016	4.9875e-06	0.000148928
Pno1	100750394	Translation	0.00016376	0.000157499	0.000125484	2.05317e-05	0.000148914
Kiaa0368	100757449	Folding, Sorting and Degradation	0.000147345	0.000158115	0.000140907	8.69435e-06	0.000148789
P4ha1	100757890	Biosynthesis	0.000155353	0.000145076	0.000145668	5.77055e-06	0.000148699
Aco2	100759203	Central Carbon Metabolism	0.000167193	0.000155138	0.000122691	2.30164e-05	0.00014834
Aqp1	100773231	Excretory System	0.00012282	0.0001268	0.000195303	4.07475e-05	0.000148308
Polr2k	100762645		0.000174505	0.000154008	0.000116407	2.94657e-05	0.000148307
Dld	100689437	Central Carbon Metabolism	0.000153612	0.000158834	0.000132466	1.39627e-05	0.000148304
Ctps1	100689101	Biosynthesis	0.000155801	0.000144049	0.000144906	6.55173e-06	0.000148252
Bub3	100767122	Cell Growth and Death	0.000132521	0.000155959	0.000156014	1.3548e-05	0.000148164
Raly	100774868	Transcription	0.000163213	0.000158012	0.000123262	2.17206e-05	0.000148163
Rars	100767723	Translation	0.000157095	0.000165097	0.000121929	2.2964e-05	0.00014804
Ncbp2	100750917	Translation	0.000163163	0.000144357	0.000136274	1.37965e-05	0.000147931
LOC100766092	100766092	DNA Maintenance	0.000168735	0.00015945	0.000115582	2.83896e-05	0.000147922
Whsc1	100763780	Biosynthesis	0.000156846	0.000137478	0.000149349	9.76589e-06	0.000147891
Itih5	100761693		0.000156846	0.000164275	0.000121802	2.26834e-05	0.000147641
Prrc2a	100771999		0.000144609	0.000149491	0.000148587	2.5975e-06	0.000147562
Cd81	100759632	Immune System	0.000131376	0.000143741	0.000167566	1.83945e-05	0.000147561
Med6	100762349	Transcription	0.000148737	0.000137067	0.000156648	9.85046e-06	0.000147484
Cpsf3l	100769426	Transcription	0.000141375	0.00013563	0.000165217	1.56889e-05	0.000147407
Trappc4	100758891		0.000149882	0.000148669	0.000143637	3.31149e-06	0.000147396
Ugp2	100689325	Central Carbon Metabolism	0.000140977	0.000150209	0.000150555	5.43274e-06	0.000147247
Pam	100770162	Other Enzymes	0.000151026	0.000132755	0.000157537	1.28475e-05	0.000147106
Uhrf1	100758459	Folding, Sorting and Degradation	0.000157642	0.000149388	0.000134243	1.18674e-05	0.000147091
Cops4	100755032	Folding, Sorting and Degradation	0.000155254	0.000146102	0.000139574	7.87627e-06	0.000146977
Gnb4	100757050	Signal Transduction	0.000154359	0.000139121	0.000147191	7.62336e-06	0.00014689
Xdh	100766626	Biosynthesis	0.000153115	0.000150312	0.000136909	8.66173e-06	0.000146779
Ccnd1	100689063	Signal Transduction	0.000152319	0.000145076	0.000142431	5.11927e-06	0.000146608
LOC100764866	100764866	Energy Metabolism	0.000141375	0.000149388	0.000148524	4.39806e-06	0.000146429
Ndufb1	100754039		0.000138838	0.000129264	0.000170549	2.16087e-05	0.000146217
Cope	100689412	Vesicular transport	0.000139883	0.000146924	0.000151444	5.82607e-06	0.000146083
Atp6ap2	100768578		0.000144559	0.000156678	0.000136718	1.00559e-05	0.000145985
Usmg5	100752772		0.000169133	0.000137273	0.00013145	2.02853e-05	0.000145952
G3bp1	100761148	Translation	0.000156299	0.000141996	0.000139511	9.06068e-06	0.000145935
Tomm6	100770746	Translation	0.000124313	0.000111399	0.000201777	4.888e-05	0.00014583
Plekhb2	100770793		0.000140778	0.000143433	0.000152269	6.01599e-06	0.000145493
Ddx24	100764379	Translation	0.000145106	0.000148875	0.00014224	3.32741e-06	0.000145407
Zer1	100769353	Folding, Sorting and Degradation	0.000139186	0.00014292	0.000153983	7.69471e-06	0.000145363
Snrnp40	100761430	Transcription	0.000139435	0.000139839	0.000155823	9.34714e-06	0.000145033
Utp20	100772924	Translation	0.000137396	0.000150312	0.000147064	6.71895e-06	0.000144924
Ndufa8	100770579	Energy Metabolism	0.000137992	0.000137067	0.000159124	1.24758e-05	0.000144728
Rpa3	100760299	DNA Maintenance	0.000147892	0.000151852	0.000133735	9.52476e-06	0.000144493
Elovl5	100753555	Biosynthesis	0.000156597	0.000149696	0.00012688	1.55526e-05	0.000144391
Erp44	100750874	Vesicular transport	0.000155801	0.000142714	0.00013456	1.07155e-05	0.000144359
Slc38a2	100689188	Membrane Transport	0.000139435	0.000151031	0.000142558	6.00005e-06	0.000144341
Tfb2m	100765415	Translation	0.000137644	0.000141688	0.000153475	8.22486e-06	0.000144269
Sec31a	100762780	Folding, Sorting and Degradation	0.000150677	0.000142612	0.000139448	5.79053e-06	0.000144246
Nifk	100756413	Translation	0.000166596	0.000158526	0.000107458	3.20687e-05	0.000144193
Numa1	100762458	DNA Maintenance	0.000163512	0.000158628	0.000110314	2.94056e-05	0.000144151
Idh2	103158535	Central Carbon Metabolism	0.000133515	0.000139942	0.000158489	1.29677e-05	0.000143982
Adsl	100689060	Biosynthesis	0.000141524	0.000145692	0.000144081	2.10151e-06	0.000143766
Vps26a	100766289		0.000168486	0.000156575	0.000106125	3.3106e-05	0.000143729
Slk	100765772	Cell Growth and Death	0.000162119	0.000139942	0.000128975	1.6885e-05	0.000143679
Selt	100768242		0.000144211	0.000135938	0.000150809	7.45119e-06	0.000143653
Ppp4r2	100758228	DNA Maintenance	0.000161373	0.000139634	0.0001298	1.61561e-05	0.000143602
Sqstm1	100768352	Development	0.000139435	0.000151133	0.000140146	6.55853e-06	0.000143571
M6pr	100759169	Signaling Molecules and Interaction	0.00015222	0.000155651	0.000122564	1.81933e-05	0.000143478
U2surp	100767131	Transcription	0.000155602	0.000151031	0.000122627	1.78651e-05	0.000143087
Lims1	100760199		0.00014232	0.000126287	0.000159949	1.68374e-05	0.000142852
Denr	100765761		0.000168237	0.000143125	0.000116788	2.57271e-05	0.000142717
Ncstn	100761836	Signal Transduction	0.000134361	0.000132139	0.000161536	1.63684e-05	0.000142679
Usp10	100758613	Folding, Sorting and Degradation	0.00014048	0.000139737	0.000147001	3.99661e-06	0.000142406
Prdx5	100758393	Vesicular transport	0.000145603	0.00013871	0.000142431	3.45032e-06	0.000142248
Pfas	100760956	Biosynthesis	0.00014814	0.00014292	0.000135131	6.54661e-06	0.000142064
Trpc4ap	100753499	Folding, Sorting and Degradation	0.000135953	0.000139326	0.000150555	7.64514e-06	0.000141945
Hnrnph2	100773216	Transcription	0.000153165	0.000131523	0.000140971	1.08498e-05	0.000141886
Cpsf6	100773290	Translation	0.00014431	0.000141277	0.000139765	2.31466e-06	0.000141784
Lta4h	100753500	Biosynthesis	0.000133267	0.000134603	0.000157347	1.35332e-05	0.000141739
Ube2v1	103159460	DNA Maintenance	0.000167292	0.000150928	0.000106125	3.16664e-05	0.000141448
Ppp1r2	100760735	DNA Maintenance	0.000167889	0.000158937	9.70484e-05	3.85762e-05	0.000141291
Gmps	100756126	Biosynthesis	0.000141624	0.00014138	0.000140844	3.98967e-07	0.000141282
LOC100765194	100765194		0.000116901	0.000131318	0.000174738	3.01062e-05	0.000140985
Samhd1	100763736		0.000151026	0.000146205	0.000125674	1.34627e-05	0.000140968
Ssbp1	100772064	DNA Maintenance	0.000160875	0.000134603	0.000127388	1.76242e-05	0.000140955
Pds5a	100764706	DNA Maintenance	0.000146399	0.000148977	0.000127324	1.18276e-05	0.0001409
LOC100769471	100769471		0.000145802	0.000139942	0.000136401	4.74823e-06	0.000140715
Dock7	100758142		0.000141425	0.000141585	0.000138622	1.66616e-06	0.000140544
Cotl1	100772395		0.000124064	0.000130188	0.000167375	2.34387e-05	0.000140542
Dnajb6	100758507	Folding, Sorting and Degradation	0.000156597	0.000136451	0.000128467	1.44966e-05	0.000140505
Osbp	100760367		0.000155503	0.000156267	0.000108981	2.70826e-05	0.00014025
Timm50	100773512	Translation	0.000126153	0.000123823	0.000170676	2.64035e-05	0.000140217
Notch2	100771788	Signal Transduction	0.00014247	0.000157807	0.000120342	1.88346e-05	0.000140206
Prmt3	100761738	DNA Maintenance	0.000135704	0.000152674	0.000131831	1.10858e-05	0.00014007
Ltv1	100756424	Translation	0.000166447	0.000146616	0.00010714	3.01905e-05	0.000140068
Ezh2	100758055	Transcription	0.000168138	0.00015062	0.000100285	3.52241e-05	0.000139681
Csnk1a1	100758298	Signal Transduction	0.000137644	0.000146616	0.000134624	6.23734e-06	0.000139628
Minos1	100752335	Translation	0.000138341	0.000133063	0.000147255	7.17292e-06	0.000139553
Nup205	100773309	Translation	0.000137495	0.000135014	0.000146112	5.82491e-06	0.00013954
Hint1	100764340	Cell Growth and Death	0.000125954	0.000144357	0.00014827	1.19162e-05	0.000139527
Trappc3	100758455		0.000140032	0.000146411	0.000132021	7.21002e-06	0.000139488
Slbp	100765822	Translation	0.000140132	0.000138197	0.000140019	1.08596e-06	0.000139449
Acsl1	100751492	Other Enzymes	0.000139833	0.000151339	0.00012669	1.23336e-05	0.000139287
Nup93	100757790	Translation	0.000141126	0.000146616	0.000130117	8.40184e-06	0.000139286
Slc7a11	100764546	Membrane Transport	0.000139485	0.000131215	0.000147064	7.92705e-06	0.000139255
Cul1	100757763	Cell Growth and Death	0.000154458	0.000135014	0.000128213	1.36207e-05	0.000139228
Mt1	100689478	Digestive System	0.000114762	0.0001268	0.000176007	3.24482e-05	0.00013919
Dynlrb1	100760283	Cytoskeleton	0.000155453	0.000140866	0.000121104	1.72393e-05	0.000139141
Plaa	100766011	Folding, Sorting and Degradation	0.000127845	0.000135219	0.000154109	1.35467e-05	0.000139058
LOC100756062	100756062		0.000160577	0.000127211	0.000129229	1.87086e-05	0.000139005
Ubr4	100764402	Cytoskeleton	0.00013063	0.000148875	0.000137163	9.24394e-06	0.000138889
Kif22	100751676	Cytoskeleton	0.000159731	0.000136862	0.000119962	1.99592e-05	0.000138852
Cbx6	103161880	DNA Maintenance	0.000140679	0.00014446	0.000131387	6.7274e-06	0.000138842
Dnmt1	100762713	Biosynthesis	0.00015406	0.000144254	0.000118184	1.85421e-05	0.000138833
Gpx8	100775000	Biosynthesis	0.000127496	0.000143228	0.000145731	9.88479e-06	0.000138818
Ash2l	100771359	DNA Maintenance	0.000146001	0.000144049	0.000126372	1.08134e-05	0.000138808
Sec11a	100752256	Folding, Sorting and Degradation	0.000179132	0.000136965	9.99046e-05	3.96409e-05	0.000138667
Pnn	100758240	Translation	0.000162716	0.000149799	0.000103459	3.11597e-05	0.000138658
Nsmce1	100763072		0.000128889	0.000134603	0.000152332	1.22239e-05	0.000138608
Spcs1	100762175	Folding, Sorting and Degradation	0.0001463	0.000135219	0.000133925	6.80174e-06	0.000138482
Csde1	100760894		0.000141425	0.00012526	0.000148397	1.1869e-05	0.000138361
Ddx18	100759595	Transcription	0.000141972	0.000147027	0.00012542	1.13015e-05	0.00013814
Ddt	100765163	Other Enzymes	0.000117746	0.000136143	0.00016033	2.13572e-05	0.000138073
Ubr2	100767969	Folding, Sorting and Degradation	0.000141475	0.000147848	0.000124722	1.19448e-05	0.000138015
LOC100760013	100760013	DNA Maintenance	0.000133068	0.000133474	0.000147001	7.92954e-06	0.000137847
Poldip3	100751957		0.000137147	0.000138299	0.000137734	5.7632e-07	0.000137727
Hars	100757635	Translation	0.00015222	0.000135117	0.000125738	1.34274e-05	0.000137691
LOC100754891	100754891	Translation	0.000152468	0.000140764	0.000119835	1.65326e-05	0.000137689
Capza1	100750522	Vesicular transport	0.000135853	0.00014487	0.000132339	6.46406e-06	0.000137688
Cdk6	100764515	Cell Growth and Death	0.000148737	0.000131626	0.000131958	9.78498e-06	0.00013744
Elp5	100761708		0.000136649	0.000134501	0.000140907	3.26075e-06	0.000137352
Nutf2	100753217		0.000118791	0.000130907	0.000161917	2.22419e-05	0.000137205
Crlf1	100767254		0.000124014	0.000130496	0.000156712	1.73128e-05	0.000137074
Fam129a	100751843		0.000146549	0.000148361	0.00011609	1.81313e-05	0.000137
Mtr	100763416	Biosynthesis	0.00013267	0.000136246	0.000141859	4.63231e-06	0.000136925
Wdr5	100768958	DNA Maintenance	0.000149782	0.000137067	0.000123897	1.29432e-05	0.000136915
Gapvd1	100755209		0.000136749	0.000143125	0.000130752	6.18753e-06	0.000136875
Ube3a	100772382	Folding, Sorting and Degradation	0.000137794	0.000141072	0.00013145	4.89146e-06	0.000136772
Dnajb11	100765455	Folding, Sorting and Degradation	0.000156149	0.000136041	0.000117423	1.93681e-05	0.000136538
Ndufc2	100766442		0.000125009	0.000150517	0.000133989	1.2939e-05	0.000136505
Serinc1	100753040		0.000130232	0.000148156	0.000130625	1.02368e-05	0.000136338
Maea	100770544	Cytoskeleton	0.00013063	0.000140456	0.000137924	5.10139e-06	0.000136337
Mvd	100766541	Biosynthesis	0.000105459	0.000123412	0.000179498	3.86215e-05	0.000136123
Ipo9	100756041		0.000136401	0.000139018	0.000132719	3.16424e-06	0.000136046
Pigk	100761996	Biosynthesis	0.000143017	0.000127519	0.00013748	7.8535e-06	0.000136005
Mtdh	100753818		0.000143564	0.000140456	0.000123707	1.06811e-05	0.000135909
Raver1	100760971		0.000128441	0.000133371	0.000145604	8.8366e-06	0.000135806
Amotl1	100754241	Cellular Community	0.000150727	0.00013717	0.000119517	1.56496e-05	0.000135805
Cebpz	100756756	Translation	0.00015416	0.000137478	0.000115582	1.93474e-05	0.00013574
LOC100774554	100774554		0.000114513	0.000127005	0.000164582	2.60609e-05	0.000135367
Mrfap1	100769822		0.000133565	0.000139429	0.000133037	3.54772e-06	0.000135344
Txnl1	100765222		0.000147444	0.000142817	0.000115392	1.73249e-05	0.000135218
Tspo	100768847	Signaling Molecules and Interaction	0.000110832	0.000116328	0.000178102	3.73531e-05	0.000135087
LOC103158699	103158699		0.000123169	0.000128443	0.000153538	1.62271e-05	0.00013505
Vps11	100758112		0.000132172	0.000134911	0.000137924	2.87701e-06	0.000135003
Hspa2	100764750	Folding, Sorting and Degradation	0.000123716	0.000123001	0.000157981	1.99927e-05	0.000134899
Klhl7	100763513	Folding, Sorting and Degradation	0.000143265	0.000145178	0.000115582	1.65629e-05	0.000134675
Nup85	100770676	Translation	0.000131526	0.000137478	0.000135004	2.9903e-06	0.000134669
Ak3	100760312	Biosynthesis	0.000118095	0.000138607	0.000147191	1.49503e-05	0.000134631
Acin1	100769875	Translation	0.000145603	0.000146205	0.000111583	1.98175e-05	0.000134464
Ndufs1	100754223	Energy Metabolism	0.000146549	0.000142406	0.000114376	1.7502e-05	0.000134444
Ctsd	100766628	Vesicular transport	0.000140132	0.000147027	0.000116026	1.62768e-05	0.000134395
Ostc	100753091		0.000114413	0.000135322	0.000153411	1.95159e-05	0.000134382
Kif20b	100764040	DNA Maintenance	0.000163313	0.000143946	9.57789e-05	3.47754e-05	0.000134346
LOC100760752	100760752	Folding, Sorting and Degradation	0.000135157	0.000147027	0.000120216	1.34348e-05	0.000134133
Mmadhc	100751326		0.000137097	0.000135117	0.000129927	3.70295e-06	0.000134047
Thoc5	100773616	Translation	0.000153811	0.000137991	0.000110187	2.20848e-05	0.000133997
Tjp1	100773110	Cellular Community	0.000152866	0.00014487	0.000104094	2.6158e-05	0.000133943
Npm3	100751292	DNA Maintenance	9.75499e-05	0.000109654	0.000194604	5.28878e-05	0.000133936
Dnttip2	100774727		0.000133714	0.000150312	0.00011755	1.63816e-05	0.000133859
Hdgf	100761454		0.00014043	0.000138197	0.000122945	9.51612e-06	0.000133857
Rfc1	100753096	DNA Maintenance	0.000143166	0.000138402	0.000119835	1.23274e-05	0.000133801
Pfkp	100751501	Central Carbon Metabolism	0.000138739	0.000135527	0.000126944	6.09806e-06	0.000133736
Carm1	100771088	DNA Maintenance	0.000124512	0.000126081	0.000150365	1.44944e-05	0.000133653
Mbnl1	100771199	Transcription	0.000143912	0.000139018	0.000117804	1.38784e-05	0.000133578
Ddx10	100752733	Translation	0.000154508	0.000140353	0.000105617	2.5157e-05	0.000133493
Ilf3	100757497	Transcription	0.000135605	0.000135117	0.000129673	3.29292e-06	0.000133465
Prkaca	100768997	Signal Transduction	0.000137346	0.000135733	0.000127261	5.41721e-06	0.000133446
Gspt1	100753280	Translation	0.000144758	0.000149183	0.000106061	2.37222e-05	0.000133334
Rhoc	100774717	Signaling Molecules and Interaction	0.000118791	0.000133166	0.000147953	1.45814e-05	0.000133303
Icam1	100689428	Signal Transduction	0.000123566	0.000133885	0.000142304	9.38466e-06	0.000133252
Nans	100767837	Central Carbon Metabolism	0.00014232	0.000129572	0.000127642	7.976e-06	0.000133178
Dars	100767438	Translation	0.000136948	0.000128443	0.000133291	4.26636e-06	0.000132894
Map1s	100772627	Cytoskeleton	0.00011307	0.000122796	0.000162361	2.61072e-05	0.000132742
Ddx39b	100773161	Transcription	0.000156	0.000125773	0.000115709	2.09695e-05	0.000132494
Ndc80	100751668	DNA Maintenance	0.000135853	0.000150517	0.000110822	2.00722e-05	0.000132398
Ndufa6	100750797	Energy Metabolism	0.000129586	0.000130702	0.00013621	3.54685e-06	0.000132166
LOC100753142	100753142	Translation	0.000131973	0.000124747	0.000139511	7.38269e-06	0.000132077
Uchl3	100755386	Folding, Sorting and Degradation	0.000147842	0.000134809	0.000113297	1.7445e-05	0.000131983
LOC100752901	100752901	Translation	0.000145504	0.000162017	8.81623e-05	3.87625e-05	0.000131894
Paf1	100772353	Transcription	0.000136749	0.000134501	0.000124341	6.61081e-06	0.000131864
Acsl4	100760496	Other Enzymes	0.000131824	0.000137889	0.000125674	6.10735e-06	0.000131796
Acat2	100760000	Biosynthesis	0.000113369	0.00012947	0.000152523	1.96796e-05	0.000131787
Idh3b	100771661	Central Carbon Metabolism	0.000133018	0.000129778	0.000132529	1.74689e-06	0.000131775
Eng	100757433		0.000130083	0.000139839	0.000125293	7.41307e-06	0.000131739
Gtf3c2	100766655	Transcription	4.03432e-05	0.000310686	4.41129e-05	0.000155006	0.000131714
LOC100774773	100774773		0.000143514	0.00012947	0.000121612	1.10958e-05	0.000131532
Hmga1	100689040	Transcription	0.000137694	0.000150415	0.000106442	2.26277e-05	0.000131517
Kdm1a	100770721	DNA Maintenance	0.000142967	0.000132036	0.000118692	1.21574e-05	0.000131232
Spcs3	100753146	Folding, Sorting and Degradation	0.000116254	0.000138402	0.000138749	1.28886e-05	0.000131135
Tuba4a	100767686	Cytoskeleton	0.000119736	0.000139223	0.000134179	1.01144e-05	0.000131046
Sec24c	100757844	Folding, Sorting and Degradation	0.000129685	0.000126287	0.000137099	5.52903e-06	0.000131024
Nbr1	100771299	Translation	0.000136152	0.000128443	0.000128403	4.46226e-06	0.000130999
Pnp	100757729	Biosynthesis	0.000132819	0.000136246	0.000123897	6.37504e-06	0.000130987
Unc119	100761334		0.000130531	0.000128135	0.000134243	3.07752e-06	0.000130969
Sestd1	100767556		0.000137147	0.000135219	0.000119962	9.41488e-06	0.000130776
Snx4	100755911		0.000132023	0.000131112	0.000128975	1.56483e-06	0.000130703
Tmx3	100771411	Folding, Sorting and Degradation	0.00013267	0.000126492	0.000132148	3.42607e-06	0.000130437
Psmd5	100768399	Folding, Sorting and Degradation	0.000116005	0.00012793	0.000147255	1.577e-05	0.000130396
Psmd14	100764392	Folding, Sorting and Degradation	0.000126899	0.000134193	0.000129673	3.68125e-06	0.000130255
Eif3j	100765691	Translation	0.00014436	0.000138607	0.000107394	1.98906e-05	0.000130121
Idh1	100758958	Central Carbon Metabolism	0.000124611	0.000137273	0.000128276	6.51514e-06	0.000130053
Polr2b	100755901	Transcription	0.000141226	0.000139839	0.000108981	1.82295e-05	0.000130015
Rplp1	100757682	Translation	0.000128889	0.000120332	0.00014078	1.02695e-05	0.00013
Rraga	100761704	Signal Transduction	0.00011899	0.000128238	0.000142621	1.19082e-05	0.00012995
Rere	100770191		0.000155204	0.000132447	0.000101999	2.6695e-05	0.000129883
Asna1	100761936	Membrane Transport	0.000127248	0.000131831	0.000130561	2.3665e-06	0.00012988
LOC100762424	100762424		0.000110185	0.000120126	0.000158933	2.57591e-05	0.000129748
Yme1l1	100770453	Folding, Sorting and Degradation	0.00012292	0.000135835	0.000130181	6.47437e-06	0.000129645
Ccar1	100767167		0.000149931	0.000147335	9.16533e-05	3.29228e-05	0.00012964
Spn	100752546	Signaling Molecules and Interaction	0.000133714	0.000139634	0.000115519	1.25677e-05	0.000129622
Sec23ip	100753157		0.000142569	0.000128751	0.000117423	1.25937e-05	0.000129581
Pgrmc2	100773430	Vesicular transport	0.000146996	0.000136862	0.000104792	2.20318e-05	0.00012955
Srm	100756588	Biosynthesis	0.000125357	0.000122591	0.0001404	9.58372e-06	0.000129449
Map4k4	100761058	Signal Transduction	0.000132123	0.000123823	0.000132402	4.87469e-06	0.000129449
Mrpl3	100768688	Translation	0.000114563	0.000123412	0.000150301	1.86127e-05	0.000129425
Tubb6	100689363	Cytoskeleton	0.000124959	0.000132344	0.000130625	3.86427e-06	0.00012931
Timm10	100757332	Translation	0.000116602	0.000127108	0.000144208	1.39335e-05	0.000129306
Cops8	100767812	Folding, Sorting and Degradation	0.000123268	0.000118381	0.000146239	1.48751e-05	0.000129296
Hprt1	100769768	Biosynthesis	0.0001365	0.000130496	0.00012085	7.89526e-06	0.000129282
Nup133	100768681	Translation	0.000128342	0.000118381	0.000140907	1.12882e-05	0.00012921
Smchd1	100770189		0.000135406	0.000137889	0.000113995	1.31369e-05	0.000129097
Asrgl1	100754434	Folding, Sorting and Degradation	0.000128342	0.00012372	0.000135131	5.73993e-06	0.000129064
Aaas	100767976	Translation	0.000125705	0.000125465	0.000135957	5.98897e-06	0.000129042
Gtf3c6	100770634	Transcription	0.000123765	0.000122488	0.000140717	1.01758e-05	0.00012899
LOC100759151	100759151	DNA Maintenance	9.51123e-05	0.000134295	0.000157537	3.15497e-05	0.000128982
Snx1	100773593		0.00012481	0.000120126	0.000141986	1.15095e-05	0.000128974
Sulf2	100772828	Other Enzymes	0.00013257	0.000149388	0.000104475	2.26915e-05	0.000128811
LOC100755019	100755019	Translation	0.000115806	0.000143125	0.000127261	1.37186e-05	0.000128731
Tgfbr2	100773953	Signal Transduction	0.00012287	0.000123412	0.000138813	9.05217e-06	0.000128365
Rbm17	100764203	Transcription	0.000155503	0.000126697	0.000102317	2.66238e-05	0.000128172
Cul4a	100760883	DNA Maintenance	0.000133913	0.000125876	0.000124722	5.00686e-06	0.000128171
Ftsj3	100771677	Translation	0.000128839	0.000133474	0.00012212	5.70888e-06	0.000128144
Kdelc2	100753631		0.000131128	0.000131728	0.000120596	6.26087e-06	0.000127817
Sin3a	100761538	Transcription	0.000132023	0.000135014	0.000116344	1.0028e-05	0.000127794
Cpsf2	100753441	Translation	0.000130332	0.000138915	0.000113741	1.27975e-05	0.000127663
Atl3	100752365	Other Enzymes	0.000118741	0.000121872	0.00014224	1.27598e-05	0.000127618
LOC100754679	100754679	Translation	0.000130431	0.000126389	0.000125738	2.5427e-06	0.000127519
Pafah1b1	100764774	Biosynthesis	0.0001366	0.000128854	0.000116978	9.88272e-06	0.000127477
LOC100752001	100752001		0.00015217	0.000131934	9.81274e-05	2.73037e-05	0.00012741
Ly6e	100768302		0.000110633	0.00012526	0.000146239	1.78973e-05	0.000127377
Def6	100757712		0.000123566	0.000123515	0.000133925	5.99579e-06	0.000127002
Kif23	100682531		0.000156299	0.000141174	8.35289e-05	3.83996e-05	0.000127001
Sec22b	100689313	Folding, Sorting and Degradation	0.00013257	0.000136554	0.000111456	1.3488e-05	0.00012686
Banf1	100765074		0.000130382	0.000132036	0.000117169	8.14815e-06	0.000126529
Ift27	100772135	Signaling Molecules and Interaction	0.000109439	0.000110475	0.000159441	2.85743e-05	0.000126452
Magt1	100764570		0.000140082	0.000124541	0.000113741	1.32411e-05	0.000126122
Ddx50	100766872	Transcription	0.000139087	0.000130907	0.000108219	1.59919e-05	0.000126071
Dek	100767626	DNA Maintenance	0.000140082	0.000135117	0.000102634	2.03393e-05	0.000125944
Sbno1	100774701		0.000123218	0.000133474	0.000120914	6.68634e-06	0.000125869
LOC100759100	100759100		0.000134162	0.000154727	8.86701e-05	3.38032e-05	0.000125853
Aasdhppt	100754811	Biosynthesis	0.000121427	0.000122488	0.000133545	6.71072e-06	0.00012582
Emp1	100753041		0.000109091	0.000122591	0.000145668	1.84963e-05	0.000125783
Mvp	100751094	Vesicular transport	0.000119189	0.000120229	0.000137924	1.05294e-05	0.000125781
Ndufv1	100757245	Energy Metabolism	0.000130879	0.000125465	0.000120977	4.95808e-06	0.000125774
Scaf11	100754449		0.000134262	0.000132755	0.000110124	1.35222e-05	0.000125713
Kcnab2	100765085	Signaling Molecules and Interaction	0.000125258	0.000111913	0.000139828	1.39623e-05	0.000125666
Asns	100760225	Biosynthesis	0.000126352	0.000127519	0.000122881	2.41225e-06	0.000125584
Klhl22	100752906	Folding, Sorting and Degradation	0.000116254	0.000121153	0.000139067	1.20091e-05	0.000125491
Pls3	100689375	DNA Maintenance	0.000135456	0.000121256	0.000118819	8.98458e-06	0.000125177
Ddr2	100689338	Signaling Molecules and Interaction	0.000127098	0.000128546	0.000119581	4.81272e-06	0.000125075
Zc3hav1	100769484	Other Enzymes	0.000124313	0.000124028	0.00012688	1.57095e-06	0.000125074
Stag2	100757438	Cell Growth and Death	0.000128143	0.000135733	0.000111266	1.25236e-05	0.000125047
LOC100752397	100752397	Signaling Molecules and Interaction	9.98879e-05	0.000115814	0.00015906	3.06193e-05	0.000124921
Gnl3	100762471	Translation	0.00013451	0.000137375	0.00010257	1.93208e-05	0.000124819
LOC100769812	100769812	Translation	0.000113518	0.000129983	0.000130561	9.67738e-06	0.000124687
Commd4	100762408		0.000113717	0.000113042	0.000146937	1.93775e-05	0.000124565
LOC100756730	100756730	DNA Maintenance	9.83458e-05	0.000135733	0.000139321	2.26921e-05	0.000124466
Tnpo3	100753994	Translation	0.000117896	0.000129778	0.000125166	5.99044e-06	0.00012428
Sf3a1	100754437	Transcription	0.00012874	0.000130702	0.000112853	9.788e-06	0.000124098
Reep5	100753505	Vesicular transport	0.000148986	0.000124849	9.81908e-05	2.54081e-05	0.000124009
Utp11l	100750974	Translation	0.00014829	0.000140764	8.27037e-05	3.58913e-05	0.000123919
Arf5	100759676	Signaling Molecules and Interaction	0.000113916	0.000120948	0.000136845	1.17468e-05	0.000123903
Ndufb11	100689361	Energy Metabolism	0.000119736	0.000123309	0.00012815	4.22258e-06	0.000123732
Uba2	100764381	Folding, Sorting and Degradation	0.000139783	0.000130599	0.000100793	2.03837e-05	0.000123725
Phpt1	100761523		0.000124114	0.00010606	0.000140463	1.72084e-05	0.000123546
Atp6v1d	100762500	Energy Metabolism	0.000140082	0.000143638	8.68294e-05	3.18217e-05	0.000123517
Ubqln2	100765357	Folding, Sorting and Degradation	0.000121577	0.000136451	0.000112472	1.21048e-05	0.0001235
Hspb8	100754642	Folding, Sorting and Degradation	0.000110434	0.000129162	0.000130498	1.12182e-05	0.000123364
Nampt	100767492	Biosynthesis	0.000137794	0.000129367	0.000102888	1.82143e-05	0.000123349
Fads3	100757171	Biosynthesis	0.000112772	0.000111194	0.000145604	1.94273e-05	0.00012319
Jtb	100766005		0.00011904	0.000101645	0.000148524	2.36977e-05	0.00012307
Cisd1	100772922		0.000131526	0.000119305	0.000118311	7.3592e-06	0.000123047
Col16a1	100768792		0.000117547	0.000116738	0.000134751	1.01739e-05	0.000123012
LOC100755284	100755284		0.000122472	0.000153598	9.28592e-05	3.03723e-05	0.000122976
LOC100752547	100752547	DNA Maintenance	0.000130133	0.000132344	0.000105554	1.48704e-05	0.000122677
Pcolce2	100766545		0.000127397	0.000116225	0.000124341	5.77384e-06	0.000122654
Hltf	100751958	Folding, Sorting and Degradation	0.000129984	0.000124028	0.000113741	8.21674e-06	0.000122584
Nucb2	100754356		0.000151225	0.000130599	8.50522e-05	3.38593e-05	0.000122292
Pir	100772846		0.00011307	0.000121667	0.000130942	8.93816e-06	0.000121893
LOC100767204	100767204	Translation	0.000129387	0.000130188	0.000105998	1.37408e-05	0.000121858
Ppp1cb	100761524	Translation	0.000110484	0.000125157	0.0001298	1.00829e-05	0.000121814
Lsm7	100772252	Folding, Sorting and Degradation	0.000154906	0.000123001	8.74641e-05	3.37371e-05	0.00012179
Dnaja1	100689381	Folding, Sorting and Degradation	0.000128093	0.000128135	0.000109108	1.09732e-05	0.000121779
Sltm	100757547		0.000147544	0.000129162	8.82258e-05	3.03651e-05	0.000121644
Ppie	100773432	Transcription	0.000119985	0.000122488	0.000122437	1.4307e-06	0.000121637
Ppfibp1	100754722		0.000138341	0.000128443	9.80639e-05	2.09884e-05	0.000121616
Ppp2r1a	100773447	Translation	0.00012685	0.000127724	0.000109933	1.00287e-05	0.000121502
Abhd5	100769851	Folding, Sorting and Degradation	0.000122671	0.000119202	0.000122564	1.97246e-06	0.000121479
Wdr26	100759638		0.000123517	0.000113863	0.000126944	6.78256e-06	0.000121441
Rpf2	100770065	Translation	0.000141425	0.000132447	9.04473e-05	2.72131e-05	0.00012144
LOC100762504	100762504	Transcription	0.000142967	0.00011951	0.000101618	2.07366e-05	0.000121365
Kdm5b	100761435	DNA Maintenance	0.00012287	0.000116944	0.000123897	3.75335e-06	0.000121237
Cul2	100767582	Signal Transduction	0.00013068	0.000126184	0.000106823	1.26769e-05	0.000121229
Hnrnpdl	100767030	Transcription	0.000143315	0.0001268	9.34939e-05	2.53778e-05	0.000121203
Arhgap18	100774646		0.000122572	0.00012526	0.000115582	4.99571e-06	0.000121138
Prr13	100766907		0.000113667	0.000126389	0.000123262	6.62946e-06	0.000121106
Khsrp	100774871	Transcription	0.000125855	0.000130086	0.000107267	1.21386e-05	0.000121069
Col5a2	100759871	Signal Transduction	0.000121129	0.000127519	0.000114503	6.50823e-06	0.00012105
Cdkn3	100752216	Other Enzymes	0.00012685	0.000109962	0.000126309	9.59784e-06	0.00012104
Celf1	100760547	Transcription	0.000113468	0.000126081	0.000123516	6.66624e-06	0.000121022
Sap18	100760388	Translation	0.000106653	0.000118894	0.000137416	1.54881e-05	0.000120988
Nrp1	100763324	Development	0.000128491	0.000127724	0.000106696	1.2368e-05	0.00012097
Luc7l3	100767266		0.00014431	0.000134911	8.36558e-05	3.26456e-05	0.000120959
Vps29	100751236		9.61072e-05	0.000116944	0.000149793	2.70662e-05	0.000120948
Wls	100767200		0.000125954	0.000118792	0.000118058	4.3627e-06	0.000120934
Plcg1	100769697	Central Carbon Metabolism	0.000115906	0.000100208	0.000146493	2.35382e-05	0.000120869
Nrd1	100752575	Folding, Sorting and Degradation	0.000124064	0.000121153	0.000117359	3.36197e-06	0.000120859
Uso1	100754738		0.000137197	0.000125876	9.93333e-05	1.94349e-05	0.000120802
Phf5a	100758913	Transcription	0.000143564	0.000119202	9.95872e-05	2.2031e-05	0.000120785
Hp1bp3	100765369		0.000135804	0.00013409	9.2288e-05	2.4644e-05	0.000120727
Alas1	100766370	Biosynthesis	0.000102027	0.000113042	0.000147064	2.34776e-05	0.000120711
Atp6v1a	100768315	Energy Metabolism	0.000122223	0.000122488	0.000117169	2.99747e-06	0.000120627
Kpna3	100761838		0.000132073	0.000131112	9.86351e-05	1.90341e-05	0.000120607
Ppat	100760149	Biosynthesis	0.00012297	0.000118484	0.000120152	2.26732e-06	0.000120535
Znf106	100758432		0.000121378	0.000110065	0.000129927	9.96309e-06	0.000120456
Cwc15	100775065	Transcription	0.000139734	0.00011951	0.000101809	1.89764e-05	0.000120351
Ide	100763752	Folding, Sorting and Degradation	0.000130431	0.000124439	0.000106125	1.2663e-05	0.000120332
Arl1	100751351	Signaling Molecules and Interaction	0.000127098	0.00011643	0.000117423	5.89365e-06	0.000120317
Slc1a4	100689351	Membrane Transport	0.000114364	0.000118997	0.000127451	6.63615e-06	0.000120271
Dync1li1	100768032	Vesicular transport	0.000120731	0.000134911	0.000104665	1.51329e-05	0.000120102
Kif2c	100689309	DNA Maintenance	0.000119338	0.000117252	0.00012358	3.22454e-06	0.000120056
Znrd1	100753139	Biosynthesis	9.86442e-05	0.000121461	0.000139955	2.06932e-05	0.00012002
Higd1a	100766684		0.00011322	0.000119818	0.000126944	6.86371e-06	0.000119994
Ddx6	100759836	Folding, Sorting and Degradation	0.000124462	0.00011951	0.000115836	4.32866e-06	0.000119936
Zc3h18	100767415	Transcription	0.000127944	0.000128956	0.000102761	1.48404e-05	0.000119887
C1qbp	100754945		0.000136401	0.000134603	8.81623e-05	2.73463e-05	0.000119722
Sin3b	100757579		0.000120283	0.000132652	0.000106125	1.32739e-05	0.000119687
Sdhaf2	100772110	Translation	0.000116055	0.000138813	0.00010403	1.76651e-05	0.000119633
Pfdn1	100752168	Folding, Sorting and Degradation	0.00014038	0.000133987	8.42271e-05	3.07412e-05	0.000119531
Spag5	100761908		0.000116751	0.000107703	0.000134052	1.33883e-05	0.000119502
Grsf1	100751594		0.000124412	0.000115506	0.000118565	4.5251e-06	0.000119495
Hmbs	100757819	Biosynthesis	0.00010536	0.000110989	0.00014205	1.97596e-05	0.000119466
Rps27l	100751142	Translation	0.000121527	0.000131318	0.000105427	1.3073e-05	0.000119424
Ndufs2	100768067	Energy Metabolism	0.000117	0.00011181	0.000129419	9.0484e-06	0.00011941
Snrpa	100764569	Transcription	0.000114015	0.000118176	0.000125928	6.04588e-06	0.000119373
Dip2a	100763951		0.000130183	0.000114274	0.000113488	9.42001e-06	0.000119315
Txlna	100754216		0.000126551	0.000123617	0.000107712	1.01368e-05	0.000119293
Nfic	100770733	Transcription	0.000108792	0.000124233	0.000124786	9.07853e-06	0.00011927
Pacsin2	100767688		0.000128044	0.00011951	0.000109743	9.15734e-06	0.000119099
Kdelr2	100765889		0.000104066	0.000122385	0.000130688	1.36214e-05	0.000119047
Arl6ip5	100756195		0.000101579	0.00011756	0.00013767	1.80849e-05	0.000118936
Tacc3	100765245	Translation	0.000119935	0.000117765	0.000118883	1.08522e-06	0.000118861
Csnk1d	100751124	DNA Maintenance	0.000121427	0.000124541	0.000110377	7.44329e-06	0.000118782
Pgrmc1	100769956	Vesicular transport	0.000119139	0.000119716	0.000117105	1.37127e-06	0.000118653
Snx27	100753773	Membrane Transport	0.000135008	0.00012105	9.98411e-05	1.77075e-05	0.000118633
Ndufb7	100754222	Energy Metabolism	0.000143912	0.000120537	9.13359e-05	2.63419e-05	0.000118595
Ctr9	100757530	Transcription	0.000130829	0.000125979	9.89525e-05	1.71759e-05	0.000118587
Mcfd2	100764995		0.000119836	0.000128751	0.000107077	1.08936e-05	0.000118554
Srp72	100760440	Folding, Sorting and Degradation	0.000132769	0.000112426	0.000110314	1.23999e-05	0.000118503
LOC100765030	100765030		0.000117945	0.000125979	0.000111456	7.27483e-06	0.00011846
Ppp2r2a	100758873	Translation	0.000134759	0.000129983	9.01299e-05	2.45045e-05	0.000118291
Mrps14	100752801	Translation	0.000135505	0.000128854	9.03838e-05	2.43588e-05	0.000118248
Snw1	100759596	Transcription	0.000131128	0.000125773	9.76196e-05	1.80005e-05	0.000118174
Nup160	100765104	Translation	0.000109041	0.000114582	0.000130815	1.13163e-05	0.000118146
Dpysl2	100759148	Development	0.000108941	0.000115814	0.000129419	1.04216e-05	0.000118058
Larp4	100775073	Translation	0.000122572	0.000121256	0.000110314	6.72935e-06	0.000118047
Ncaph	100751228	DNA Maintenance	0.000121427	0.000120948	0.00011152	5.5868e-06	0.000117965
Smarcc1	100768250	Transcription	0.000127397	0.000130907	9.53981e-05	1.95667e-05	0.000117901
Appbp2	100764050		0.000107847	0.000109551	0.000136147	1.58699e-05	0.000117848
Nup37	100771280	Translation	0.000123964	0.000120229	0.000109235	7.65705e-06	0.000117809
Pdcd11	100753073	Translation	0.000110732	0.000116533	0.000125991	7.70234e-06	0.000117752
Rsrc2	100770513		0.00014247	0.000129675	8.07361e-05	3.25825e-05	0.000117627
Anapc11	100767345	Folding, Sorting and Degradation	0.00011695	0.000126903	0.000108854	9.04024e-06	0.000117569
LOC100760422	100760422		0.000102972	0.000109551	0.000140146	1.98376e-05	0.000117556
Ruvbl2	100770081	DNA Maintenance	0.000123218	0.000121461	0.000107965	8.34533e-06	0.000117548
Ext2	100751585	Biosynthesis	0.000114065	0.000127313	0.000111203	8.59529e-06	0.000117527
Atp6v0b	100754687	Energy Metabolism	0.000108046	9.79492e-05	0.000145541	2.50757e-05	0.000117179
Wdr75	100759292	Translation	0.000116702	0.000113761	0.000120977	3.62874e-06	0.000117147
Dctn6	100754783	Excretory System	0.000126004	0.000111707	0.000113551	7.77677e-06	0.000117087
Cadm1	100766050	Signaling Molecules and Interaction	0.000112075	0.000123925	0.000115074	6.16109e-06	0.000117025
Psmb6	100769450	Folding, Sorting and Degradation	0.000109986	0.000122283	0.000118629	6.31465e-06	0.000116966
LOC100769096	100769096		0.000112971	9.75386e-05	0.000140336	2.16743e-05	0.000116948
Fam120a	100759484		0.000117149	0.000126389	0.000107204	9.59496e-06	0.000116914
Vnn1	100750608	Biosynthesis	0.000116851	0.000107498	0.000126372	9.4374e-06	0.000116907
Ckap2	100771975	DNA Maintenance	0.000134908	0.000125671	9.00665e-05	2.36777e-05	0.000116882
Ereg	100771728	Signal Transduction	0.000120433	0.000105342	0.000124722	1.01795e-05	0.000116832
Bclaf1	100773081	Transcription	0.000132869	0.000123207	9.40017e-05	2.02358e-05	0.000116692
Areg	100772017	Folding, Sorting and Degradation	0.000118194	0.000114993	0.000116534	1.60096e-06	0.000116574
Comt	100770626	Signaling Molecules and Interaction	0.000101032	0.00010411	0.000144335	2.41615e-05	0.000116492
Ddx42	100771386	Transcription	0.00012685	0.000128751	9.36209e-05	1.97564e-05	0.000116407
LOC100766583	100766583	Digestive System	9.17297e-05	9.29183e-05	0.000164201	4.15027e-05	0.000116283
Adk	100736551	Biosynthesis	0.000110931	0.000117046	0.000120533	4.86042e-06	0.00011617
Slc25a39	100756348	Membrane Transport	9.55601e-05	0.000117046	0.000135893	2.01809e-05	0.000116166
Prelid1	100764743		0.000107698	0.000115404	0.000125357	8.85328e-06	0.000116153
Gcn1l1	100760442		0.000109688	0.000112015	0.000126753	9.25431e-06	0.000116152
Xrcc6	100770214	DNA Maintenance	0.000119288	0.000103802	0.000125357	1.11153e-05	0.000116149
Odc1	100751960	Biosynthesis	0.000120632	0.000104212	0.000123389	1.03678e-05	0.000116078
Nek2	100751300	DNA Maintenance	0.000128242	0.00011489	0.000104221	1.20359e-05	0.000115784
Farsa	100763673	Translation	0.000102276	0.00010565	0.000139321	2.04835e-05	0.000115749
Espl1	100768842	Folding, Sorting and Degradation	0.000104216	0.00011181	0.000130815	1.37017e-05	0.000115614
Dnm1l	100750819	Signal Transduction	0.000109887	0.000118381	0.000118311	4.88428e-06	0.000115526
Atp5i	100766302	Energy Metabolism	0.000140679	0.000118278	8.75911e-05	2.66514e-05	0.000115516
Topbp1	100761910	DNA Maintenance	0.000117348	0.000123412	0.000105681	9.01211e-06	0.00011548
Nup153	100761805	Translation	0.00010924	0.000115404	0.000121422	6.09095e-06	0.000115355
Nob1	100761193	Translation	0.000116055	0.000100927	0.000128975	1.40384e-05	0.000115319
Hnrnpll	100758670	Transcription	0.000125158	0.000127313	9.324e-05	1.90806e-05	0.000115237
Csr1	100689233	Folding, Sorting and Degradation	0.000109986	7.87496e-05	0.000156839	3.9304e-05	0.000115191
Ak6	100768838	Translation	0.000112921	0.000117149	0.000115074	2.11407e-06	0.000115048
LOC100768273	100768273		0.000106255	0.000123515	0.000115265	8.63248e-06	0.000115012
Sel1l	100751353	Folding, Sorting and Degradation	0.000125109	0.000125157	9.4446e-05	1.77171e-05	0.000114904
Rap1b	100769542	Signal Transduction	0.000137545	0.000125465	8.16247e-05	2.9425e-05	0.000114878
Fkbp11	100766921	Folding, Sorting and Degradation	0.000129088	0.000110373	0.000104855	1.27013e-05	0.000114772
Tmem209	100755824		0.000138341	0.000119921	8.60043e-05	2.65479e-05	0.000114755
Arhgef12	100765006	Circulatory System	0.000121527	0.000110578	0.000112091	5.93301e-06	0.000114732
Mtx2	100757389	Translation	0.000110683	0.000113658	0.000119581	4.52977e-06	0.00011464
Ptk2	100759464	Signal Transduction	0.000114712	0.00010719	0.000121929	7.3703e-06	0.00011461
Micu1	100759230		0.000126004	0.000117252	0.000100095	1.31797e-05	0.00011445
Cd164	100751988	Signaling Molecules and Interaction	0.000108345	0.00012064	0.000114186	6.15019e-06	0.00011439
Lyar	100773375	Translation	0.000130232	0.000123001	8.95587e-05	2.16988e-05	0.000114264
LOC100763162	100763162		8.75014e-05	8.91194e-05	0.000165979	4.48491e-05	0.0001142
Slc6a6	100765478	Membrane Transport	0.000113767	0.000112015	0.000116725	2.38026e-06	0.000114169
Ccdc58	100767366		0.000122074	0.000110681	0.000109743	6.86483e-06	0.000114166
LOC100750728	100750728		9.79976e-05	0.000107703	0.000136528	2.00401e-05	0.000114076
Tspan6	100769848	Vesicular transport	0.000109737	0.000117457	0.000114757	3.91745e-06	0.000113984
Polr2e	100754513	Transcription	0.000110135	9.45611e-05	0.000137099	2.15216e-05	0.000113932
LOC100757684	100757684	DNA Maintenance	8.40192e-05	0.000118176	0.000139574	2.80207e-05	0.000113923
Atxn2l	100765372		0.000116254	0.000113453	0.000111964	2.17808e-06	0.00011389
Acsl3	100752583	Other Enzymes	0.000124561	0.00011756	9.95238e-05	1.29177e-05	0.000113882
Usp4	100771478	Folding, Sorting and Degradation	0.000119935	0.000113453	0.000108029	5.96089e-06	0.000113806
Srrm2	100770675	Transcription	0.000114364	0.000114171	0.000112726	8.95253e-07	0.000113754
Atp6v1f	100752884	Energy Metabolism	0.000117149	9.17889e-05	0.000132212	2.04289e-05	0.000113717
Arhgef2	100758849		0.000109837	0.000103904	0.000127197	1.21048e-05	0.000113646
Pdcl3	100755176		0.000128143	0.000113966	9.83178e-05	1.49187e-05	0.000113476
Atad1	100764591		0.000112175	0.000116122	0.000111964	2.34218e-06	0.00011342
Ctnnbl1	100764320	Transcription	0.000131128	0.000111297	9.76831e-05	1.68184e-05	0.000113369
LOC100758352	100758352	Signal Transduction	0.000136749	0.000123617	7.97206e-05	2.98652e-05	0.000113362
Kifc1	100752355	DNA Maintenance	0.000115309	0.000116122	0.0001086	4.1281e-06	0.000113344
Fto	100771560		0.000115906	0.000110681	0.000113043	2.61655e-06	0.00011321
Fn1	100751189	Signal Transduction	0.000110334	0.000124747	0.000104475	1.04324e-05	0.000113185
Atp6v0d1	100762360	Energy Metabolism	0.00010541	0.000107498	0.000126499	1.16203e-05	0.000113136
Polr2h	100769706	DNA Maintenance	0.000111926	0.000119921	0.000107394	6.3427e-06	0.00011308
Htatsf1	100767363	Transcription	0.000123367	0.00011797	9.73657e-05	1.37221e-05	0.000112901
Aqr	100766095	Transcription	0.000119637	0.000114787	0.000104157	7.91759e-06	0.00011286
Ap1m1	100759505	Vesicular transport	0.000107748	0.000112939	0.000117804	5.02892e-06	0.00011283
Txnl4a	100760868	Transcription	0.000103619	0.000104726	0.000130054	1.49529e-05	0.000112799
Parvb	100753582	Cellular Community	0.000108941	0.000122899	0.000106315	8.91353e-06	0.000112718
Slc25a13	100766212	Membrane Transport	0.000117249	0.000118894	0.000101999	9.31584e-06	0.000112714
Anxa4	100771507	Vesicular transport	0.000121179	0.000123001	9.34939e-05	1.65351e-05	0.000112558
Fen1	100756103	DNA Maintenance	0.000109489	0.00011027	0.000117804	4.59177e-06	0.000112521
Tgoln2	100752925		0.000127894	0.000125465	8.38462e-05	2.47598e-05	0.000112402
Tomm22	100774120	Translation	0.000117846	9.59985e-05	0.000123072	1.43619e-05	0.000112305
Tbc1d15	100762508		0.000123517	0.000113966	9.91429e-05	1.22816e-05	0.000112209
Cstf2	100770425	Translation	0.000124611	0.000120948	9.10185e-05	1.84284e-05	0.000112192
Gatad2a	100757004		0.000117498	0.000109243	0.000109489	4.69637e-06	0.000112077
Gnl3l	100755751	Translation	0.000106156	0.000105958	0.000124087	1.04105e-05	0.000112067
Polr2c	100765460	Transcription	9.99376e-05	0.000112221	0.000123833	1.19495e-05	0.000111997
Cbx1	100689359	DNA Maintenance	0.000114413	0.000110167	0.000111076	2.23591e-06	0.000111885
Timp2	100772625		0.000104912	0.000113453	0.000117169	6.28466e-06	0.000111845
Utp18	100761065	Translation	0.000122223	0.000119202	9.40017e-05	1.54955e-05	0.000111809
Ralb	100757867	Signal Transduction	0.000116154	0.000108935	0.000110314	3.83255e-06	0.000111801
LOC100755558	100755558		0.000102823	0.000100413	0.000131831	1.74849e-05	0.000111689
Ephx1	100750792	Other Enzymes	0.000114712	0.000107703	0.000112535	3.58727e-06	0.00011165
Cdc27	100770539	Cell Growth and Death	0.000111031	0.000121975	0.000101872	1.00644e-05	0.000111626
Tbca	100760678	Vesicular transport	0.000125755	0.000120948	8.79084e-05	2.06038e-05	0.000111537
Nmi	100771173		0.000112623	0.000103391	0.000118565	7.64638e-06	0.000111526
Plp2	100758858		0.000103121	0.000112118	0.000119327	8.11925e-06	0.000111522
LOC100759211	100759211	Folding, Sorting and Degradation	0.000108792	9.68199e-05	0.000128784	1.6149e-05	0.000111465
Ncbp1	100770427	Translation	0.000115458	0.000121564	9.70484e-05	1.2762e-05	0.000111357
Hbs1l	100750806	Translation	0.000107847	9.80519e-05	0.000128023	1.5282e-05	0.000111307
Chcr2	100689020	Biosynthesis	0.000124163	0.000116841	9.24784e-05	1.65886e-05	0.000111161
LOC100753593	100753593	Translation	0.000121676	0.000132036	7.97206e-05	2.77025e-05	0.000111144
Ncoa4	100756488		0.000120035	0.000109757	0.000103522	8.33817e-06	0.000111105
Arl2	100760039	DNA Maintenance	9.6555e-05	0.000103802	0.000132783	1.91699e-05	0.000111046
Acta2	100758575	Circulatory System	7.99899e-05	0.000129983	0.000123072	2.70897e-05	0.000111015
Txndc12	100753389	Biosynthesis	9.91914e-05	9.74359e-05	0.000135893	2.17142e-05	0.00011084
Mtx1	100772542	Translation	0.000117448	0.000115404	9.95238e-05	9.81172e-06	0.000110792
Tiparp	100755246	Other Enzymes	0.000106404	0.000104418	0.000120977	9.04188e-06	0.0001106
Phldb1	100759254		0.00010919	0.000115814	0.000106569	4.76479e-06	0.000110524
C1s	100759777	Folding, Sorting and Degradation	0.000110434	0.000118586	0.000102253	8.16666e-06	0.000110424
Spcs2	100755739	Folding, Sorting and Degradation	0.000120632	0.000115404	9.52077e-05	1.34262e-05	0.000110414
Rer1	100757730		0.000110981	0.000102672	0.000117423	7.39498e-06	0.000110359
Htatip2	100759325	Vesicular transport	0.000108792	0.000108319	0.000113678	2.9668e-06	0.000110263
Ncln	100761580		0.000106504	0.000109859	0.000114313	3.91722e-06	0.000110225
Dad1	100767387	Central Carbon Metabolism	9.02871e-05	9.65118e-05	0.000143573	2.91345e-05	0.000110124
Dcaf13	100751757	Translation	0.000113866	0.000105547	0.000110631	4.19373e-06	0.000110015
Itgav	100752313	Vesicular transport	0.000117846	0.000113966	9.80004e-05	1.05182e-05	0.000109937
Nudt5	100772118	Biosynthesis	0.000115856	0.000117765	9.59693e-05	1.20704e-05	0.000109863
Myo5a	100753457	Translation	0.000113369	0.000109551	0.000106315	3.53075e-06	0.000109745
Lsm10	100759318		9.47641e-05	0.000100105	0.000134306	2.14547e-05	0.000109725
Fyttd1	100763912		0.000112623	0.000117662	9.86986e-05	9.82256e-06	0.000109661
Tspyl1	100751735	DNA Maintenance	0.00010725	0.000117046	0.000104348	6.65389e-06	0.000109548
Nup155	100772556	Translation	0.000108046	0.000105752	0.000114503	4.53745e-06	0.000109434
LOC100762631	100762631		0.000113468	9.55878e-05	0.000119137	1.22908e-05	0.000109398
LOC100767286	100767286	Translation	0.000114214	0.000118689	9.52077e-05	1.24676e-05	0.00010937
Srpr	100758562	Folding, Sorting and Degradation	0.000103022	0.000107395	0.000117105	7.20839e-06	0.000109174
Abracl	100769731		0.000106106	0.000101132	0.000120089	9.82856e-06	0.000109109
Rif1	100771823	DNA Maintenance	0.000108046	0.000122385	9.67945e-05	1.28264e-05	0.000109075
LOC100764080	100764080		8.6606e-05	8.81954e-05	0.000152142	3.73868e-05	0.000108981
Knstrn	100759555		0.000111279	0.000103596	0.000112028	4.66694e-06	0.000108968
Ampd3	100758386	Biosynthesis	0.000108394	0.000106368	0.000111901	2.79902e-06	0.000108888
Tsfm	100761292	Translation	0.000102077	0.000108422	0.000115899	6.91914e-06	0.000108799
Acta1	100768972	Cytoskeleton	9.8495e-05	0.000121256	0.000106633	1.15334e-05	0.000108794
Pfdn6	100750607	Folding, Sorting and Degradation	0.000121427	0.000105239	9.95238e-05	1.13615e-05	0.00010873
Rfc4	100763988	DNA Maintenance	0.00011904	0.000109346	9.60328e-05	1.15508e-05	0.000108139
Dnajc2	100757311	Folding, Sorting and Degradation	0.000115508	0.000114069	9.48268e-05	1.15472e-05	0.000108134
Ddx27	100758755	Transcription	0.00011322	0.000107498	0.000103586	4.84504e-06	0.000108101
Soat1	100689317	Biosynthesis	0.000107001	0.000110783	0.000106315	2.40613e-06	0.000108033
Hcfc1	100774489		0.000104315	0.000117457	0.000101999	8.33681e-06	0.000107924
LOC100757781	100757781		0.00011312	0.00010452	0.000105236	4.77184e-06	0.000107626
Nde1	100771293	DNA Maintenance	0.00011889	0.000107908	9.59059e-05	1.14961e-05	0.000107568
Agps	100756809	Biosynthesis	9.84453e-05	0.000103699	0.000120406	1.14673e-05	0.000107517
Sh3bgrl	100774610		0.000115757	0.000117354	8.94317e-05	1.56802e-05	0.000107514
Anapc13	100770713	Folding, Sorting and Degradation	0.000116652	0.000102364	0.000103522	7.93583e-06	0.000107513
Ndufb10	100754681	Energy Metabolism	0.000116254	0.000107908	9.81908e-05	9.04024e-06	0.000107451
Rcn1	100769935		0.000123318	0.00011756	8.14343e-05	2.27025e-05	0.000107437
LOC100755591	100755591		0.00010725	0.000105444	0.000109616	2.09198e-06	0.000107437
Golga4	100754180		0.000119935	0.000115609	8.67659e-05	1.80316e-05	0.000107437
Letm1	100764264	Translation	0.000109588	0.000105752	0.000106315	2.07132e-06	0.000107219
Msh2	100768127	DNA Maintenance	0.000107399	0.00011181	0.00010238	4.71828e-06	0.000107196
Psmd8	100764857	Folding, Sorting and Degradation	0.000120433	0.0001191	8.18151e-05	2.19211e-05	0.000107116
Hsd11b1	100762502	Signaling Molecules and Interaction	0.000106554	0.000104726	0.000109806	2.57335e-06	0.000107028
Cdk5rap3	100752708		0.000102674	0.000103391	0.000114757	6.77878e-06	0.00010694
Abcc1	100689208	Membrane Transport	0.000109688	0.000100516	0.000110568	5.56673e-06	0.000106924
LOC100766036	100766036	Translation	0.000127297	0.00010144	9.19071e-05	1.83118e-05	0.000106882
Fam129b	100761378		0.000106653	9.99e-05	0.000113995	7.0497e-06	0.00010685
Vprbp	100768333	Folding, Sorting and Degradation	0.000102375	0.000111605	0.000106379	4.62824e-06	0.000106786
Arf3	100766631	Signaling Molecules and Interaction	0.000108643	9.41504e-05	0.00011755	1.18103e-05	0.000106781
C2	100759069	Folding, Sorting and Degradation	9.35205e-05	0.000113658	0.000113107	1.14706e-05	0.000106762
Pdrg1	100754797		0.000102375	0.000117149	0.000100285	9.19249e-06	0.000106603
Wdr77	100774828	Transcription	9.37692e-05	9.71279e-05	0.000128911	1.93925e-05	0.000106603
Tgfb1	100773359	Folding, Sorting and Degradation	9.95397e-05	0.000110167	0.000109743	6.01703e-06	0.000106483
Cisd3	100755651		0.000103022	0.000109551	0.00010676	3.27611e-06	0.000106444
Morc4	100762949		0.000108892	0.000109654	0.00010073	4.94704e-06	0.000106425
Nop16	100751232		9.28241e-05	0.000104623	0.000121802	1.45721e-05	0.000106416
Cr1l	100772783	Immune System	0.000106703	0.000105342	0.00010714	9.3807e-07	0.000106395
Fcgrt	100755637		0.000105857	9.02488e-05	0.000122818	1.62892e-05	0.000106308
Sec61g	100772250		0.000125606	0.000119716	7.35003e-05	2.85352e-05	0.000106274
Pgls	100774660	Central Carbon Metabolism	9.95397e-05	0.000102775	0.000116407	8.95195e-06	0.000106241
Ascc1	100759170		0.00011113	0.000114582	9.25419e-05	1.18548e-05	0.000106085
Clta	100758987	Vesicular transport	0.000135157	0.000120434	6.26466e-05	3.83274e-05	0.000106079
Snx6	100757927		0.00012486	0.000118484	7.48332e-05	2.72295e-05	0.000106059
Ncapd3	100752080	DNA Maintenance	0.000100734	0.000103802	0.000113424	6.62137e-06	0.000105986
Nnmt	100767696	Biosynthesis	0.000112573	0.000103699	0.000101555	5.84151e-06	0.000105942
Abcd3	100765314	Vesicular transport	0.000118691	0.000113863	8.52426e-05	1.80799e-05	0.000105932
Twf1	100752176		0.00010133	0.000102159	0.000113932	7.04847e-06	0.000105807
Nvl	100759165	Translation	0.000117697	0.000105444	9.40652e-05	1.18184e-05	0.000105735
LOC100758511	100758511	Folding, Sorting and Degradation	9.362e-05	8.90168e-05	0.000134433	2.49985e-05	0.00010569
Copz1	100769319		9.6157e-05	0.000102878	0.000117931	1.11494e-05	0.000105655
Hells	100754676		0.000108195	0.000113761	9.48903e-05	9.69614e-06	0.000105615
Sep15	100750444		0.00010347	9.94893e-05	0.000113868	7.42446e-06	0.000105609
LOC100760923	100760923		9.3421e-05	0.000112734	0.000110504	1.05657e-05	0.000105553
Lman1	100754529	Folding, Sorting and Degradation	0.00012083	0.000110578	8.49887e-05	1.84597e-05	0.000105466
Nip7	100759635	Translation	0.000123467	9.26103e-05	0.000100158	1.60852e-05	0.000105412
Pum1	100765502		0.000105509	0.0001076	0.000103015	2.29581e-06	0.000105375
LOC100757098	100757098	Signal Transduction	0.000113518	9.77439e-05	0.000104411	7.91842e-06	0.000105224
Tsg101	100752541	Vesicular transport	0.000110036	0.000106676	9.85082e-05	5.92862e-06	0.000105073
Sept10	100761748	Cytoskeleton	9.75499e-05	0.000105752	0.000111774	7.13979e-06	0.000105025
Ythdf2	100763174		0.000111677	0.000102364	0.000100984	5.81665e-06	0.000105008
Fkbp5	100760904	Endocrine System	0.000118492	0.000116738	7.96571e-05	2.19328e-05	0.000104963
Faf1	100774441		0.000117398	0.000108114	8.93683e-05	1.42786e-05	0.00010496
Ap2a2	100755406	Vesicular transport	0.000108892	0.000105342	0.000100285	4.32505e-06	0.00010484
Ints10	100755256	Transcription	0.000118841	0.000104418	9.12089e-05	1.38203e-05	0.000104822
Pcm1	100771354	DNA Maintenance	0.000108096	0.000114171	9.2161e-05	1.13673e-05	0.000104809
LOC100764707	100764707		0.000107499	0.000128032	7.88954e-05	2.46786e-05	0.000104809
Ppm1f	100758939	Other Enzymes	9.55601e-05	0.00010873	0.000110124	8.03617e-06	0.000104804
Enah	100752970	Cytoskeleton	0.000115309	0.000116225	8.27037e-05	1.90945e-05	0.000104746
Ik	100754728	Transcription	0.000117597	0.000112529	8.40366e-05	1.80914e-05	0.000104721
Gtf2f2	100768332	Transcription	0.000116005	0.000113042	8.45444e-05	1.73718e-05	0.000104531
Asah1	100771068	Biosynthesis	0.00010337	0.000117457	9.26688e-05	1.24326e-05	0.000104499
Fip1l1	100756086	Translation	0.00012879	0.000108319	7.62931e-05	2.64594e-05	0.000104467
Fermt2	100762844		0.000104415	0.000112118	9.68579e-05	7.63015e-06	0.000104464
Pold2	100762815	DNA Maintenance	0.000106653	9.61011e-05	0.000110504	7.45687e-06	0.00010442
Rpf1	100767673	Translation	9.64555e-05	0.000106882	0.00010987	7.04243e-06	0.000104402
Rnh1	100773448		0.000100783	0.000100413	0.000111964	6.56471e-06	0.000104387
Srsf10	100755678	Transcription	0.000110185	0.000106676	9.62232e-05	7.26307e-06	0.000104362
Bbx	100769386		0.000112921	0.000104726	9.47634e-05	9.09315e-06	0.000104137
Kif15	100762343	Cytoskeleton	0.000110782	0.000111194	9.02569e-05	1.19709e-05	0.000104078
Fnta	100752295	Biosynthesis	0.000111976	0.000110065	9.01299e-05	1.20988e-05	0.000104057
Scamp2	100756209		9.01379e-05	9.49718e-05	0.000126944	2.00009e-05	0.000104018
Tpm1	100770615	Circulatory System	0.00011501	0.000128032	6.89938e-05	3.10178e-05	0.000104012
LOC103161503	103161503	Transcription	0.000120084	0.000110065	8.17517e-05	1.98805e-05	0.000103967
Uck2	100760992	Biosynthesis	0.000109439	0.000108011	9.43825e-05	8.31134e-06	0.000103944
LOC100758155	100758155		8.42182e-05	9.49718e-05	0.000132593	2.54003e-05	0.000103928
Tk1	100689285	Biosynthesis	0.000112623	0.00010452	9.46364e-05	9.00777e-06	0.000103926
Fbxo18	100765086	Folding, Sorting and Degradation	0.000108096	0.000100927	0.000102317	3.8019e-06	0.00010378
LOC100768457	100768457	Energy Metabolism	0.000142868	0.000108011	6.04251e-05	4.13847e-05	0.000103768
Ythdc1	100764889		0.000113966	0.000109141	8.74641e-05	1.41155e-05	0.000103523
Dcps	100761162	Folding, Sorting and Degradation	0.000105758	9.83599e-05	0.000106442	4.4818e-06	0.00010352
Dnajc13	100763365	Transcription	0.000112424	0.00010452	9.35574e-05	9.47435e-06	0.0001035
Tmem59	100764310		9.47641e-05	0.000108011	0.000107077	7.39323e-06	0.000103284
LOC100763175	100763175	Energy Metabolism	9.84453e-05	9.63065e-05	0.000115011	1.02376e-05	0.000103254
Ncapg	100767775	DNA Maintenance	0.000108842	0.000113966	8.68929e-05	1.43816e-05	0.000103234
LOC100764753	100764753		0.000114762	8.93248e-05	0.000105363	1.2862e-05	0.00010315
Thoc3	100751816	Translation	0.000105658	0.000104931	9.85082e-05	3.93498e-06	0.000103032
Atp6v1c1	100773930	Energy Metabolism	0.000119089	0.000108422	8.14978e-05	1.93728e-05	0.000103003
Ubxn7	100761607		0.000106603	0.000103699	9.85082e-05	4.10106e-06	0.000102937
Rrp15	100750619		0.000119935	0.000108216	8.05457e-05	2.02259e-05	0.000102899
Nab2	100753054		9.97386e-05	9.79492e-05	0.000110758	6.93668e-06	0.000102815
Gorasp1	100755976		8.90435e-05	0.000102159	0.000117232	1.41058e-05	0.000102812
Ubqln1	100764107	Folding, Sorting and Degradation	0.000105907	0.000112015	9.04473e-05	1.11168e-05	0.00010279
Ppp1r12a	100754718	Circulatory System	0.000117697	0.000109757	8.06092e-05	1.95281e-05	0.000102687
Mfap1	100753487	Transcription	0.000115657	0.000108114	8.41001e-05	1.64793e-05	0.000102624
Ndrg2	100752580		9.43662e-05	0.000106676	0.000106633	7.09469e-06	0.000102558
Pds5b	100758477	DNA Maintenance	0.000108345	0.000119202	8.01014e-05	2.01844e-05	0.000102549
Tcea1	100755581	Transcription	0.000117299	9.56905e-05	9.46364e-05	1.27906e-05	0.000102542
E2f4	100765561	Cell Growth and Death	9.39185e-05	0.000111194	0.00010219	8.64034e-06	0.000102434
Hsd17b12	100751291	Biosynthesis	9.79478e-05	0.000105958	0.000103205	4.06968e-06	0.00010237
Shq1	100753163	Translation	8.44172e-05	9.76412e-05	0.000124976	2.06844e-05	0.000102345
B3galt6	100767598	Biosynthesis	0.000116453	0.000102467	8.80354e-05	1.42094e-05	0.000102318
Rcl1	100761761	Translation	9.16799e-05	9.12756e-05	0.00012396	1.87549e-05	0.000102305
Casp1	100759171	Immune System	0.000114314	0.000111399	8.11169e-05	1.83828e-05	0.000102277
Cenpf	100752075	DNA Maintenance	0.000113369	0.000104623	8.7718e-05	1.30399e-05	0.000101903
Far1	100761128	Vesicular transport	0.000104315	0.000104212	9.65406e-05	4.45925e-06	0.000101689
Mrps23	100761716	Translation	0.00010148	0.000104007	9.94603e-05	2.27803e-06	0.000101649
Tmco1	100758664		0.000114861	0.000103904	8.58138e-05	1.46689e-05	0.000101526
Gtf2i	100771695	Transcription	0.000104017	0.000108524	9.18437e-05	8.62895e-06	0.000101462
Sun1	100769590		0.000102375	0.000101748	0.000100032	1.21327e-06	0.000101385
Fndc3b	100755546		0.000104265	9.96947e-05	0.000100032	2.54726e-06	0.000101331
Slc44a1	100766177	Signaling Molecules and Interaction	0.000102475	0.000101851	9.95872e-05	1.51931e-06	0.000101304
Rnf216	100758416	Folding, Sorting and Degradation	0.000112324	0.00010719	8.4354e-05	1.48894e-05	0.000101289
Dnajc19	100751082	Translation	7.97909e-05	9.32263e-05	0.000130815	2.64479e-05	0.000101278
Dpf2	100767725	Transcription	0.000104713	0.000100721	9.81908e-05	3.28831e-06	0.000101208
Hmgn5	100774904		0.000129785	0.000118176	5.55378e-05	3.99392e-05	0.000101166
Cep55	100752217	DNA Maintenance	0.000116751	0.000112118	7.45793e-05	2.31268e-05	0.00010115
Ndufa12	100757306	Energy Metabolism	0.000118095	9.90786e-05	8.61947e-05	1.60478e-05	0.000101123
Atpif1	100771468		0.000125308	0.000109346	6.8613e-05	2.92353e-05	0.000101089
LOC100751590	100751590		0.000106852	9.18916e-05	0.000104411	8.02616e-06	0.000101052
Bod1l1	100769598		0.000115657	0.000113863	7.36273e-05	2.37651e-05	0.000101049
Ivns1abp	100753413		0.000105111	0.000105034	9.28592e-05	7.05137e-06	0.000101001
Dcaf7	100773606	Folding, Sorting and Degradation	9.6555e-05	9.73332e-05	0.000109045	6.99702e-06	0.000100978
Acss2	100752902	Central Carbon Metabolism	8.64567e-05	8.74767e-05	0.000128657	2.40755e-05	0.000100864
Ifrd1	100772061		9.55601e-05	9.70252e-05	0.000109997	7.94583e-06	0.000100861
Smarcb1	100769126	Transcription	9.95397e-05	0.000101953	0.000101047	1.21931e-06	0.000100847
Mta3	100765306	DNA Maintenance	0.000102674	0.000103288	9.64771e-05	3.76752e-06	0.000100813
Ube2e2	100766861	Folding, Sorting and Degradation	0.000105459	9.72305e-05	9.97142e-05	4.22073e-06	0.000100801
Vmp1	100756933		0.000101032	9.57931e-05	0.00010549	4.85372e-06	0.000100772
Dctn1	100765083	DNA Maintenance	0.000113568	0.000107908	8.07361e-05	1.75513e-05	0.000100737
Sde2	100752836		0.000119487	0.000108011	7.45793e-05	2.33314e-05	0.000100693
Nfe2l1	100751832	Transcription	0.000100186	0.000103699	9.81908e-05	2.78862e-06	0.000100692
Gbf1	100689421	Vesicular transport	9.94402e-05	9.73332e-05	0.000105236	4.09249e-06	0.00010067
Vps41	100768202		0.000116005	0.000103802	8.18151e-05	1.73267e-05	0.000100541
Tmem66	100758545		9.3222e-05	0.000100413	0.000107775	7.27669e-06	0.00010047
Amotl2	100771000		0.00010929	9.83599e-05	9.34939e-05	8.08952e-06	0.000100381
Imp4	100773345	Translation	0.000101927	9.99e-05	9.91429e-05	1.43973e-06	0.000100323
Usp19	100762852	Folding, Sorting and Degradation	0.000104962	0.000100927	9.49538e-05	5.0352e-06	0.000100281
Uap1l1	100771350	Central Carbon Metabolism	8.77501e-05	0.000105444	0.000107585	1.08864e-05	0.00010026
Qsox1	100754501	Other Enzymes	9.93904e-05	0.000103186	9.81908e-05	2.60732e-06	0.000100256
Eif1b	100774503	Translation	0.000105658	0.000102467	9.24784e-05	6.87585e-06	0.000100201
Mia3	100755615		0.000109339	0.000109654	8.14978e-05	1.61659e-05	0.000100164
LOC103158784	103158784	Vesicular transport	8.50141e-05	0.000103494	0.000111964	1.37813e-05	0.000100157
Rap1a	100751497	Signal Transduction	0.000106205	0.000105034	8.88605e-05	9.69357e-06	0.000100033
Pus1	100769856	Translation	9.75499e-05	9.09675e-05	0.000111456	1.04604e-05	9.99913e-05
Tmx2	100755000		9.83955e-05	0.000101645	9.94603e-05	1.65684e-06	9.98337e-05
Dpp3	100760621	Folding, Sorting and Degradation	9.20779e-05	9.41504e-05	0.00011317	1.16256e-05	9.97995e-05
Uap1	100768154	Central Carbon Metabolism	9.54108e-05	9.41504e-05	0.000109489	8.51515e-06	9.96833e-05
Mrps30	100753404	Translation	0.00010342	0.000104315	9.11455e-05	7.35859e-06	9.96267e-05
Dcbld2	100772480		0.00010143	9.51771e-05	0.000102253	3.86964e-06	9.962e-05
Acsl5	100773264	Other Enzymes	0.000103768	9.83599e-05	9.6731e-05	3.68373e-06	9.96196e-05
Ccndbp1	100756614		9.92412e-05	0.000107292	9.2161e-05	7.57089e-06	9.95649e-05
Tubg1	100759432	DNA Maintenance	0.000107101	0.000102569	8.8924e-05	9.46163e-06	9.95314e-05
Serpinf1	100766774		9.60575e-05	8.98381e-05	0.000112662	1.17994e-05	9.95194e-05
Sssca1	100771453		8.97399e-05	8.33698e-05	0.000125293	2.25913e-05	9.94677e-05
Emc10	100758503		9.85945e-05	9.32263e-05	0.000106252	6.54616e-06	9.93575e-05
Plbd2	100769512		9.19287e-05	0.000110681	9.52077e-05	1.0015e-05	9.92723e-05
Qars	100763536	Translation	9.71021e-05	0.000109141	9.14628e-05	9.02981e-06	9.92352e-05
Med30	100751133	Transcription	0.000112274	0.000114171	7.10249e-05	2.43815e-05	9.91569e-05
LOC100753190	100753190	Biosynthesis	0.000101579	9.93867e-05	9.64771e-05	2.55943e-06	9.91477e-05
LOC100755948	100755948	Translation	0.000118542	0.000107806	7.10249e-05	2.49199e-05	9.91243e-05
LOC100771856	100771856	DNA Maintenance	0.000100883	9.96947e-05	9.6731e-05	2.13823e-06	9.91028e-05
Tmem50a	100752566		0.000102873	8.46019e-05	0.000109552	1.29161e-05	9.90089e-05
Clcc1	100768001		0.000106106	9.54851e-05	9.52077e-05	6.2136e-06	9.89329e-05
Twistnb	100771937	Biosynthesis	0.000110036	9.4253e-05	9.2161e-05	9.77225e-06	9.88166e-05
Gpx1	100771188	Biosynthesis	7.35728e-05	8.09057e-05	0.000141859	3.74882e-05	9.87793e-05
Ndufs5	100770445		0.00010342	0.000109243	8.34654e-05	1.3519e-05	9.87094e-05
Wdr6	100765288		8.76009e-05	9.12756e-05	0.000117105	1.6079e-05	9.86606e-05
Fam98b	100762330	Translation	0.000105658	0.00010144	8.8797e-05	8.77442e-06	9.86318e-05
Imp3	100760961	Translation	8.33228e-05	9.04542e-05	0.000122056	2.06148e-05	9.86111e-05
Ergic3	100755369		8.69044e-05	0.000108627	0.000100222	1.09535e-05	9.85845e-05
Adcy7	100756132	Signal Transduction	0.000104017	9.8668e-05	9.28592e-05	5.58032e-06	9.85146e-05
Pqbp1	100762531	Transcription	0.000101082	9.87706e-05	9.53346e-05	2.89185e-06	9.83957e-05
Ubfd1	103160474		0.000107051	9.82573e-05	8.9876e-05	8.58837e-06	9.83948e-05
Dync1h1	100771366	Vesicular transport	0.000100336	0.000106266	8.83527e-05	9.12533e-06	9.8318e-05
Dap3	100771966	Translation	0.000103519	0.000110065	8.12439e-05	1.51089e-05	9.82759e-05
Grk6	103161260	Vesicular transport	0.000100137	9.3945e-05	0.000100349	3.63753e-06	9.81435e-05
Gtf2h5	100772736	Transcription	0.000110732	9.51771e-05	8.79719e-05	1.16327e-05	9.79604e-05
Eif4ebp1	100769654	Translation	9.90422e-05	8.1419e-05	0.000113107	1.58771e-05	9.7856e-05
Dpp7	100756223	Folding, Sorting and Degradation	8.40192e-05	9.45611e-05	0.000114947	1.5723e-05	9.78426e-05
Dnajc9	100762162	Folding, Sorting and Degradation	0.000100385	9.10702e-05	0.000101936	5.87698e-06	9.77971e-05
Birc5	100689366	Signal Transduction	9.06353e-05	0.000106266	9.64136e-05	7.90318e-06	9.77715e-05
Serinc3	100755676		9.65052e-05	0.000102261	9.4446e-05	4.05085e-06	9.77376e-05
Oxsr1	100774777	Other Enzymes	9.45154e-05	9.3945e-05	0.000104601	5.99465e-06	9.76873e-05
Cops6	100774513	Folding, Sorting and Degradation	9.73509e-05	0.000106779	8.8924e-05	8.93222e-06	9.76846e-05
LOC100772859	100772859	Biosynthesis	8.75511e-05	0.000100003	0.00010549	9.19203e-06	9.76813e-05
Foxs1	100755669	Transcription	7.8995e-05	7.64908e-05	0.000137353	3.44387e-05	9.76129e-05
Srsf11	100750677	Transcription	0.000117846	0.000105239	6.9692e-05	2.4971e-05	9.75923e-05
Uba3	100756784	Folding, Sorting and Degradation	8.94414e-05	9.20969e-05	0.000111203	1.18717e-05	9.75803e-05
Ccar2	100769631		9.00384e-05	9.78466e-05	0.000104601	7.28791e-06	9.74955e-05
Brix1	100757120	Translation	0.000101629	0.000102878	8.79719e-05	8.26893e-06	9.74928e-05
Tmem30a	100756251		9.03866e-05	9.91813e-05	0.000102888	6.42086e-06	9.74852e-05
Myof	100751722		0.000103867	0.000108524	8.00379e-05	1.52808e-05	9.74766e-05
Cnih1	103160710		8.70537e-05	0.000101851	0.000102888	8.85766e-06	9.72641e-05
Supt4h1	100752824	Transcription	0.000109489	9.3329e-05	8.84797e-05	1.10002e-05	9.70991e-05
Myo1b	100753394	DNA Maintenance	9.5958e-05	0.000100927	9.43191e-05	3.44083e-06	9.70679e-05
Zfp91	100751041		9.89925e-05	0.000100516	9.15898e-05	4.77492e-06	9.70328e-05
Cdk9	100757719		9.5759e-05	0.000106266	8.8924e-05	8.7354e-06	9.69829e-05
Ube2a	100768509	Folding, Sorting and Degradation	0.000109439	9.32263e-05	8.80988e-05	1.11395e-05	9.69214e-05
Ipo11	100756698		9.55103e-05	0.000109551	8.56234e-05	1.20238e-05	9.6895e-05
LOC100754168	100754168	Membrane Transport	9.96889e-05	9.93867e-05	9.15898e-05	4.59126e-06	9.68884e-05
Scoc	100774622		9.76493e-05	8.54232e-05	0.000107331	1.09784e-05	9.68011e-05
Rasa3	100752063	Signal Transduction	9.77488e-05	9.68199e-05	9.57154e-05	1.01795e-06	9.67614e-05
Thbs1	100760878	Signal Transduction	9.98879e-05	9.54851e-05	9.48903e-05	2.72988e-06	9.67544e-05
Fzr1	100762149	Folding, Sorting and Degradation	8.6606e-05	8.77847e-05	0.000115836	1.65462e-05	9.67422e-05
Arhgap1	100754369		9.55103e-05	9.17889e-05	0.000102761	5.57974e-06	9.66867e-05
Adam9	100754662	Folding, Sorting and Degradation	0.000108892	9.40477e-05	8.70198e-05	1.11663e-05	9.66531e-05
Vta1	100772345	Vesicular transport	0.000103818	0.000100721	8.53695e-05	9.87928e-06	9.66362e-05
Lonp1	100771385	Translation	9.94899e-05	9.16862e-05	9.86986e-05	4.29528e-06	9.66249e-05
Smox	100763379	Biosynthesis	9.53113e-05	8.59366e-05	0.000108473	1.13212e-05	9.65737e-05
Timm17a	100755745	Translation	9.94402e-05	8.56286e-05	0.000104601	9.80961e-06	9.65567e-05
Tpd52l2	100763204		9.51123e-05	8.53206e-05	0.000109108	1.19555e-05	9.65136e-05
Fbxo21	100752874	Folding, Sorting and Degradation	0.00010735	9.28156e-05	8.93048e-05	9.56711e-06	9.649e-05
Rragc	100750696	Signal Transduction	0.00010342	9.09675e-05	9.43191e-05	6.44351e-06	9.62355e-05
Cetn3	100765724	Translation	0.000109439	0.000107908	7.13423e-05	2.15669e-05	9.62299e-05
Ap1g1	100755260	Vesicular transport	9.8296e-05	9.58958e-05	9.43191e-05	2.00264e-06	9.61703e-05
Tubb4a	100763390	Cytoskeleton	8.63572e-05	9.80519e-05	0.00010403	8.98926e-06	9.61465e-05
Ap2s1	100764194	Vesicular transport	0.000100485	9.84626e-05	8.94317e-05	5.88524e-06	9.61264e-05
Rnf20	100754600	Folding, Sorting and Degradation	0.000109439	9.96947e-05	7.91493e-05	1.54624e-05	9.60943e-05
Nt5c2	100765193	Biosynthesis	9.1481e-05	9.40477e-05	0.000102697	5.87667e-06	9.60753e-05
Ndufb4	100762129	Energy Metabolism	0.000113717	9.79492e-05	7.64835e-05	1.86893e-05	9.60499e-05
Emd	100760344		9.63062e-05	9.79492e-05	9.38748e-05	2.04992e-06	9.60434e-05
Cpsf1	100761673	Translation	8.54618e-05	9.69225e-05	0.000105744	1.01697e-05	9.60428e-05
Naa25	100762204	Translation	0.000101131	9.24049e-05	9.4573e-05	4.54362e-06	9.60365e-05
Gmnn	100689393	DNA Maintenance	0.000100485	0.000103699	8.39097e-05	1.06198e-05	9.60311e-05
Tmem43	100764416		9.95397e-05	0.000100721	8.77815e-05	7.15417e-06	9.60142e-05
Ddx41	100770508	Transcription	0.000101082	0.000104828	8.2069e-05	1.22032e-05	9.5993e-05
Osbpl2	100754515		0.000103867	8.88114e-05	9.52077e-05	7.55632e-06	9.59622e-05
Crk	100762827	Signal Transduction	9.12322e-05	9.66145e-05	9.99681e-05	4.40699e-06	9.59383e-05
Wdr74	100754753	Translation	0.000102027	8.86061e-05	9.66041e-05	6.75146e-06	9.57457e-05
Creld1	100757184		8.22284e-05	7.78255e-05	0.000127134	2.72862e-05	9.57293e-05
Ube2i	100751062	Translation	8.9143e-05	8.38832e-05	0.000114122	1.61557e-05	9.57161e-05
Drap1	100765946		0.000103519	0.000106163	7.74356e-05	1.58777e-05	9.57059e-05
Vps13c	100769846		9.72016e-05	9.54851e-05	9.41921e-05	1.50972e-06	9.56263e-05
Il10rb	100768006	Signal Transduction	0.000111329	0.000103494	7.1977e-05	2.08298e-05	9.55999e-05
Mmp14	100689336	Signal Transduction	0.000107947	9.65118e-05	8.23229e-05	1.28365e-05	9.55938e-05
Amfr	100762626	Folding, Sorting and Degradation	8.94912e-05	9.55878e-05	0.000101682	6.09531e-06	9.55869e-05
Usp24	100768766	Folding, Sorting and Degradation	9.64057e-05	8.94275e-05	0.000100857	5.76098e-06	9.55633e-05
Rsl24d1	100767126	Translation	0.000104663	0.000109654	7.22944e-05	2.0283e-05	9.55372e-05
Wdr12	100765493	Translation	9.51123e-05	0.000101645	8.91779e-05	6.23619e-06	9.53119e-05
Acaca	100762904	Biosynthesis	9.48636e-05	9.76412e-05	9.3367e-05	2.16888e-06	9.52906e-05
Klhl9	100765563	Folding, Sorting and Degradation	9.04363e-05	0.000102159	9.31131e-05	6.14283e-06	9.52361e-05
Clpb	100772391	Folding, Sorting and Degradation	9.3819e-05	0.000101029	9.08281e-05	5.24408e-06	9.52255e-05
LOC100758986	100758986	Folding, Sorting and Degradation	9.56098e-05	8.65526e-05	0.000103459	8.46037e-06	9.52071e-05
Shcbp1	100772186		9.29236e-05	9.16862e-05	0.000100857	4.97597e-06	9.51555e-05
LOC100689008	100689008		9.00881e-05	8.87088e-05	0.000106379	9.8278e-06	9.50585e-05
Wasf2	100759260	Cellular Community	9.37692e-05	0.000101851	8.93048e-05	6.35931e-06	9.49749e-05
Lamtor2	100758275		8.77501e-05	9.07622e-05	0.000106315	9.96355e-06	9.49425e-05
Cnn2	100754225		8.72029e-05	9.57931e-05	0.000101745	7.31095e-06	9.49138e-05
Sec62	100769200	Folding, Sorting and Degradation	0.000123318	9.37397e-05	6.7534e-05	2.79089e-05	9.48638e-05
Sptlc2	100689415	Biosynthesis	8.6009e-05	9.58958e-05	0.00010257	8.33244e-06	9.48251e-05
Gusb	100757362	Central Carbon Metabolism	8.32233e-05	9.07622e-05	0.000110124	1.38764e-05	9.4703e-05
Rbm28	100774448	Translation	9.98381e-05	9.90786e-05	8.47348e-05	8.50912e-06	9.45505e-05
Tmed4	100764565		9.68534e-05	8.37805e-05	0.000102951	9.79457e-06	9.45284e-05
Matn4	100758854		8.54121e-05	7.74148e-05	0.000120596	2.2973e-05	9.44744e-05
LOC100755951	100755951	Translation	0.000113667	9.03515e-05	7.89589e-05	1.76922e-05	9.43259e-05
Hddc2	100753668		9.37195e-05	9.18916e-05	9.71118e-05	2.6489e-06	9.4241e-05
Prpf3	100762116	Transcription	0.000102674	0.00010144	7.83876e-05	1.36793e-05	9.41671e-05
Usp28	100756704	Folding, Sorting and Degradation	0.000103271	0.000106984	7.21674e-05	1.91199e-05	9.41408e-05
Txndc9	100756342		8.84465e-05	9.85653e-05	9.53981e-05	5.17598e-06	9.41366e-05
LOC100768872	100768872	Translation	0.000104265	9.43557e-05	8.37193e-05	1.02752e-05	9.41135e-05
Ermp1	100760334		8.91927e-05	9.74359e-05	9.54616e-05	4.304e-06	9.403e-05
Sec61b	100768703	Folding, Sorting and Degradation	9.0685e-05	9.62038e-05	9.46999e-05	2.853e-06	9.38629e-05
Romo1	100757211		8.27756e-05	7.36159e-05	0.000124532	2.71412e-05	9.36411e-05
Spag9	100766397		9.97386e-05	9.35343e-05	8.75911e-05	6.07425e-06	9.36213e-05
Smco4	100753911		0.000116353	9.41504e-05	7.03267e-05	2.30181e-05	9.36102e-05
Itga5	100768174	Signal Transduction	9.53113e-05	8.92221e-05	9.62867e-05	3.82836e-06	9.36067e-05
Prosc	100770225		9.43164e-05	9.59985e-05	9.04473e-05	2.8465e-06	9.35874e-05
Got1	100762297	Biosynthesis	8.12833e-05	8.42938e-05	0.000115011	1.86644e-05	9.35293e-05
Gtf2h3	100768069	Transcription	9.88432e-05	9.50744e-05	8.63851e-05	6.38897e-06	9.34342e-05
Rab2a	100757745	Signal Transduction	0.000104813	0.000101337	7.40716e-05	1.68351e-05	9.34072e-05
Morc3	100753438		9.11328e-05	8.99408e-05	9.89525e-05	4.89523e-06	9.3342e-05
Kat7	100757223	DNA Maintenance	0.000100833	9.17889e-05	8.72737e-05	6.90457e-06	9.32985e-05
Srsf4	100762302	Transcription	0.000107449	0.000103596	6.87399e-05	2.13237e-05	9.32618e-05
[truncated: 18,056 more rows]

## Sheet: Ribo-Seq day 6
Supplementary table S6. Gene specific percentage division Ribo-Seq and RNA-Seq division
gene_short_name	CHO_GeneID	category	Ribo-Seq_day6_rep1	Ribo-Seq_day6_rep2	Ribo-Seq_day6_rep3	Ribo-Seq_day6_std	Ribo-Seq_day6_mean
NeoRKanR	NeoRKanR	Recombinant	0.0426387	0.0419345	0.077733	0.020468	0.0541021
heavychain	heavychain	Recombinant	0.03223	0.0357825	0.0478233	0.00817261	0.0386119
Hspa5	100689305	Folding, Sorting and Degradation	0.0299482	0.0313186	0.0231519	0.00437346	0.0281395
Hsp90b1	100773331	Folding, Sorting and Degradation	0.0123515	0.0141105	0.00951465	0.00231887	0.0119922
Eef1a1	100689276	Translation	0.00803289	0.00887403	0.00889678	0.000492331	0.00860124
Calr	100689096	Folding, Sorting and Degradation	0.00892612	0.00917148	0.0064049	0.00153138	0.0081675
Actb	100689477	Cytoskeleton	0.00687355	0.00654701	0.00868989	0.00115453	0.00737015
lightchain	lightchain	Recombinant	0.00462959	0.00461568	0.00803337	0.0019692	0.00575955
Hyou1	100689308	Folding, Sorting and Degradation	0.00524445	0.00551577	0.00378987	0.000928094	0.00485003
Psap	100760327	Vesicular transport	0.00504821	0.00532806	0.00365234	0.000897667	0.0046762
Pkm	100751347	Central Carbon Metabolism	0.00440772	0.00408057	0.00395813	0.000232434	0.0041488
Eef2	100689051	Translation	0.00365973	0.00331741	0.00302016	0.00032005	0.00333243
Pdia3	100689343	Folding, Sorting and Degradation	0.0033106	0.00366843	0.00262523	0.000530098	0.00320142
Clu	100756447	Folding, Sorting and Degradation	0.00291748	0.00304375	0.00251604	0.000275553	0.00282576
Ubc	100689267	Folding, Sorting and Degradation	0.0028017	0.00285821	0.00235526	0.000275516	0.00267172
Rps3a	100762337	Translation	0.00252487	0.00266491	0.00223468	0.00021944	0.00247482
Hsp90ab1	100754509	Folding, Sorting and Degradation	0.00240424	0.00247585	0.00253354	6.47723e-05	0.00247121
Rps4x	100689408	Translation	0.00233883	0.00237346	0.00218236	0.000101819	0.00229822
Lgmn	100752348	Vesicular transport	0.002049	0.00216693	0.00216322	6.7043e-05	0.00212638
Pdia6	100766687	Folding, Sorting and Degradation	0.00232366	0.00240904	0.00153077	0.000484307	0.00208782
Hsp90aa1	100689397	Folding, Sorting and Degradation	0.00193666	0.00214665	0.00214089	0.000119613	0.00207473
Ppib	100774375	Folding, Sorting and Degradation	0.00235911	0.00227986	0.0015161	0.000465526	0.00205169
Rps11	100773922	Translation	0.00193921	0.00190682	0.00223249	0.00017941	0.00202617
Ncl	100689056	Translation	0.00176911	0.00206991	0.00207007	0.000173717	0.0019697
Hmox1	100756872	Biosynthesis	0.00190644	0.00168311	0.00218883	0.000253435	0.00192613
Cd63	100772167	Vesicular transport	0.00210153	0.00199917	0.00167113	0.000224845	0.00192395
Rpl3	100771906	Translation	0.00185377	0.00187393	0.00201566	8.82231e-05	0.00191445
Eif3b	100762979	Translation	0.00182942	0.00189058	0.0017435	7.38856e-05	0.00182117
Rps16	100773230	Translation	0.00210038	0.00169697	0.00155538	0.00028279	0.00178424
Pdia4	100753458	Folding, Sorting and Degradation	0.00182343	0.00197973	0.00151947	0.000234045	0.00177421
Vim	100689099	Cytoskeleton	0.00171402	0.00166656	0.00188204	0.00011322	0.00175421
Hnrnpk	100762670	Transcription	0.00158893	0.00171879	0.00195295	0.000184483	0.00175356
Gapdh	100736557	Central Carbon Metabolism	0.00140098	0.00141855	0.00241505	0.000580469	0.00174486
Rps25	100759466	Translation	0.0014924	0.00142941	0.00217826	0.000415358	0.00170003
Serpinh1	100689327	Folding, Sorting and Degradation	0.00170969	0.00168032	0.00167523	1.85973e-05	0.00168841
LOC100770366	100770366	Translation	0.00155348	0.00158827	0.00182471	0.000147579	0.00165549
Prdx1	100689332	Vesicular transport	0.00163892	0.00155962	0.00176246	0.000102219	0.00165367
P4hb	100689433	Folding, Sorting and Degradation	0.00162897	0.00167577	0.00158108	4.73446e-05	0.00162861
Hnrnpu	100767942	Transcription	0.0014428	0.00148537	0.00195423	0.000283783	0.00162746
Arhgef17	100753083		0.00251569	0.00174041	0.00061404	0.000956212	0.00162338
Lamb1	100757343	Signal Transduction	0.00171058	0.00176575	0.00124339	0.000286985	0.00157324
Ghitm	100753936		0.00155093	0.00160627	0.00135623	0.000131334	0.00150448
Sars	100689195	Translation	0.00146703	0.00149643	0.0015315	3.22762e-05	0.00149832
Rpl4	100756048	Translation	0.00152849	0.00157266	0.00137974	0.00010107	0.00149363
Rpl23	100756818	Translation	0.00156407	0.00158186	0.00132606	0.000142827	0.00149066
Eif3a	100752118	Translation	0.00146703	0.00149705	0.00145102	2.337e-05	0.0014717
Rps18	100752957	Translation	0.00152951	0.00158455	0.0012917	0.000155642	0.00146859
Aars	100766178	Translation	0.00147481	0.00141411	0.00146943	3.36005e-05	0.00145278
Canx	100689345	Folding, Sorting and Degradation	0.00155693	0.00163461	0.00115471	0.00025759	0.00144875
Pigs	100761041	Biosynthesis	0.00161023	0.00141969	0.00122243	0.000193908	0.00141745
Hspa9	100689405	Folding, Sorting and Degradation	0.001396	0.00148464	0.00135377	6.67942e-05	0.00141147
Rpl37a	100754588	Translation	0.0013918	0.0014683	0.00128395	9.26182e-05	0.00138135
Rpl13	100689376	Translation	0.0014873	0.00135267	0.00115817	0.000165471	0.00133272
Gnb2l1	100767670	Signaling Molecules and Interaction	0.00138848	0.00140842	0.00113994	0.000149582	0.00131228
Rps24	100754112	Translation	0.00134742	0.00144617	0.00111542	0.000169787	0.00130301
LOC100757863	100757863		0.00135354	0.00129093	0.00121286	7.0484e-05	0.00128578
Cltc	100756644	Vesicular transport	0.00132192	0.00147202	0.00105463	0.00021142	0.00128286
Rpl19	100757685	Translation	0.00118242	0.00131048	0.00132825	7.95601e-05	0.00127372
Rps3	100758037	Translation	0.0013844	0.00128514	0.00111087	0.00013847	0.00126014
Rps15	100766987	Translation	0.00125102	0.00126704	0.00124977	9.62856e-06	0.00125594
LOC100755894	100755894		0.0011318	0.00126942	0.00122124	6.98331e-05	0.00120749
Fth1	100689102	Biosynthesis	0.000999314	0.00096918	0.00162984	0.00037304	0.00119945
Cct3	100755267	Folding, Sorting and Degradation	0.00113792	0.00117365	0.00125661	6.08899e-05	0.00118939
Rplp2	100753445	Translation	0.00114914	0.00119961	0.00121568	3.47208e-05	0.00118814
Itgb1	100763033	Signal Transduction	0.00114264	0.00120985	0.0012021	3.67719e-05	0.00118486
Hspa8	100689472	Folding, Sorting and Degradation	0.00121672	0.00125018	0.000974242	0.000150587	0.00114705
Cct7	100770561	Folding, Sorting and Degradation	0.00109163	0.00108843	0.00122726	7.92453e-05	0.00113577
Cct5	100757108	Folding, Sorting and Degradation	0.00107875	0.00115565	0.00113037	3.91936e-05	0.00112159
Tspan9	100770398		0.0011735	0.00110032	0.0010838	4.77378e-05	0.0011192
Rps8	100755051	Translation	0.00111038	0.00107726	0.00113602	2.9462e-05	0.00110789
Rpl14	100774219	Translation	0.00107314	0.00123322	0.000982718	0.000126854	0.00109636
Serbp1	100758887	Transcription	0.00105325	0.00113062	0.00108726	3.87802e-05	0.00109038
Lgals1	100751963	Signaling Molecules and Interaction	0.00101768	0.000963905	0.00127465	0.000166079	0.00108541
Cct4	100767849	Folding, Sorting and Degradation	0.00104522	0.00112183	0.00107842	3.84205e-05	0.00108182
Manf	100768617		0.00103731	0.00114314	0.00104497	5.90122e-05	0.00107514
Atp5b	100763024	Energy Metabolism	0.00104637	0.000974041	0.00120247	0.000116746	0.00107429
LOC100768693	100768693	Vesicular transport	0.00110094	0.00109081	0.00102957	3.86163e-05	0.00107377
Rpn1	100762811	Central Carbon Metabolism	0.00116355	0.00113652	0.000908071	0.00014035	0.00106938
Grn	100756647		0.0012639	0.0011389	0.000803893	0.000237859	0.0010689
Atp2a2	100751820	Signal Transduction	0.00098618	0.00112038	0.00109154	7.06451e-05	0.00106604
Ctsb	100756995	Vesicular transport	0.00109571	0.00112949	0.000905701	0.00012064	0.00104363
S100a4	100770532		0.000988093	0.000978798	0.00112053	7.92813e-05	0.00102914
Eif3i	100753319	Translation	0.00109686	0.000968146	0.00101343	6.52925e-05	0.00102615
Ldha	100689064	Central Carbon Metabolism	0.00101653	0.0010272	0.00101799	5.78576e-06	0.00102057
Ddx5	100768812	Transcription	0.00103884	0.00118947	0.000833333	0.000178773	0.00102055
Nedd4	100755507	Folding, Sorting and Degradation	0.00105657	0.00104944	0.000910076	8.2595e-05	0.00100536
Rpl7	100763698	Translation	0.000800905	0.000821905	0.00138795	0.000333032	0.00100359
Rps27a	100765052		0.00102584	0.00106971	0.000913904	8.0341e-05	0.00100315
Lama5	100755091	Signal Transduction	0.00106894	0.000981074	0.000948722	6.22064e-05	0.000999577
Hspd1	100689473	Folding, Sorting and Degradation	0.000877157	0.00103465	0.00105062	9.58714e-05	0.000987475
Rpl10	100758401	Translation	0.00106154	0.000983556	0.000906431	7.75551e-05	0.000983842
Eif3d	100769541	Translation	0.000992556	0.00100176	0.000922837	4.31549e-05	0.000972384
Creld2	100689097		0.00103821	0.00109019	0.000782019	0.000164975	0.000970136
Eef1g	100753545	Translation	0.00098414	0.000980763	0.000917003	3.78243e-05	0.000960636
Rpn2	103158732	Biosynthesis	0.00102265	0.00101613	0.000835794	0.00010605	0.000958192
Slc3a2	100689315	Digestive System	0.000871547	0.000884993	0.00105746	0.000103672	0.000937999
Rpl8	100753709	Translation	0.000989368	0.000852105	0.000969685	7.42223e-05	0.000937053
Ubb	100689268	Folding, Sorting and Degradation	0.00115641	0.000926983	0.000703543	0.00022644	0.000928979
Arcn1	100758971		0.000890163	0.000973938	0.000922381	4.22574e-05	0.000928827
Rpl6	100761632	Translation	0.000969604	0.00093443	0.00087772	4.63604e-05	0.000927251
Rpl34	100753386	Translation	0.000866574	0.00087279	0.00100022	7.54294e-05	0.000913194
Pltp	100771770	Endocrine System	0.000989241	0.000914573	0.000833971	7.76537e-05	0.000912595
Ddx3x	100764307	Translation	0.000796314	0.000859965	0.00106138	0.000138369	0.000905885
Eprs	100774338	Biosynthesis	0.000926504	0.000926776	0.000845273	4.69778e-05	0.000899518
Atf4	100689386	Transcription	0.000860071	0.000850036	0.000983995	7.4613e-05	0.000898034
Prkar1a	100773792	Cell Growth and Death	0.000889908	0.000927707	0.000859856	3.39993e-05	0.000892491
Eif5a	100766364	Translation	0.00072733	0.000765126	0.0011496	0.000233655	0.000880687
Myl6	100689052	Circulatory System	0.000752578	0.000675768	0.00120666	0.00028692	0.000878335
Rpl18a	100772334	Translation	0.000956597	0.000908264	0.000766706	9.86857e-05	0.000877189
Ppia	100769490	Folding, Sorting and Degradation	0.000796697	0.000821285	0.00100505	0.00011386	0.000874343
Rpl31	100754887	Translation	0.000893734	0.00086524	0.000853932	2.05102e-05	0.000870968
Txnrd1	100771594	Biosynthesis	0.000743269	0.000836384	0.00102774	0.000145037	0.000869133
Ddb1	100764133	DNA Maintenance	0.000887868	0.000853449	0.000851562	2.04385e-05	0.000864293
Kpnb1	100762896	Translation	0.000884043	0.000828835	0.000878358	3.03668e-05	0.000863745
Rps5	103163645	Translation	0.000927015	0.000892647	0.00076698	8.42461e-05	0.000862214
LOC100752904	100752904	DNA Maintenance	0.000890673	0.000621057	0.00106839	0.000225236	0.000860042
Copg1	100763679	Vesicular transport	0.000908908	0.000868239	0.000797969	5.61238e-05	0.000858372
Lamp1	100689406	Vesicular transport	0.000846937	0.000971869	0.000747475	0.000112438	0.000855427
Rps26	100767971	Translation	0.000672245	0.000783742	0.00110157	0.000222773	0.000852519
Rpl15	100767738	Translation	0.000899089	0.000808977	0.000838528	4.59367e-05	0.000848865
Gaa	100755105	Central Carbon Metabolism	0.000912096	0.000833385	0.000763607	7.42888e-05	0.000836363
Gars	100751073	Translation	0.000826407	0.000832765	0.000848189	1.12012e-05	0.000835787
Rps15a	100751993	Translation	0.000944866	0.000833178	0.000720132	0.000112368	0.000832725
Rpl24	100757231	Translation	0.000840561	0.000867205	0.0007853	4.17774e-05	0.000831022
LOC100767070	100767070	Translation	0.000877922	0.000871342	0.000740548	7.74833e-05	0.000829937
Snd1	100773866		0.000937726	0.000787052	0.000752032	9.8667e-05	0.000825603
Tmbim6	100757833		0.000843749	0.000863999	0.000767982	5.06125e-05	0.000825243
Hif1a	100751293	Transcription	0.000807025	0.000877547	0.000787761	4.72687e-05	0.000824111
Ctnnb1	100773307	Signal Transduction	0.000857265	0.000818699	0.000793503	3.2114e-05	0.000823156
Tkt	100774058	Central Carbon Metabolism	0.000726693	0.000733685	0.00100086	0.000156309	0.000820411
Eef1b2	100753925	Translation	0.000835843	0.000835971	0.000789037	2.70606e-05	0.000820284
Rplp0	100756201	Translation	0.000866701	0.000815286	0.000766797	4.9959e-05	0.000816262
Ipo5	100764714		0.000738169	0.0008157	0.000867694	6.5181e-05	0.000807188
Aldoa	100771717	Central Carbon Metabolism	0.000840689	0.000812907	0.000744558	4.94713e-05	0.000799385
LOC100758292	100758292	Folding, Sorting and Degradation	0.000736766	0.000691799	0.000943709	0.000134354	0.000790758
Copa	100762124	Signaling Molecules and Interaction	0.000839031	0.000842486	0.000652594	0.000108651	0.000778037
Rps17	100689053	Translation	0.000845407	0.000749716	0.000725053	6.35739e-05	0.000773392
Eif2s2	100750388	Translation	0.000653373	0.000754577	0.000906978	0.000127661	0.000771642
Iars	100754316	Translation	0.000797079	0.000799979	0.000709923	5.11773e-05	0.000768994
Ywhaz	100766119	Cell Growth and Death	0.000734088	0.000787569	0.00078293	2.96287e-05	0.000768196
Rps21	100755560	Translation	0.00080014	0.00066646	0.000830416	8.72436e-05	0.000765672
Plin2	100756213	Vesicular transport	0.000872057	0.000832248	0.000570199	0.000163998	0.000758168
Hdlbp	100772142		0.000780375	0.000807943	0.000685132	6.44383e-05	0.000757817
Dnajc3	100766172	Folding, Sorting and Degradation	0.000781268	0.000907436	0.000560447	0.000175633	0.000749717
Vcp	103161970	Folding, Sorting and Degradation	0.000697747	0.000828317	0.00069853	7.51597e-05	0.000741532
Cnbp	100689247	Transcription	0.000766732	0.000699866	0.000755222	3.57488e-05	0.000740606
Sparc	100760092		0.000739316	0.000749095	0.000731889	8.62974e-06	0.0007401
Eif4b	100758911	Translation	0.00072784	0.000743717	0.000747475	1.04221e-05	0.000739677
Top2a	100689304	DNA Maintenance	0.00078114	0.000667494	0.000760782	6.05978e-05	0.000736472
Cct2	100759253	Folding, Sorting and Degradation	0.000724142	0.000744545	0.000736082	1.02503e-05	0.000734923
Ncam1	100770418	Signaling Molecules and Interaction	0.000761759	0.000801014	0.000641747	8.29753e-05	0.00073484
Lrpprc	100761521	Translation	0.000733706	0.000834006	0.000628714	0.000102655	0.000732142
Rpl13a	100773637	Translation	0.000788154	0.000728307	0.000669364	5.93953e-05	0.000728608
Eif4a1	100762873	Translation	0.000572785	0.000668735	0.000914451	0.000176219	0.000718657
Gstp1	100689311	Biosynthesis	0.000692137	0.000646603	0.000812279	8.55919e-05	0.000717006
Rpl21	100758710	Translation	0.000702338	0.000782191	0.0006587	6.2624e-05	0.00071441
Cct6a	100754913	Folding, Sorting and Degradation	0.000672372	0.000711759	0.000754949	4.13027e-05	0.000713027
Rpl35a	100754849	Translation	0.000638709	0.000652394	0.000834518	0.000109314	0.00070854
LOC100765627	100765627	Biosynthesis	0.000662809	0.000759748	0.000701082	4.88256e-05	0.00070788
Pcbp2	100766030	Transcription	0.000605428	0.00063233	0.000885832	0.000154711	0.000707864
Lars	100764360	Translation	0.000738296	0.00074289	0.000620967	6.91046e-05	0.000700718
Tpm4	100761146	Circulatory System	0.000688184	0.000699038	0.000711564	1.17e-05	0.000699595
Rps7	100765366	Translation	0.000725673	0.000689627	0.000650862	3.74136e-05	0.00068872
Tpr	100753776	Translation	0.000678876	0.000767815	0.000606566	8.07673e-05	0.000684419
App	100689222	Nervous System	0.000726183	0.000776192	0.000547869	0.00012002	0.000683414
Npm1	100761791	DNA Maintenance	0.000622643	0.000672976	0.00074711	6.2612e-05	0.00068091
Hnrnpa3	100757096	Transcription	0.000660004	0.000744855	0.000626982	6.08059e-05	0.00067728
Prmt1	100765197	Signal Transduction	0.000662426	0.000618575	0.000745379	6.43987e-05	0.00067546
Sec61a1	100767375	Folding, Sorting and Degradation	0.000731283	0.00070845	0.000582048	8.03845e-05	0.000673927
Akr1a1	100689106	Central Carbon Metabolism	0.000732176	0.000654049	0.00063482	5.15615e-05	0.000673682
Sf3b3	100752512	Transcription	0.000627233	0.000664081	0.000723139	4.83799e-05	0.000671485
Rpl32	100770845	Translation	0.000692519	0.000739373	0.000575759	8.42595e-05	0.000669217
Lpl	100689191	Biosynthesis	0.000658346	0.000697177	0.000615862	4.06708e-05	0.000657128
Hnrnpc	100751290	Transcription	0.000685251	0.000715069	0.000565551	7.91338e-05	0.00065529
Rps10	100756654	Translation	0.000656816	0.000648981	0.000639833	8.49972e-06	0.000648544
Ddost	100755259	Central Carbon Metabolism	0.000737659	0.000645155	0.000552973	9.2343e-05	0.000645262
Herpud1	100758367	Folding, Sorting and Degradation	0.000662299	0.000666046	0.000592803	4.12479e-05	0.000640383
LOC100750593	100750593	Biosynthesis	0.000663574	0.00060906	0.000638102	2.72765e-05	0.000636912
Ganab	100752162	Biosynthesis	0.000655796	0.000673493	0.000578311	5.06239e-05	0.000635867
Mdh1	100764352	Central Carbon Metabolism	0.000611677	0.000612576	0.000680666	3.95739e-05	0.000634973
LOC100774337	100774337	Cytoskeleton	0.000375779	0.000434481	0.00109319	0.000398332	0.000634482
Abca1	100761226	Membrane Transport	0.0006966	0.000703589	0.000499653	0.000115777	0.000633281
Copb1	100774203	Vesicular transport	0.000632334	0.000677319	0.000588428	4.44468e-05	0.000632694
LOC100762735	100762735		0.000598543	0.000683525	0.000609938	4.61281e-05	0.000630669
Lgals3bp	100767541	Vesicular transport	0.000654648	0.000573276	0.000653596	4.66798e-05	0.000627173
Rpl18	100774500	Translation	0.000749262	0.000646396	0.000478234	0.000136819	0.000624631
Rps23	100772739	Translation	0.000648145	0.00070814	0.000506671	0.000103444	0.000620985
Rpl26	100760077	Translation	0.000629783	0.000689213	0.000543038	7.35116e-05	0.000620678
Pa2g4	100767388		0.00056794	0.000539663	0.000748204	0.000113125	0.000618602
LOC100764813	100764813		0.000563732	0.00059034	0.00069133	6.73154e-05	0.000615134
Ssr1	100767661	Folding, Sorting and Degradation	0.000616777	0.00063533	0.000581774	2.71954e-05	0.000611294
LOC100770670	100770670	Energy Metabolism	0.000599308	0.000604096	0.000625341	1.38567e-05	0.000609582
Rpl27	100769867	Translation	0.000550598	0.000641742	0.000634912	5.07651e-05	0.000609084
Ndrg1	100758250	Vesicular transport	0.000604408	0.000548557	0.000658791	5.51187e-05	0.000603919
Pgk1	100689467	Central Carbon Metabolism	0.000529686	0.000524149	0.000754858	0.00013163	0.000602898
Nars	100764751	Translation	0.000621495	0.000611025	0.00057503	2.43731e-05	0.000602517
Itm2b	100751459	Vesicular transport	0.000624045	0.000641432	0.000522439	6.42717e-05	0.000595972
Sdha	100750732	Central Carbon Metabolism	0.000603771	0.000604613	0.000573936	1.74732e-05	0.000594107
Rpl38	100761990	Translation	0.000539887	0.000713724	0.000518703	0.000107006	0.000590771
Tcp1	100689476	Folding, Sorting and Degradation	0.000585282	0.000599959	0.000580498	1.01407e-05	0.00058858
Tubb	100689088	Cytoskeleton	0.000657709	0.000499224	0.000605472	8.07614e-05	0.000587468
G6pc3	100753219	Central Carbon Metabolism	0.000679513	0.000526218	0.000554978	8.14816e-05	0.000586903
Hnrnpa2b1	100759302	Transcription	0.000575208	0.000638846	0.000537843	5.10679e-05	0.000583966
Akr1b1	100751272	Central Carbon Metabolism	0.000584771	0.00056314	0.000601553	1.92573e-05	0.000583155
Lmna	100757316	Cell Growth and Death	0.00059153	0.000486917	0.000663987	8.90201e-05	0.000580811
Rps20	100755991	Translation	0.000600583	0.00065074	0.000489445	8.25461e-05	0.000580256
Atp5a1	100770431	Energy Metabolism	0.000529814	0.000603785	0.000600641	4.18295e-05	0.00057808
Slc38a2	100689188	Membrane Transport	0.000625575	0.00057431	0.000526814	4.93925e-05	0.000575567
Aebp1	100762528		0.000585282	0.000577516	0.000563637	1.09653e-05	0.000575478
Rpl11	100751864	Translation	0.000548048	0.000539663	0.000630537	5.02207e-05	0.000572749
Tagln2	100771092		0.000495003	0.00046375	0.000757501	0.000161334	0.000572085
S100a6	100771384		0.000529941	0.000507498	0.000663258	8.42e-05	0.000566899
Aplp2	100758329	Biosynthesis	0.000563859	0.00061692	0.000513325	5.18027e-05	0.000564702
Ybx1	100769813	Transcription	0.000565772	0.000553625	0.000572295	9.47527e-06	0.000563898
Nme1	100765914	Biosynthesis	0.000580564	0.000569035	0.00053839	2.17971e-05	0.000562663
Stt3a	100751391	Biosynthesis	0.000565007	0.000582067	0.000537205	2.26442e-05	0.000561426
Znf638	100769635		0.000554934	0.000636053	0.000491906	7.22627e-05	0.000560964
Gnas	100689067	Signal Transduction	0.000559524	0.000568518	0.000550877	8.82134e-06	0.00055964
Prkcsh	100753910	Folding, Sorting and Degradation	0.000580564	0.000623332	0.000454628	8.77022e-05	0.000552841
Uso1	100754738		0.000577121	0.000598821	0.000476594	6.52125e-05	0.000550845
Dync1h1	100771366	Vesicular transport	0.000587832	0.000587962	0.000467024	6.97861e-05	0.000547606
Map1b	100759518	Cytoskeleton	0.000624428	0.00057038	0.000447428	9.07078e-05	0.000547412
Scpep1	100760556	Folding, Sorting and Degradation	0.000588469	0.000545248	0.000505669	4.14136e-05	0.000546462
Rpl9	100758533	Translation	0.000535042	0.000584238	0.00051451	3.58328e-05	0.000544597
Dhx9	100765632	Transcription	0.000605556	0.000569759	0.000456178	7.79916e-05	0.000543831
Aga	100754017	Biosynthesis	0.000521143	0.000543696	0.000563363	2.11267e-05	0.000542734
Gdi2	100765873	Vesicular transport	0.000507371	0.000565932	0.000551515	3.05119e-05	0.000541606
Cfl1	100760435	Cytoskeleton	0.000512344	0.000481539	0.000627711	7.70549e-05	0.000540532
Ctsa	100772055	Vesicular transport	0.000637562	0.000542559	0.000441412	9.80907e-05	0.000540511
Atp6v1b2	100774665	Energy Metabolism	0.000575718	0.000637708	0.000401673	0.00012237	0.000538367
LOC100756515	100756515		0.000473708	0.000483711	0.00065551	0.000102198	0.000537643
Gabarap	100767236	Signal Transduction	0.000538612	0.000511945	0.000559991	2.40712e-05	0.000536849
Hnrnpf	100771400	Transcription	0.000523056	0.000529114	0.000557895	1.86136e-05	0.000536688
Eif4g1	100770567	Translation	0.00054435	0.000536974	0.000527999	8.18841e-06	0.000536441
LOC100757491	100757491	DNA Maintenance	0.000516935	0.000313786	0.000775456	0.000231388	0.000535393
Sqstm1	100768352	Development	0.000546135	0.000556728	0.000502935	2.84962e-05	0.000535266
Ipo7	100752357		0.000529941	0.000550005	0.000522713	1.41403e-05	0.00053422
Sel1l	100751353	Folding, Sorting and Degradation	0.000571638	0.000576999	0.000448248	7.2836e-05	0.000532295
Cdc42	100765433	Signal Transduction	0.000522418	0.000553625	0.000520252	1.86741e-05	0.000532098
Rhoa	100762797	Signal Transduction	0.0005659	0.000529527	0.000492635	3.66325e-05	0.000529354
LOC100770067	100770067		0.000532491	0.000447306	0.000592347	7.28883e-05	0.000524048
Axl	100772486	Signaling Molecules and Interaction	0.000532364	0.0005015	0.000536931	1.92737e-05	0.000523598
Rpl23a	100761992	Translation	0.000517572	0.000503051	0.000541671	1.95068e-05	0.000520765
LOC100772630	100772630		0.000508774	0.000488055	0.000549145	3.10673e-05	0.000515325
Ikbkap	100767755	Translation	0.000532874	0.000572241	0.000427285	7.49569e-05	0.0005108
Calu	100750933		0.00049105	0.000549902	0.000485982	3.55317e-05	0.000508978
Cd44	100750640	Signaling Molecules and Interaction	0.000438897	0.000504602	0.00057667	6.8911e-05	0.000506723
Hnrnpa1	100769923	Transcription	0.000422831	0.000510911	0.000585329	8.13448e-05	0.000506357
Ddr2	100689338	Signaling Molecules and Interaction	0.000566665	0.000570173	0.000377793	0.000110072	0.000504877
Cep170	100771665	DNA Maintenance	0.00049054	0.000565622	0.00045718	5.55427e-05	0.000504447
B2m	100689409	Immune System	0.000472943	0.000496225	0.000539848	3.39639e-05	0.000503005
Tgm2	100759289		0.000508264	0.000437067	0.000558077	6.0819e-05	0.000501136
Dhfr	100689028	Central Carbon Metabolism	0.000499976	0.000438412	0.000564092	6.28448e-05	0.000500827
Yars	100751260	Translation	0.000528411	0.000522081	0.000450527	4.32552e-05	0.00050034
LOC100753467	100753467	Biosynthesis	0.00044132	0.000477609	0.000568285	6.53951e-05	0.000495738
Rab7a	100763105	Vesicular transport	0.000533512	0.000528183	0.000424915	6.1218e-05	0.000495536
Msn	100751956	Immune System	0.000442468	0.000485262	0.000553611	5.6059e-05	0.00049378
Abce1	100773014		0.000470393	0.000523839	0.00047951	2.8591e-05	0.000491248
Lamp2	100689316	Vesicular transport	0.000540652	0.000550419	0.000381166	9.50246e-05	0.000490746
Ddx21	100771185	Translation	0.000434689	0.0004985	0.00053602	5.12306e-05	0.000489737
Anxa2	100760539	Vesicular transport	0.000395416	0.000378633	0.000687411	0.000173631	0.000487153
Lamc1	100761564	Signal Transduction	0.0004644	0.000533251	0.000463469	4.00225e-05	0.00048704
Ddit3	100763514	Transcription	0.000464782	0.00047492	0.00051533	2.67421e-05	0.000485011
Kars	100766627	Translation	0.000427421	0.000488882	0.000530096	5.16688e-05	0.000482133
LOC100770677	100770677	Translation	0.00043979	0.00041721	0.000588246	9.29178e-05	0.000481748
Rps13	100689293	Translation	0.000503164	0.000467267	0.000473222	1.92379e-05	0.000481217
LOC103159066	103159066		0.000530579	0.000577619	0.000331674	0.000130553	0.000479957
Tmem66	100758545		0.000463125	0.000503775	0.000471399	2.14831e-05	0.000479433
Nap1l1	100763316	DNA Maintenance	0.000428824	0.000517634	0.00048744	4.51566e-05	0.000477966
Ctsz	100689392	Vesicular transport	0.000490412	0.000459303	0.000482154	1.61149e-05	0.00047729
Hspa4	100764628	Immune System	0.000463762	0.000520116	0.000446881	3.83495e-05	0.00047692
Fxr1	100689323	Translation	0.000487225	0.000517427	0.000421998	4.87737e-05	0.00047555
Ssr3	100759016	Folding, Sorting and Degradation	0.000452286	0.00046406	0.000501567	2.5736e-05	0.000472638
LOC100768740	100768740		0.000462487	0.000514531	0.000436399	3.9778e-05	0.000471139
Copb2	100758514	Vesicular transport	0.000476641	0.00055197	0.000384629	8.3809e-05	0.00047108
Ctnna1	100754399	Signal Transduction	0.000500231	0.000491778	0.000420905	4.35643e-05	0.000470971
Smarca5	100754132	Transcription	0.000431374	0.000522598	0.000448339	4.85181e-05	0.000467437
Snrnp200	100758820	Transcription	0.000456877	0.000482056	0.000457362	1.43992e-05	0.000465432
Park7	100759195		0.000434817	0.000442031	0.000518247	4.62266e-05	0.000465032
Etfa	100758144	Other Enzymes	0.000439407	0.00048278	0.000472037	2.25879e-05	0.000464741
Slc25a5	100769087	Membrane Transport	0.000408294	0.000489192	0.000494732	4.83848e-05	0.000464073
Rps2	100689058	Translation	0.000458024	0.000460854	0.000463925	2.9511e-06	0.000460934
Parp1	100689463	DNA Maintenance	0.000500231	0.000464888	0.000415163	4.27363e-05	0.000460094
Psat1	100760751	Biosynthesis	0.000428696	0.000413486	0.000536111	6.68407e-05	0.000459431
Rtn4	100764263		0.000490795	0.000479471	0.000399486	4.97714e-05	0.000456584
Atic	100750895	Biosynthesis	0.000488372	0.000457959	0.00042136	3.35534e-05	0.000455897
Smarca4	100756329	Transcription	0.000443998	0.000420726	0.000501385	4.15145e-05	0.00045537
Tecr	100761652	Biosynthesis	0.000472433	0.000398697	0.000494002	4.99756e-05	0.000455044
Rpl27a	100750602	Translation	0.000448206	0.000403248	0.000513052	5.52014e-05	0.000454835
Uba1	100769040	Folding, Sorting and Degradation	0.000489265	0.000432723	0.000440045	3.07494e-05	0.000454011
Ggt1	100763802	Folding, Sorting and Degradation	0.000465547	0.000530665	0.000364304	8.38317e-05	0.000453506
Fkbp1a	100763474	Folding, Sorting and Degradation	0.000409825	0.000454339	0.000487713	3.9077e-05	0.000450626
Cand1	100768210	Vesicular transport	0.000423851	0.00045982	0.000466112	2.28013e-05	0.000449928
Eif3h	100751998	Translation	0.000458279	0.000439963	0.000450618	9.19887e-06	0.00044962
Zfr	100774882	Transcription	0.000408804	0.000464474	0.000471945	3.45005e-05	0.000448408
Ptges3	100774202	Biosynthesis	0.000396946	0.00049364	0.000453534	4.85805e-05	0.00044804
LOC100760008	100760008	Translation	0.000401154	0.000513911	0.000425735	5.9292e-05	0.000446933
Nbr1	100771299	Translation	0.000457132	0.000459303	0.000420175	2.19903e-05	0.000445537
Caprin1	100756029	Translation	0.000458407	0.000475954	0.00039985	3.98509e-05	0.000444737
St13	100763998	Folding, Sorting and Degradation	0.000456112	0.000458682	0.000416712	2.35246e-05	0.000443835
Rps14	100689292	Translation	0.000482124	0.000449064	0.000398119	4.23189e-05	0.000443102
Eif2s1	100761915	Translation	0.000372591	0.000446168	0.000510408	6.89614e-05	0.000443056
Akr1b8	100689318	Central Carbon Metabolism	0.000449481	0.00040573	0.000472766	3.40347e-05	0.000442659
Cap1	100774682	Vesicular transport	0.000426911	0.000493226	0.000407233	4.50549e-05	0.000442457
Xpot	100755659	Translation	0.000439407	0.000464371	0.000419629	2.24211e-05	0.000441136
Slc25a3	100758020		0.000451266	0.000450098	0.000408509	2.43557e-05	0.000436624
Arhgdia	100767064	Nervous System	0.000409697	0.000418761	0.000481151	3.89023e-05	0.000436536
Rab18	100770609	Signaling Molecules and Interaction	0.000430609	0.000434792	0.000443782	6.73103e-06	0.000436394
Tardbp	100769142		0.000413905	0.000457959	0.000432389	2.21216e-05	0.000434751
Rexo2	100768560	Translation	0.000403704	0.000428897	0.000468938	3.28973e-05	0.000433846
Ostf1	100751605		0.000482124	0.000462406	0.000355007	6.84129e-05	0.000433179
Rpl36al	100753090	Translation	0.000446166	0.000473782	0.000378158	4.92134e-05	0.000432702
LOC100758590	100758590	Other Enzymes	0.000536317	0.000503568	0.000255113	0.000153774	0.000431666
Gtpbp4	100753267	Translation	0.00039159	0.000453511	0.000448886	3.44925e-05	0.000431329
Gja1	100689077	Cellular Community	0.000439152	0.000363223	0.000489992	6.37971e-05	0.000430789
Rcn3	100755345		0.000452541	0.000457338	0.000381621	4.23981e-05	0.0004305
Cd9	100764427	Signaling Molecules and Interaction	0.000445401	0.000365601	0.000473586	5.60104e-05	0.000428196
Rpl5	100770250	Translation	0.000417603	0.000477402	0.000386179	4.63414e-05	0.000427061
Trib3	100760725	Other Enzymes	0.000513365	0.000416796	0.000344435	8.47536e-05	0.000424865
Eif3m	100768213	Translation	0.000410845	0.000444513	0.000416347	1.8061e-05	0.000423902
Impdh2	100689398	Biosynthesis	0.000387	0.000389182	0.000494185	6.1263e-05	0.000423456
Exoc6b	100757038		0.000436092	0.000479471	0.000350997	6.53559e-05	0.000422187
Ddx17	100774831	Transcription	0.000531981	0.000521667	0.000211911	0.000181889	0.000421853
Lipa	100759060	Biosynthesis	0.000437877	0.000475437	0.000345893	6.66503e-05	0.000419736
Actr3	100759010	Vesicular transport	0.000425381	0.000436964	0.000396478	2.08512e-05	0.000419608
Rpl37	100767569	Translation	0.00041518	0.000445651	0.000397572	2.43248e-05	0.000419468
Surf4	100772015		0.000443615	0.000459717	0.00035282	5.76339e-05	0.000418717
Heatr3	100756422		0.000421938	0.000462302	0.000369408	4.65797e-05	0.000417883
Hnrnpul1	100772778		0.000424616	0.000395698	0.000431022	1.88197e-05	0.000417112
Ssr4	100751465	Folding, Sorting and Degradation	0.00043775	0.000446789	0.000364851	4.49255e-05	0.000416463
LOC100773511	100773511	Folding, Sorting and Degradation	0.000478171	0.000318027	0.000451985	8.59038e-05	0.000416061
Atp5o	100770018	Energy Metabolism	0.00041365	0.000409556	0.000424824	7.90263e-06	0.00041601
Rbpj	100774626	Signal Transduction	0.000382282	0.000423415	0.000441686	3.04263e-05	0.000415794
Anxa5	100759361	Vesicular transport	0.000381772	0.000415452	0.000447154	3.26962e-05	0.000414793
S100a11	100758869		0.000275172	0.000331162	0.000636188	0.000194297	0.000414174
Sept2	100772434		0.000414798	0.000416899	0.000409238	3.95853e-06	0.000413645
LOC100753707	100753707	Translation	0.000415435	0.000445755	0.000373783	3.61342e-05	0.000411658
Hnrnpl	100768344	Transcription	0.000412757	0.000433344	0.000387546	2.29379e-05	0.000411216
Hnrnpd	100767887	Transcription	0.000381007	0.000417934	0.000431022	2.5937e-05	0.000409987
Ubxn4	100766565		0.000430482	0.000424449	0.000371778	3.22924e-05	0.000408903
Rpl10a	100765562	Translation	0.000401791	0.000426932	0.000397572	1.58736e-05	0.000408765
Eif4g2	100758677	Translation	0.000385087	0.000403661	0.000436399	2.59798e-05	0.000408383
Vars	100769994	Translation	0.000427294	0.000361258	0.000430839	3.91896e-05	0.000406464
Fkbp9	100768635	Folding, Sorting and Degradation	0.000430482	0.000434068	0.000352182	4.62764e-05	0.000405577
Fam129a	100751843		0.000430099	0.000432103	0.000351088	4.62063e-05	0.00040443
Anp32b	100767552	Translation	0.000357672	0.000443583	0.000411699	4.34283e-05	0.000404318
Psmd2	100750425	Folding, Sorting and Degradation	0.00041416	0.00040604	0.000392376	1.10087e-05	0.000404192
Vdac2	100761812	Membrane Transport	0.000419388	0.00040573	0.000385814	1.68839e-05	0.000403644
Prpf19	100751402	Transcription	0.000396436	0.000388975	0.000422272	1.7473e-05	0.000402561
Trip12	100753260	Folding, Sorting and Degradation	0.000448971	0.000433654	0.000323107	6.86744e-05	0.000401911
Nop58	100764223	Translation	0.000374504	0.000410797	0.000407324	2.0027e-05	0.000397542
Tpp1	100759190	Vesicular transport	0.000477151	0.000418451	0.000296037	9.2406e-05	0.000397213
Srsf5	100757287	Transcription	0.000453434	0.000408419	0.000324109	6.56496e-05	0.000395321
Psmb4	100771179	Folding, Sorting and Degradation	0.000384705	0.000397249	0.000403405	9.53028e-06	0.00039512
Eif5b	100758365	Translation	0.000379604	0.000411211	0.00039347	1.5843e-05	0.000394762
Hk1	100765413	Central Carbon Metabolism	0.000400899	0.000435826	0.000346804	4.48534e-05	0.00039451
Suclg2	100752265	Central Carbon Metabolism	0.000420153	0.000401593	0.000361387	3.00399e-05	0.000394378
Ran	100769066	Translation	0.000381772	0.000373048	0.00042054	2.52804e-05	0.000391787
Pdcd6ip	100769458	Vesicular transport	0.00041161	0.000423829	0.000337963	4.64507e-05	0.000391134
Itm2c	100750451	Vesicular transport	0.000422703	0.000391354	0.000358562	3.20734e-05	0.000390873
Jak1	100754824	Signal Transduction	0.000419898	0.00041359	0.000339057	4.49633e-05	0.000390848
Igf2r	100762916	Vesicular transport	0.000417858	0.000418864	0.000332859	4.93672e-05	0.000389861
Cttn	100772651	Cellular Community	0.000408039	0.000398387	0.000355919	2.77286e-05	0.000387448
Farsb	100760139	Translation	0.000374249	0.000405109	0.000382351	1.59998e-05	0.000387236
Rps12	100753860	Translation	0.000404852	0.000439446	0.000317274	6.29719e-05	0.00038719
Sec31a	100762780	Folding, Sorting and Degradation	0.000422958	0.000434585	0.000302599	7.30772e-05	0.000386714
Huwe1	100757403	Folding, Sorting and Degradation	0.00041722	0.000414831	0.000323471	5.34496e-05	0.000385174
Rrbp1	100768883	Folding, Sorting and Degradation	0.00038496	0.000412866	0.000357377	2.77446e-05	0.000385068
Rpl7a	100772298	Translation	0.000383812	0.000383597	0.000385449	1.01313e-06	0.000384286
LOC100767953	100767953	Transcription	0.000365833	0.000419588	0.000363119	3.18481e-05	0.000382847
LOC100768185	100768185	DNA Maintenance	0.000333445	0.000208088	0.000605928	0.000203404	0.000382487
Sf3b1	100772265	Transcription	0.00035933	0.000415762	0.000371687	2.96645e-05	0.000382259
Dnajb11	100765455	Folding, Sorting and Degradation	0.000410972	0.000391664	0.000343614	3.46859e-05	0.000382084
LOC100753603	100753603	Cell Growth and Death	0.000392483	0.000407178	0.000346531	3.16374e-05	0.000382064
Eif3g	100763004	Translation	0.000402301	0.000356397	0.000383991	2.31082e-05	0.000380896
Atp6ap1	100760638	Energy Metabolism	0.000444508	0.000392905	0.000305242	7.04065e-05	0.000380885
Metap2	100755552	Folding, Sorting and Degradation	0.000368638	0.000389389	0.000383991	1.0766e-05	0.000380673
Nsun2	100760286	Translation	0.000374121	0.000386286	0.000379799	6.08701e-06	0.000380069
P4ha1	100757890	Biosynthesis	0.000423596	0.000408626	0.000305242	6.4446e-05	0.000379155
Atp1a1	100771378	Circulatory System	0.000391718	0.000391664	0.000352091	2.28633e-05	0.000378491
Rpl35	100750707	Translation	0.000416073	0.00036012	0.000358288	3.28458e-05	0.00037816
Tpi1	100767338	Central Carbon Metabolism	0.000352827	0.000353087	0.00042136	3.9493e-05	0.000375758
Eif4h	100770352		0.000403449	0.000361051	0.000360294	2.47e-05	0.000374931
Rbm8a	100754959	Translation	0.000401664	0.000323301	0.000398119	4.42547e-05	0.000374361
Fkbp4	100762395	Endocrine System	0.000356779	0.000342538	0.000422819	4.28349e-05	0.000374045
Sord	100751427	Central Carbon Metabolism	0.000391335	0.000395284	0.000334318	3.41163e-05	0.000373646
Anxa11	100752736	Vesicular transport	0.000384067	0.000407074	0.000328393	4.0455e-05	0.000373178
Morf4l1	100765879	DNA Maintenance	0.000402684	0.000409039	0.000305789	5.78641e-05	0.000372504
Heatr1	100763985	Translation	0.000388403	0.000380494	0.000345164	2.30232e-05	0.000371354
Nsfl1c	100763758	Folding, Sorting and Degradation	0.000364048	0.000383183	0.000364304	1.09748e-05	0.000370512
Nono	100757453	Transcription	0.000400516	0.000383701	0.000326297	3.89154e-05	0.000370171
Eif6	100689224	Translation	0.000367746	0.0003595	0.000382442	1.16213e-05	0.000369896
Rbm39	100757502	Transcription	0.000300547	0.000359396	0.000447063	7.37291e-05	0.000369002
Ap2m1	100773058	Vesicular transport	0.000372846	0.000345641	0.000387272	2.11401e-05	0.000368586
Fau	100689400	Translation	0.000400261	0.00033323	0.000371413	3.36238e-05	0.000368301
Chchd2	100754041		0.000347344	0.000374496	0.000378887	1.70857e-05	0.000366909
Eftud2	100757897	Transcription	0.000377819	0.000384425	0.000336687	2.5866e-05	0.00036631
Mybbp1a	100758378	DNA Maintenance	0.000353974	0.000340366	0.000404499	3.37907e-05	0.00036628
Eif3e	100771190	Translation	0.000351424	0.000385045	0.000361023	1.73185e-05	0.000365831
Pfkp	100751501	Central Carbon Metabolism	0.000401919	0.000383907	0.000311167	4.80478e-05	0.000365664
Phgdh	100774394	Biosynthesis	0.000386872	0.000357741	0.000350723	1.91686e-05	0.000365112
Calm2	100765281	Signal Transduction	0.000321969	0.000403248	0.00036795	4.07563e-05	0.000364389
Vps35	100767603		0.000370551	0.000410487	0.000309435	5.08946e-05	0.000363491
Degs1	100753569	Biosynthesis	0.000343391	0.000396835	0.000346622	2.99671e-05	0.000362283
Prrc2c	100750698		0.000342498	0.00039456	0.000346257	2.90337e-05	0.000361105
Nop56	100771954	Translation	0.000301439	0.000289172	0.000489172	0.000112097	0.000359928
Hectd1	100762999	Folding, Sorting and Degradation	0.000377691	0.000400455	0.000300412	5.24389e-05	0.000359519
Copg2	100758528	Vesicular transport	0.000377181	0.000395284	0.000305698	4.73694e-05	0.000359388
Lbr	100770668		0.000381772	0.000373151	0.000318367	3.43893e-05	0.000357763
Mthfd1	100763862	Central Carbon Metabolism	0.000344666	0.000371393	0.000355554	1.34399e-05	0.000357204
Psma4	100756711	Folding, Sorting and Degradation	0.00033523	0.000368394	0.000366218	1.85511e-05	0.000356614
Son	100769440		0.000380369	0.000371807	0.000315997	3.49565e-05	0.000356058
Eif2s3	100769010	Translation	0.000357417	0.000363119	0.000343979	9.82735e-06	0.000354838
Actr1a	100750704	DNA Maintenance	0.000375014	0.0003867	0.000300503	4.67588e-05	0.000354072
LOC100773545	100773545	Cellular Community	0.000317888	0.000349674	0.000392285	3.73296e-05	0.000353283
LOC100762374	100762374	Energy Metabolism	0.000322606	0.000389906	0.000345711	3.41963e-05	0.000352741
Pgam1	100766080	Central Carbon Metabolism	0.000367873	0.000318647	0.000371322	2.94667e-05	0.000352614
Ptma	100763157		0.000326942	0.000318647	0.000405319	4.78257e-05	0.000350303
Nfe2l2	100752102	Transcription	0.000333955	0.00037884	0.000336049	2.53313e-05	0.000349615
Gnl2	100753926	Translation	0.000342626	0.000370669	0.000334135	1.91192e-05	0.000349143
LOC100750822	100750822	Energy Metabolism	0.000362135	0.000357741	0.000327117	1.90761e-05	0.000348998
Tnpo1	100760105	Translation	0.00031215	0.000355673	0.000378431	3.36783e-05	0.000348751
Phb	100755273	Translation	0.000340968	0.000319268	0.00038308	3.24455e-05	0.000347772
Calm1	100771772	Signal Transduction	0.000340713	0.00038701	0.000314448	3.6739e-05	0.00034739
Sdf2l1	100775047		0.000394906	0.000294239	0.00034808	5.03739e-05	0.000345742
Xpnpep1	100774913	Folding, Sorting and Degradation	0.000372974	0.000333644	0.000330307	2.3729e-05	0.000345641
LOC100755196	100755196	Translation	0.000271346	0.000289482	0.000474224	0.000112263	0.000345017
Isyna1	100767831	Central Carbon Metabolism	0.000352189	0.000299204	0.000383627	4.26673e-05	0.000345006
Atp5g3	100754380	Energy Metabolism	0.000345431	0.00034047	0.000348171	3.90391e-06	0.000344691
Sdc4	100760006	Signaling Molecules and Interaction	0.000416073	0.000319578	0.000298133	6.28236e-05	0.000344595
Dhx15	100764898	Transcription	0.000352954	0.000370979	0.000306792	3.31057e-05	0.000343575
Aldh2	100772225	Central Carbon Metabolism	0.000343646	0.000319992	0.0003664	2.32057e-05	0.000343346
Tars	100773026	Translation	0.000309982	0.000354018	0.000363666	2.86186e-05	0.000342555
Vps26a	100766289		0.000352061	0.000394767	0.000277535	5.93316e-05	0.000341454
Cul5	100770463	Folding, Sorting and Degradation	0.000333445	0.000370669	0.000318732	2.67695e-05	0.000340949
Supt16h	100750703		0.000310237	0.000326714	0.000383991	3.87121e-05	0.000340314
Gart	100689446	Biosynthesis	0.000309217	0.00033323	0.000377155	3.44519e-05	0.000339868
LOC100765757	100765757	Energy Metabolism	0.000350021	0.000380701	0.000288198	4.7117e-05	0.00033964
Anxa1	100768079	Vesicular transport	0.000304117	0.000369221	0.000345437	3.29435e-05	0.000339592
Pfkl	100762127	Central Carbon Metabolism	0.00034033	0.000328369	0.000349539	1.06146e-05	0.000339413
Calcoco2	100752435		0.000334847	0.000378323	0.000304422	3.71417e-05	0.000339197
Kiaa0368	100757449	Folding, Sorting and Degradation	0.000343901	0.000388872	0.000283915	5.26572e-05	0.000338896
Os9	100758962	Folding, Sorting and Degradation	0.000358947	0.000399524	0.000256025	7.39727e-05	0.000338165
Actr2	100752591	Vesicular transport	0.000313935	0.000379977	0.000320555	3.63694e-05	0.000338156
Elp3	100771722	Translation	0.000368383	0.000338815	0.00030661	3.08961e-05	0.000337936
Ifrd1	100772061		0.000351934	0.000358155	0.000301323	3.11716e-05	0.000337137
Tmod3	100764304	Cytoskeleton	0.000324136	0.000360741	0.000324838	2.09337e-05	0.000336572
Nucb2	100754356		0.000360095	0.000393836	0.00025329	7.33699e-05	0.00033574
Dkc1	100755395	Translation	0.000320821	0.000301169	0.000385085	4.389e-05	0.000335692
Flot1	100763504	Endocrine System	0.000306412	0.000285966	0.000413978	6.87696e-05	0.000335452
Tra2b	100756061	Transcription	0.000327962	0.000327542	0.000346622	1.08968e-05	0.000334042
LOC100774845	100774845	DNA Maintenance	0.000353082	0.000213879	0.000433756	0.000111229	0.000333572
H3f3b	100757430	DNA Maintenance	0.000330512	0.000322577	0.000345619	1.17056e-05	0.000332903
Vps11	100758112		0.000388403	0.000342331	0.000265686	6.19899e-05	0.00033214
LOC100757199	100757199		0.00028397	0.000221223	0.000491177	0.000141272	0.000332123
Chd4	100754178		0.000356014	0.000397146	0.000242353	8.01785e-05	0.000331838
Sec23b	100765486	Folding, Sorting and Degradation	0.000348364	0.00034864	0.000297495	2.9449e-05	0.0003315
Lman2	100772915	Folding, Sorting and Degradation	0.000355759	0.000308202	0.000329669	2.38163e-05	0.00033121
Msmo1	100754784	Biosynthesis	0.000326176	0.000317406	0.000346349	1.48408e-05	0.000329977
Ppp1ca	100760810	Translation	0.000333572	0.000320405	0.000334864	8.00096e-06	0.000329614
Stt3b	100752084	Biosynthesis	0.000335485	0.0003565	0.000295399	3.10427e-05	0.000329128
Tpt1	100770904		0.000367363	0.000411211	0.000207536	0.0001072	0.000328703
Psmd12	100767177	Folding, Sorting and Degradation	0.000309345	0.000334161	0.000341336	1.67865e-05	0.00032828
Lrrc59	100758748		0.000292896	0.000316062	0.000374421	4.20096e-05	0.000327793
Ewsr1	100773033		0.000319546	0.000319785	0.000342794	1.33538e-05	0.000327375
Atf6	100772173	Transcription	0.000348491	0.000337987	0.000291206	3.04969e-05	0.000325895
Sdf4	103159168		0.000314828	0.00033716	0.000322924	1.13058e-05	0.000324971
Khdrbs1	100754970	Transcription	0.000330384	0.000355673	0.000288745	3.3795e-05	0.000324934
Fuca1	100752441	Biosynthesis	0.000298251	0.000283794	0.000392103	5.88049e-05	0.000324716
Dpp7	100756223	Folding, Sorting and Degradation	0.000378202	0.0003293	0.000264683	5.69402e-05	0.000324062
Glg1	100689240	Signaling Molecules and Interaction	0.000328344	0.000388872	0.00025329	6.79204e-05	0.000323502
Brca1	100770724	Folding, Sorting and Degradation	0.000359967	0.000397146	0.000213187	9.72691e-05	0.000323433
Rtcb	100753929	Translation	0.000326304	0.000308305	0.000334409	1.33607e-05	0.000323006
Usp9x	100763346	Folding, Sorting and Degradation	0.000319801	0.000361671	0.000282912	3.94059e-05	0.000321461
Cdc16	100759495	Cell Growth and Death	0.000337525	0.000324853	0.00030105	1.85185e-05	0.000321143
Trap1	100763701	Folding, Sorting and Degradation	0.000303224	0.000289172	0.000370958	4.37306e-05	0.000321118
Dync1i2	100773761	Vesicular transport	0.000341861	0.000338711	0.000282274	3.35302e-05	0.000320949
LOC100759804	100759804	Translation	0.000363155	0.000339022	0.000258303	5.49118e-05	0.00032016
Capg	100774775	Vesicular transport	0.000323754	0.000350191	0.000285829	3.23518e-05	0.000319925
Paics	100758991	Biosynthesis	0.00028499	0.000322164	0.000352182	3.36593e-05	0.000319779
Stip1	100689413	Folding, Sorting and Degradation	0.000302332	0.000320095	0.000336505	1.70911e-05	0.000319644
Aatf	100758164	Translation	0.000357289	0.00034802	0.000252743	5.78697e-05	0.000319351
Slc7a5	100768667	Membrane Transport	0.000324136	0.000262695	0.000369499	5.36033e-05	0.000318777
Pfdn5	100768547	Folding, Sorting and Degradation	0.000354612	0.000321543	0.000280087	3.73412e-05	0.000318747
Smc3	100759387	Cell Growth and Death	0.000321841	0.000327025	0.00030588	1.10203e-05	0.000318249
LOC100755794	100755794	Vesicular transport	0.000306667	0.00032992	0.00031782	1.16299e-05	0.000318136
Ubr5	100768719	Folding, Sorting and Degradation	0.000322096	0.000331885	0.000296948	1.80224e-05	0.000316977
Spcs2	100755739	Folding, Sorting and Degradation	0.000324136	0.000363533	0.00026286	5.0731e-05	0.000316843
Hm13	100757312	Folding, Sorting and Degradation	0.000305647	0.000342745	0.000300503	2.30474e-05	0.000316298
Cpd	100757331	Folding, Sorting and Degradation	0.000340968	0.000338608	0.00026605	4.25888e-05	0.000315209
Prmt5	100768836	Translation	0.000297869	0.000291137	0.000353276	3.4099e-05	0.000314094
Psma7	100769350	Folding, Sorting and Degradation	0.00028805	0.000298893	0.000352546	3.45349e-05	0.000313163
Fdps	100754883	Biosynthesis	0.000302842	0.000302306	0.000331401	1.66453e-05	0.000312183
Sept7	100773521	Vesicular transport	0.000314573	0.0003293	0.0002923	1.86278e-05	0.000312058
Tufm	100766830	Translation	0.0003337	0.000289896	0.000309162	2.19549e-05	0.000310919
Ddx10	100752733	Translation	0.000295063	0.000327335	0.000310347	1.61432e-05	0.000310915
Rab14	100751954	Signal Transduction	0.000334082	0.000324853	0.000272795	3.30437e-05	0.000310577
Eng	100757433		0.000349384	0.000300445	0.000281727	3.49351e-05	0.000310519
Atp5g1	100752739	Energy Metabolism	0.000288178	0.000307271	0.000334044	2.30401e-05	0.000309831
S100a10	100759158	Vesicular transport	0.000284352	0.000282966	0.000357833	4.28296e-05	0.000308384
Ssr2	100758563	Folding, Sorting and Degradation	0.00033319	0.000303134	0.000286467	2.3679e-05	0.000307597
Rac1	100756792	Signal Transduction	0.000341605	0.000310063	0.000270243	3.57612e-05	0.000307304
Gnb2	100756281	Signal Transduction	0.000337398	0.000279553	0.000304787	2.90005e-05	0.000307246
Kpna6	100754505		0.000318271	0.00029155	0.000311896	1.39556e-05	0.000307239
Pcbp1	100771216	Transcription	0.000307815	0.000251629	0.000359929	5.41628e-05	0.000306458
Shmt2	100754714	Biosynthesis	0.000256555	0.000271797	0.000389824	7.29426e-05	0.000306059
Ncstn	100761836	Signal Transduction	0.000352699	0.000332403	0.000231051	6.51695e-05	0.000305384
Fasn	100689207	Biosynthesis	0.00035831	0.000300755	0.000256571	5.10153e-05	0.000305212
Anxa7	100763423	Vesicular transport	0.000349639	0.000314924	0.000247366	5.2008e-05	0.000303976
Adcy7	100756132	Signal Transduction	0.000336122	0.000315027	0.000260582	3.89781e-05	0.000303911
Fus	100756868		0.000270836	0.00027976	0.000358471	4.82266e-05	0.000303022
Timp1	100770193	Signal Transduction	0.000297614	0.000265281	0.000341153	3.80739e-05	0.000301349
LOC100763788	100763788	Translation	0.000298251	0.000308305	0.000296584	6.34092e-06	0.000301047
Cndp2	100760626	Biosynthesis	0.000255917	0.000307064	0.000339604	4.21867e-05	0.000300862
Cpne1	100756430		0.0003337	0.000306236	0.000262496	3.59107e-05	0.000300811
Picalm	100761959		0.000315338	0.000307478	0.000278628	1.9329e-05	0.000300481
Arpc2	100774430	Cytoskeleton	0.000283332	0.000270349	0.000347351	4.12237e-05	0.000300344
Csrp1	100756325	Transcription	0.000308452	0.000267246	0.000319005	2.73507e-05	0.000298234
Hacl1	100767514	Vesicular transport	0.000322351	0.000326507	0.000245178	4.58027e-05	0.000298012
LOC100766772	100766772	Biosynthesis	0.000294936	0.000320819	0.000276076	2.24631e-05	0.000297277
Suclg1	100751457	Central Carbon Metabolism	0.000287668	0.000294136	0.000307886	1.03252e-05	0.000296563
Matr3	100755480	Transcription	0.000280272	0.000323922	0.000284188	2.41503e-05	0.000296127
Capzb	100755876	Vesicular transport	0.000326942	0.000304995	0.000255569	3.65575e-05	0.000295835
Colgalt1	100774081	Biosynthesis	0.000329364	0.000266936	0.000290112	3.15574e-05	0.000295471
Tax1bp1	100760869		0.000325284	0.000328059	0.000231962	5.46978e-05	0.000295102
Sdhb	100771246	Central Carbon Metabolism	0.000302204	0.000310373	0.000271428	2.05372e-05	0.000294669
Nmt1	100759338	Other Enzymes	0.000279762	0.000277278	0.000326115	2.75068e-05	0.000294385
Nfs1	100756727	Biosynthesis	0.000267138	0.000262695	0.000353002	5.09046e-05	0.000294279
Serinc1	100753040		0.000324009	0.000305719	0.000252926	3.69109e-05	0.000294218
Kdm5b	100761435	DNA Maintenance	0.000295829	0.000316786	0.000269787	2.3545e-05	0.000294134
Xpo5	100755295	Translation	0.000295829	0.000284311	0.000302052	9.00151e-06	0.000294064
U2af1	100766015	Transcription	0.000302969	0.000285448	0.000292391	8.82306e-06	0.000293603
Bsg	100689246	Signaling Molecules and Interaction	0.000300547	0.000280691	0.000298133	1.08344e-05	0.000293124
Ano10	100770142		0.000278614	0.000345744	0.00025329	4.77763e-05	0.00029255
Arpc1b	100774796	Cytoskeleton	0.000291493	0.000259903	0.000325294	3.27019e-05	0.00029223
Adrm1	100754801		0.000322224	0.000274899	0.000277626	2.65707e-05	0.000291583
Prdx6	100754867	Biosynthesis	0.000276192	0.000300135	0.000297951	1.32382e-05	0.000291426
Srp72	100760440	Folding, Sorting and Degradation	0.000282695	0.000318234	0.000272157	2.41423e-05	0.000291028
Cd82	100772417	Cell Growth and Death	0.000292003	0.000257938	0.000322924	3.2506e-05	0.000290955
Vat1	100752920		0.000279252	0.000309339	0.000282821	1.64377e-05	0.000290471
Ttll12	100769125	Cytoskeleton	0.000303989	0.000286276	0.00027799	1.32814e-05	0.000289418
Psmc3	100689203	Folding, Sorting and Degradation	0.000294426	0.000262592	0.000310711	2.44748e-05	0.000289243
Apex1	100689281	DNA Maintenance	0.000239086	0.000242321	0.000381257	8.11648e-05	0.000287554
Prpf40a	100774137	Transcription	0.000286265	0.000305306	0.00026997	1.76858e-05	0.00028718
Gss	100753200	Biosynthesis	0.000275809	0.000273038	0.000310711	2.09965e-05	0.000286519
Slc16a1	100775004	Vesicular transport	0.00025783	0.000273968	0.000327208	3.63049e-05	0.000286336
Psmc6	100762558	Folding, Sorting and Degradation	0.00028703	0.000312235	0.000258485	2.68921e-05	0.000285917
LOC100753502	100753502	DNA Maintenance	0.000288943	0.000181922	0.000385358	0.000101764	0.000285408
Idh3a	100754480	Central Carbon Metabolism	0.000264206	0.000271073	0.000320828	3.09001e-05	0.000285369
Eif3l	100753359	Translation	0.000282822	0.000296618	0.000276167	1.04311e-05	0.000285203
Gnb1	100689442	Signal Transduction	0.0002804	0.000267039	0.000307156	2.04281e-05	0.000284865
Psma5	100774039	Folding, Sorting and Degradation	0.000275809	0.000291964	0.000284462	8.08429e-06	0.000284078
Dstn	100769161	Cytoskeleton	0.000259615	0.000289689	0.000302144	2.18641e-05	0.000283816
C2	100759069	Folding, Sorting and Degradation	0.000323371	0.000311615	0.000212822	6.07169e-05	0.000282603
Ranbp2	100762334	Translation	0.000262675	0.000323301	0.000259488	3.59579e-05	0.000281822
Utp20	100772924	Translation	0.000286265	0.000297756	0.000261311	1.86323e-05	0.000281777
Psma3	100758978	Folding, Sorting and Degradation	0.000256045	0.00031844	0.000270516	3.26582e-05	0.000281667
LOC100764001	100764001	Energy Metabolism	0.000307942	0.000258869	0.000277717	2.47556e-05	0.000281509
Eif4a2	100763323	Translation	0.000247246	0.000273348	0.000322286	3.80948e-05	0.00028096
Supt5h	100761749	Transcription	0.000303479	0.000273038	0.000265321	2.01754e-05	0.000280613
Mthfd2	100770086	Central Carbon Metabolism	0.00023169	0.000249457	0.000360294	6.9689e-05	0.00028048
Ptbp1	100752134	Transcription	0.000268158	0.000262695	0.000308888	2.52407e-05	0.000279914
Xpo1	100770879	Translation	0.000268923	0.000301893	0.000267782	1.93727e-05	0.000279533
Lman1	100754529	Folding, Sorting and Degradation	0.000274024	0.000331162	0.000232783	4.9403e-05	0.000279323
Psmb1	100751285	Folding, Sorting and Degradation	0.000292768	0.000261764	0.000282183	1.57597e-05	0.000278905
LOC103160763	103160763		0.000276447	0.000300341	0.000259579	2.04818e-05	0.000278789
LOC100760824	100760824	Energy Metabolism	0.000257065	0.000280174	0.000298315	2.06751e-05	0.000278518
Rdx	100752135	Cytoskeleton	0.000272366	0.000312028	0.000251012	3.09627e-05	0.000278469
LOC100757036	100757036	Translation	0.000286138	0.00029548	0.000252196	2.27772e-05	0.000277938
Aamp	100775009		0.000310748	0.00029517	0.000227587	4.42072e-05	0.000277835
Top1	100689046	DNA Maintenance	0.00028091	0.000270038	0.000281545	6.46775e-06	0.000277498
Immt	100762629	Translation	0.000277084	0.000288758	0.000266233	1.12651e-05	0.000277358
Cdc37	100760178	Signal Transduction	0.000267266	0.000249871	0.000314539	3.34648e-05	0.000277225
Uap1l1	100771350	Central Carbon Metabolism	0.000270071	0.000255973	0.000302599	2.39126e-05	0.000276214
Fscn1	100758707		0.000259998	0.000258351	0.000309982	2.93452e-05	0.00027611
Rpl22	100766349	Translation	0.00025477	0.000240252	0.000333041	4.99117e-05	0.000276021
Tinagl1	100760266		0.00028142	0.000284311	0.000262222	1.20055e-05	0.000275984
Atxn10	100756095		0.000291366	0.000314717	0.000220934	4.88215e-05	0.000275672
Rpl28	100774114	Translation	0.000338545	0.000270555	0.000216741	6.10393e-05	0.000275281
Acat1	100770936	Biosynthesis	0.00028142	0.000295067	0.000247092	2.47189e-05	0.000274526
Dnaja2	100766736	Folding, Sorting and Degradation	0.000293023	0.000274175	0.00025411	1.94596e-05	0.00027377
Sec23ip	100753157		0.00030807	0.000287931	0.000224306	4.37225e-05	0.000273436
Asns	100760225	Biosynthesis	0.000256682	0.000269625	0.00029312	1.84719e-05	0.000273142
Ogdh	100764862	Central Carbon Metabolism	0.000278232	0.000267142	0.000273433	5.5614e-06	0.000272936
Capn2	100771239	Folding, Sorting and Degradation	0.000292768	0.000298376	0.0002254	4.06109e-05	0.000272182
Ywhab	100757122	Cell Growth and Death	0.000258978	0.000285242	0.000272157	1.31321e-05	0.000272125
Tln1	100755764	Signal Transduction	0.000280272	0.000287103	0.000247457	2.11948e-05	0.000271611
Gatad2b	100767845		0.000281165	0.000278726	0.000253564	1.52802e-05	0.000271151
Srrm2	100770675	Transcription	0.000303479	0.000291964	0.000216559	4.72117e-05	0.000270667
Ckap5	100755237	DNA Maintenance	0.000277977	0.00026797	0.000264136	7.14603e-06	0.000270028
Gapvd1	100755209		0.000282185	0.000290516	0.000236702	2.89657e-05	0.000269801
Rps6	100759489	Translation	0.000265608	0.00028762	0.000255386	1.64724e-05	0.000269538
Setx	100763725	Transcription	0.000264843	0.00032175	0.000221572	5.02435e-05	0.000269388
Tm9sf3	100764030	Vesicular transport	0.000291493	0.000270142	0.000243538	2.40256e-05	0.000268391
Adprh	100761196	Other Enzymes	0.000265226	0.000257317	0.000281818	1.25044e-05	0.00026812
Arhgef2	100758849		0.000293916	0.000257214	0.000253199	2.24389e-05	0.00026811
Ap2b1	100750609	Vesicular transport	0.000298634	0.000258765	0.000245178	2.77837e-05	0.000267526
Rab1a	100752891	Folding, Sorting and Degradation	0.000243293	0.000299411	0.000256298	2.93738e-05	0.000266334
Btf3	100756079		0.000234878	0.000265074	0.000298589	3.187e-05	0.00026618
Kif5b	100774173	Nervous System	0.000267648	0.000301065	0.000229775	3.56684e-05	0.000266163
Nampt	100767492	Biosynthesis	0.000264843	0.000291033	0.000242262	2.4408e-05	0.000266046
Got2	100762838	Biosynthesis	0.000263313	0.000249974	0.000284279	1.72933e-05	0.000265855
Csnk2a1	100759365	Translation	0.00026089	0.000272727	0.000263498	6.21952e-06	0.000265705
Usp5	100757368	Folding, Sorting and Degradation	0.000271856	0.00026435	0.000260308	5.85995e-06	0.000265505
Ttc17	100750794		0.000326176	0.000309339	0.000160505	9.11793e-05	0.00026534
Nol11	100767464		0.000248904	0.000274899	0.000270972	1.40129e-05	0.000264925
Erp29	100762501	Folding, Sorting and Degradation	0.000278614	0.00025225	0.000262587	1.32844e-05	0.000264484
Psmb5	100769586	Folding, Sorting and Degradation	0.000260508	0.000249871	0.000283003	1.69162e-05	0.000264461
Sod1	100765091	Other Enzymes	0.000279252	0.000258558	0.000254384	1.33171e-05	0.000264065
Psmd4	103161668	Folding, Sorting and Degradation	0.000255407	0.000273141	0.000262587	8.92028e-06	0.000263712
Lgals8	100764282	Signaling Molecules and Interaction	0.000278487	0.000300238	0.000212002	4.59692e-05	0.000263576
Cat	100773774	Other Enzymes	0.0002855	0.000273555	0.000231324	2.84637e-05	0.00026346
Rpl12	100761671	Translation	0.000263185	0.000254215	0.000272248	9.01686e-06	0.000263216
Naa50	100773295		0.000246991	0.000266005	0.000276076	1.47698e-05	0.000263024
Morf4l2	100767218	DNA Maintenance	0.000246226	0.00026073	0.000279904	1.68929e-05	0.000262287
Tmsb10	103164080		0.000207973	0.000196815	0.000380619	0.00010305	0.000261802
Selk	100771635		0.000274279	0.000282242	0.000227405	2.96302e-05	0.000261309
Syncrip	100758906	Transcription	0.000262165	0.000282242	0.000238342	2.19765e-05	0.000260917
H3f3a	100753137	DNA Maintenance	0.000263058	0.000246458	0.000271792	1.28692e-05	0.000260436
Ipo4	100760098		0.000267266	0.000249767	0.000263134	9.14632e-06	0.000260056
Cyfip1	100759530	Translation	0.000246481	0.00029062	0.000242353	2.67548e-05	0.000259818
Eif3k	100766600	Translation	0.000278997	0.000278829	0.000221025	3.34218e-05	0.000259617
Nup98	100760516	Translation	0.000267648	0.000282759	0.000228043	2.82571e-05	0.000259484
Exoc2	100755817	Signal Transduction	0.000285883	0.000282242	0.000209905	4.28532e-05	0.000259343
LOC100760666	100760666	Folding, Sorting and Degradation	0.00026089	0.000251215	0.000265139	7.13588e-06	0.000259081
Mars	100756755	Translation	0.000267776	0.000270969	0.000237249	1.86152e-05	0.000258665
Smc1a	100758263	Cell Growth and Death	0.000251582	0.000279036	0.000243355	1.86839e-05	0.000257991
LOC100758208	100758208		0.000231945	0.000229393	0.000311714	4.68086e-05	0.000257684
Snx5	100772610		0.00022965	0.000263212	0.000278719	2.50824e-05	0.000257194
Psmc2	100757596	Folding, Sorting and Degradation	0.000254132	0.000258869	0.000257847	2.49272e-06	0.000256949
Cad	100689232	Biosynthesis	0.000239086	0.000225877	0.000305334	4.25768e-05	0.000256765
Rnaset2	100755121	Translation	0.000301822	0.000295067	0.000173357	7.22983e-05	0.000256748
Rsl1d1	100770494	Translation	0.000250817	0.000261661	0.000257209	5.45103e-06	0.000256562
Psmd11	100773369	Folding, Sorting and Degradation	0.00023424	0.000248837	0.000284644	2.5935e-05	0.000255907
Abhd2	100755212		0.000268286	0.00026766	0.000229593	2.2161e-05	0.000255179
Tmed2	100689307		0.000248904	0.000262592	0.00025329	6.98946e-06	0.000254929
Nudc	100771417		0.000251072	0.000235909	0.000277079	2.08218e-05	0.000254686
LOC100773301	100773301	Signal Transduction	0.00022812	0.000182025	0.000353276	8.86148e-05	0.000254473
Aurkaip1	100770569	DNA Maintenance	0.000282312	0.000250078	0.000230048	2.63684e-05	0.000254146
Pck2	100762618	Central Carbon Metabolism	0.000251199	0.000219671	0.000290751	3.56151e-05	0.000253874
Osbp	100760367		0.000256682	0.00027221	0.000231233	2.06877e-05	0.000253375
Ppa1	100769185	Energy Metabolism	0.000221106	0.000247078	0.000291297	3.54886e-05	0.000253161
Trpc4ap	100753499	Folding, Sorting and Degradation	0.000295319	0.000267142	0.000196052	5.11562e-05	0.000252837
Laptm4a	100750771	Vesicular transport	0.000235643	0.000284414	0.000238434	2.73881e-05	0.00025283
Wdr48	100752446	DNA Maintenance	0.000283715	0.000254421	0.00021984	3.19738e-05	0.000252659
Ctsd	100766628	Vesicular transport	0.00028448	0.000278416	0.000193864	5.06573e-05	0.000252253
Psmc1	100770051	Folding, Sorting and Degradation	0.000242146	0.000262799	0.000250009	1.04239e-05	0.000251651
Clic1	100761384	Signaling Molecules and Interaction	0.000251709	0.000265901	0.000236975	1.44639e-05	0.000251529
Hsph1	100689462	Folding, Sorting and Degradation	0.000263695	0.000262695	0.000227496	2.06169e-05	0.000251296
Wdr1	100753279		0.000268541	0.00023777	0.000247001	1.57903e-05	0.000251104
Anapc1	100770891	Cell Growth and Death	0.000264971	0.000245941	0.000242079	1.22546e-05	0.000250997
Hmgcs1	100762235	Biosynthesis	0.00023169	0.00023353	0.000286376	3.10553e-05	0.000250532
Fam21c	100689255		0.000280782	0.000289378	0.000181377	6.0027e-05	0.000250513
Plbd2	100769512		0.000275299	0.000242321	0.000233512	2.20278e-05	0.000250377
Fip1l1	100756086	Translation	0.000261145	0.000270866	0.000217106	2.86475e-05	0.000249706
Polr2b	100755901	Transcription	0.000264971	0.000274589	0.000208265	3.58398e-05	0.000249275
Psmd7	100761962	Folding, Sorting and Degradation	0.000230032	0.000283277	0.000233603	2.97634e-05	0.000248971
Srp68	100760316	Folding, Sorting and Degradation	0.000271601	0.000252353	0.000222939	2.45074e-05	0.000248964
Ets2	100774407	Signal Transduction	0.000274279	0.000243355	0.000229046	2.31196e-05	0.000248893
Ddx50	100766872	Transcription	0.000251582	0.000281829	0.000213096	3.44487e-05	0.000248835
Nfe2l1	100751832	Transcription	0.000261018	0.000240873	0.000244449	1.0748e-05	0.00024878
Tcf25	100760643		0.000270836	0.000247182	0.000228134	2.13923e-05	0.000248717
Ppm1g	100768018	Other Enzymes	0.00023016	0.000248009	0.000267691	1.87731e-05	0.00024862
Atrx	100767383	Transcription	0.000249669	0.000276347	0.000219111	2.864e-05	0.000248376
Atp6v1d	100762500	Energy Metabolism	0.000265481	0.000280277	0.000198057	4.38276e-05	0.000247938
LOC100770935	100770935		0.000224549	0.000206433	0.000310529	5.56127e-05	0.00024717
Rps19	100759352	Translation	0.000259488	0.000269728	0.000211546	3.10602e-05	0.000246921
Numa1	100762458	DNA Maintenance	0.000282695	0.00026104	0.000196416	4.48873e-05	0.000246717
Tmx2	100755000		0.00028448	0.000258351	0.000197145	4.48261e-05	0.000246659
Wls	100767200		0.000273514	0.000279036	0.000186937	5.16531e-05	0.000246496
Psma1	100773907	Folding, Sorting and Degradation	0.000236153	0.000259075	0.000243811	1.16697e-05	0.000246346
Eif1ax	100750661	Translation	0.000210268	0.000235185	0.000293576	4.27603e-05	0.000246343
Pgd	100765199	Central Carbon Metabolism	0.000223784	0.000227945	0.000286011	3.47878e-05	0.000245913
Ndufab1	100765100	Energy Metabolism	0.000266501	0.000236529	0.000234697	1.78566e-05	0.000245909
Mthfd1l	100767336	Central Carbon Metabolism	0.000218684	0.000251629	0.000267326	2.48258e-05	0.00024588
Map4	100763590	Cytoskeleton	0.000265353	0.000262075	0.000209905	3.11095e-05	0.000245778
Api5	100758910		0.00025426	0.000258248	0.000223213	1.91803e-05	0.00024524
Nifk	100756413	Translation	0.000216133	0.000255249	0.000263225	2.52033e-05	0.000244869
Hsd11b1	100762502	Signaling Molecules and Interaction	0.000281547	0.00028007	0.000172263	6.26734e-05	0.000244627
Rcc2	100771065		0.000251837	0.000240046	0.00024053	6.67225e-06	0.000244137
LOC100756289	100756289	Translation	0.000253239	0.000248733	0.000230322	1.21415e-05	0.000244098
Ubap2l	100761650		0.000244186	0.000254525	0.000233512	1.05069e-05	0.000244074
Hdac1	100752721	Cell Growth and Death	0.000274406	0.00024532	0.000211911	3.12728e-05	0.000243879
LOC100774713	100774713		0.000252219	0.000245941	0.00023333	9.62017e-06	0.00024383
Psma6	100754440	Folding, Sorting and Degradation	0.000218301	0.000269314	0.000242991	2.5511e-05	0.000243535
Fbl	100765730	Translation	0.000232837	0.000231255	0.000265959	1.95958e-05	0.00024335
Paip2b	100756683		0.000211925	0.000236633	0.000281271	3.51472e-05	0.000243277
LOC100773141	100773141		0.000254642	0.000247906	0.000226676	1.45955e-05	0.000243075
Adh5	100767929	Central Carbon Metabolism	0.0002373	0.000258765	0.000233056	1.37823e-05	0.000243041
Eif1	100773613	Translation	0.000174054	0.000212742	0.000342065	8.79855e-05	0.000242954
Atp1b3	100765669	Circulatory System	0.000261273	0.000242321	0.000224944	1.81699e-05	0.000242846
Tomm20	100761619	Translation	0.000221234	0.000236219	0.000270972	2.55155e-05	0.000242808
Thrap3	100758746	Transcription	0.000239723	0.000240252	0.000248004	4.63562e-06	0.00024266
Abcc1	100689208	Membrane Transport	0.000217664	0.000240873	0.000267873	2.51287e-05	0.000242137
Gls	100689202	Biosynthesis	0.000253112	0.000288448	0.000183382	5.34626e-05	0.000241647
Pmpcb	100757021	Translation	0.000229395	0.000260937	0.000232327	1.74263e-05	0.000240886
Taldo1	100689344	Central Carbon Metabolism	0.000247884	0.000220602	0.000253655	1.76545e-05	0.000240714
Parva	100763027	Cellular Community	0.000243549	0.000256697	0.000221116	1.7991e-05	0.000240454
Psmd6	100751274	Folding, Sorting and Degradation	0.000231052	0.000275313	0.000214827	3.1307e-05	0.000240397
Slc7a11	100764546	Membrane Transport	0.000253367	0.000240046	0.00022777	1.28022e-05	0.000240394
Ank2	100757830		0.000273386	0.000269521	0.000178187	5.38822e-05	0.000240365
Nolc1	100773818		0.000252347	0.000216775	0.000251194	2.02126e-05	0.000240105
Tbc1d15	100762508		0.000234495	0.00028338	0.00020152	4.11868e-05	0.000239798
Naa15	100763666	Other Enzymes	0.000217664	0.000263109	0.000237978	2.27652e-05	0.000239583
LOC100766805	100766805	Energy Metabolism	0.000265608	0.00023777	0.000214189	2.57388e-05	0.000239189
Flna	100760050	Cytoskeleton	0.000238703	0.000270555	0.000208174	3.11932e-05	0.000239144
Tex261	100756382		0.00023781	0.000259075	0.00021984	1.96407e-05	0.000238909
Hnrnpab	100767538	Transcription	0.000211033	0.000232496	0.000273069	3.15046e-05	0.000238866
Adam10	100772891		0.000235643	0.00026104	0.000219749	2.08272e-05	0.000238811
Ola1	100770881		0.000229395	0.000254835	0.00022941	1.46835e-05	0.00023788
LOC100765839	100765839		0.000241126	0.000294033	0.000177185	5.85107e-05	0.000237448
Cdk4	100760122	Cell Growth and Death	0.000243166	0.000239942	0.000228681	7.60494e-06	0.000237263
Baz1b	100760864	DNA Maintenance	0.000261528	0.000232599	0.000216377	2.28716e-05	0.000236835
Coro1c	100754313	Cytoskeleton	0.000237938	0.000240356	0.000231962	4.32056e-06	0.000236752
Soat1	100689317	Biosynthesis	0.000222509	0.000227118	0.000260582	2.07791e-05	0.000236736
Mapk1	100759514	Signal Transduction	0.000227609	0.000242011	0.000240439	7.89995e-06	0.000236686
Magt1	100764570		0.00026344	0.000242217	0.000204163	3.00341e-05	0.000236607
Cops4	100755032	Folding, Sorting and Degradation	0.00022812	0.000227738	0.000253746	1.49067e-05	0.000236535
Ssrp1	100758773	Transcription	0.000223147	0.000221843	0.000264592	2.43136e-05	0.000236527
Pja2	100756521	Folding, Sorting and Degradation	0.000265353	0.000263316	0.000180648	4.83271e-05	0.000236439
Gnl3	100762471	Translation	0.000241126	0.000251215	0.000213369	1.95984e-05	0.000235237
Brd7	100758832	DNA Maintenance	0.000207718	0.000215431	0.00028191	4.07908e-05	0.000235019
Smchd1	100770189		0.000261655	0.000275416	0.000166703	5.91944e-05	0.000234592
Glud1	100759948	Biosynthesis	0.0002373	0.000243976	0.000221299	1.16538e-05	0.000234192
Ddx1	100756637	Transcription	0.000236918	0.000236426	0.000228317	4.83014e-06	0.000233887
Vps13c	100769846		0.000252984	0.000264143	0.000184112	4.33456e-05	0.000233746
Mif	100766328	Biosynthesis	0.000224549	0.000194539	0.000281363	4.40958e-05	0.000233484
Serinc3	100755676		0.000264716	0.000250078	0.000184476	4.27321e-05	0.00023309
LOC100755558	100755558		0.000269561	0.000236839	0.000192861	3.84872e-05	0.000233087
Stag2	100757438	Cell Growth and Death	0.000264716	0.000251008	0.000182836	4.38554e-05	0.000232853
Sept11	100752472		0.000203255	0.000216879	0.000278173	3.99067e-05	0.000232769
Abcf2	100760577	Translation	0.000223784	0.000238908	0.000235061	7.86024e-06	0.000232584
Actn1	100755831	Cellular Community	0.000225314	0.000247595	0.000224033	1.32495e-05	0.000232314
Nop2	100753876	Translation	0.00023526	0.000198263	0.000261675	3.18533e-05	0.000231733
LOC100769145	100769145		0.000225187	0.00022991	0.000239619	7.35799e-06	0.000231572
Mtr	100763416	Biosynthesis	0.00025885	0.000228772	0.00020708	2.59979e-05	0.000231567
Hspg2	100689041	Signaling Molecules and Interaction	0.000223402	0.00019185	0.000279449	4.43663e-05	0.000231567
Zc3hav1	100769484	Other Enzymes	0.000211288	0.000195574	0.000286558	4.86324e-05	0.00023114
Atp6ap2	100768578		0.000246226	0.000223912	0.000222575	1.32862e-05	0.000230904
Micu2	100763005		0.000232965	0.000242424	0.000217288	1.26956e-05	0.000230892
Sec63	100775020	Folding, Sorting and Degradation	0.000226589	0.000270659	0.000195231	3.78919e-05	0.000230826
Mdh2	100763194	Central Carbon Metabolism	0.000237555	0.000193505	0.000261037	3.42843e-05	0.000230699
LOC100753254	100753254	Biosynthesis	0.000214858	0.000266832	0.00021027	3.14156e-05	0.000230653
Opa1	100751873	Translation	0.000219959	0.00025618	0.000214098	2.27931e-05	0.000230079
Bag6	100763893		0.000247246	0.000225877	0.000216468	1.57719e-05	0.000229864
Snx9	100773889		0.000265736	0.000251008	0.000172627	5.00493e-05	0.000229791
Tfb2m	100765415	Translation	0.000198154	0.000249767	0.000241441	2.77099e-05	0.000229788
Mmp14	100689336	Signal Transduction	0.000263695	0.000266832	0.000157771	6.20809e-05	0.000229433
Snrnp70	100770370	Transcription	0.000240361	0.000219775	0.00022777	1.03782e-05	0.000229302
Rtn3	100752666		0.00025426	0.000239942	0.000192223	3.24821e-05	0.000228808
Slc1a4	100689351	Membrane Transport	0.00022965	0.00021481	0.000241533	1.33884e-05	0.000228664
Cse1l	100756434	DNA Maintenance	0.000232837	0.000223808	0.000228681	4.51943e-06	0.000228442
Bms1	100770546	Translation	0.000226717	0.000218534	0.00023971	1.06787e-05	0.00022832
Adss	100767083	Biosynthesis	0.000236153	0.000254008	0.000194502	3.05355e-05	0.000228221
Prmt3	100761738	DNA Maintenance	0.000204912	0.000234047	0.000242991	1.99115e-05	0.000227317
Sec11a	100752256	Folding, Sorting and Degradation	0.000241763	0.000234771	0.000204619	1.97388e-05	0.000227051
Ugp2	100689325	Central Carbon Metabolism	0.000218684	0.000235495	0.000225127	8.48169e-06	0.000226435
Tmed9	100769941		0.00023118	0.000205088	0.000241988	1.89701e-05	0.000226086
Ccar1	100767167		0.00021116	0.000260523	0.000206169	3.00446e-05	0.000225951
Cd151	100754541		0.00020861	0.000205606	0.000263316	3.24866e-05	0.000225844
Uggt1	100773968	Folding, Sorting and Degradation	0.000237683	0.000251629	0.000187757	3.35823e-05	0.00022569
Pfdn4	103159810	Folding, Sorting and Degradation	0.000222509	0.000225463	0.000227132	2.34096e-06	0.000225035
Elp2	100764459	Translation	0.000224677	0.000239115	0.000211181	1.39693e-05	0.000224991
Sirpa	100751480	Development	0.000254642	0.000259903	0.000159685	5.64036e-05	0.000224743
Nedd8	100758651	Folding, Sorting and Degradation	0.000178772	0.000215017	0.000279357	5.09424e-05	0.000224382
LOC100753780	100753780	Translation	0.00022863	0.00026104	0.0001832	3.91012e-05	0.00022429
Stat3	100755865	Immune System	0.000227099	0.000234254	0.00021027	1.23128e-05	0.000223874
Ilf3	100757497	Transcription	0.000225442	0.000220188	0.000225947	3.18893e-06	0.000223859
Snrpb	100751537	Transcription	0.000216516	0.000236012	0.000218655	1.06922e-05	0.000223728
Cdc5l	100756825	Transcription	0.000245716	0.000235909	0.000189398	3.00865e-05	0.000223674
Tomm70a	100758190	Translation	0.000215496	0.000233116	0.000222119	8.90023e-06	0.000223577
LOC100768887	100768887		0.000194456	0.000134864	0.000341336	0.000106266	0.000223552
Ckmt1b	100754659	Biosynthesis	0.000172524	0.000181094	0.000316727	8.08949e-05	0.000223448
Ubr4	100764402	Cytoskeleton	0.000236408	0.00024532	0.000187119	3.13478e-05	0.000222949
Apmap	100765704		0.000217026	0.000216051	0.000235699	1.10731e-05	0.000222926
Set	100766742	DNA Maintenance	0.00020759	0.00024108	0.000219567	1.69697e-05	0.000222746
Kiaa0020	100764311	Translation	0.000207973	0.000222981	0.000236155	1.41012e-05	0.000222369
Tmem105	103162286		0.00028091	0.000257317	0.000128787	8.18718e-05	0.000222338
Arf4	100769922	Signaling Molecules and Interaction	0.000238703	0.000237357	0.000190856	2.7244e-05	0.000222305
Adsl	100689060	Biosynthesis	0.00023118	0.000218327	0.000216741	7.91821e-06	0.000222083
Bgn	100771022	Biosynthesis	0.000235898	0.000222257	0.000206533	1.46946e-05	0.000221563
Psmc4	100766608	Folding, Sorting and Degradation	0.000217536	0.000228048	0.000218746	5.75186e-06	0.000221444
LOC100754104	100754104	DNA Maintenance	0.000197007	0.000112731	0.000353822	0.000122351	0.000221187
Sdhc	100689402	Central Carbon Metabolism	0.000262038	0.000186265	0.000215192	3.82377e-05	0.000221165
LOC100769327	100769327	Translation	0.000219959	0.000239011	0.000204346	1.73612e-05	0.000221105
Ywhaq	100751694		0.000225059	0.000203744	0.000234423	1.57228e-05	0.000221075
LOC100772232	100772232		0.000215878	0.00022929	0.000216012	7.70462e-06	0.000220393
Dctn2	100757525	Excretory System	0.000237555	0.000231358	0.000191494	2.49972e-05	0.000220136
LOC100773835	100773835	Cellular Community	0.000223019	0.000215844	0.000221481	3.7773e-06	0.000220115
Psma2	100750876	Folding, Sorting and Degradation	0.000203255	0.000215638	0.000240803	1.91336e-05	0.000219899
Ktn1	100752812	Translation	0.000233475	0.00023022	0.00019514	2.12555e-05	0.000219612
Skiv2l2	100768244	Folding, Sorting and Degradation	0.000237938	0.000242631	0.000178187	3.59286e-05	0.000219585
Kdelc2	100753631		0.000221361	0.000231358	0.000205986	1.27805e-05	0.000219569
LOC100753203	100753203	DNA Maintenance	0.000215368	0.000116662	0.000326388	0.000104923	0.000219473
Ube4b	100771525	Folding, Sorting and Degradation	0.000221871	0.000230531	0.000205257	1.28437e-05	0.00021922
Utp11l	100750974	Translation	0.000227099	0.000229703	0.000200335	1.62561e-05	0.000219046
Pros1	100768391	Immune System	0.000202362	0.000226601	0.000226949	1.40959e-05	0.000218637
Lsm12	100761943		0.000206442	0.000216362	0.000232874	1.3352e-05	0.000218559
Cr1l	100772783	Immune System	0.000222509	0.000231668	0.000198786	1.69702e-05	0.000217654
Exoc4	100750685	Cellular Community	0.000252092	0.000244596	0.00015531	5.38438e-05	0.000217333
Xbp1	100689062	Transcription	0.000224932	0.000209536	0.000217015	7.69906e-06	0.000217161
Phb2	100767912	Translation	0.000226207	0.000192367	0.000232054	2.14254e-05	0.000216876
Dnttip2	100774727		0.000204785	0.000220499	0.000224215	1.0314e-05	0.000216499
Tubb4b	100689089	Cytoskeleton	0.000238065	0.000196297	0.00021501	2.09216e-05	0.000216458
Dars	100767438	Translation	0.000212946	0.000235805	0.000200518	1.78989e-05	0.000216423
Coro1b	100759932	Cytoskeleton	0.000227482	0.000222774	0.000198968	1.52857e-05	0.000216408
Gfm1	100757634	Translation	0.000227609	0.000209743	0.000211364	9.88079e-06	0.000216239
Rpl30	103162454	Translation	0.000218301	0.000222877	0.000207353	7.97688e-06	0.000216177
Ubr2	100767969	Folding, Sorting and Degradation	0.00023373	0.000236322	0.000178278	3.2789e-05	0.00021611
Scaf11	100754449		0.000220469	0.000220809	0.000205348	8.82965e-06	0.000215542
Cnot1	100761778	Folding, Sorting and Degradation	0.000227482	0.00022174	0.000197236	1.60633e-05	0.000215486
Usp47	100766617	Folding, Sorting and Degradation	0.000222254	0.000234874	0.000185843	2.54593e-05	0.000214324
Dock7	100758142		0.000196369	0.000219051	0.000227314	1.60226e-05	0.000214245
Mfsd1	100757347		0.000233603	0.000232806	0.000175726	3.31873e-05	0.000214045
Ptcd3	100763681	Translation	0.000201852	0.000208501	0.000231598	1.56123e-05	0.000213984
Pdcd11	100753073	Translation	0.000188718	0.000204985	0.000248095	3.0683e-05	0.000213933
Tapbp	100775092	Immune System	0.000226844	0.000209846	0.000204437	1.16926e-05	0.000213709
Map1lc3b	100769810	Translation	0.000216516	0.000241183	0.000182927	2.92419e-05	0.000213542
Mtap	100761485	Biosynthesis	0.000226972	0.000211087	0.000202523	1.24059e-05	0.000213527
Htra1	100762962	Folding, Sorting and Degradation	0.000212691	0.000198056	0.000229684	1.58287e-05	0.000213477
Matn4	100758854		0.000166149	0.000146551	0.000327208	9.91307e-05	0.000213303
Esyt1	100767105		0.000207463	0.000214603	0.000217835	5.3076e-06	0.0002133
Pdcd6	100750445		0.00022863	0.000224222	0.000187028	2.28527e-05	0.000213293
Ruvbl1	100761458	Signal Transduction	0.00018553	0.000197435	0.000256845	3.82033e-05	0.00021327
Pcm1	100771354	DNA Maintenance	0.000218174	0.000250491	0.000171078	3.99352e-05	0.000213248
Atp6v0b	100754687	Energy Metabolism	0.000262675	0.00021026	0.000166794	4.80102e-05	0.000213243
Atp6v1g1	100774299	Energy Metabolism	0.000248011	0.000208605	0.000183109	3.26987e-05	0.000213242
Kdm4a	100756054	DNA Maintenance	0.000230925	0.000217292	0.00019113	2.02237e-05	0.000213116
Myo1c	100759064	DNA Maintenance	0.000227099	0.000197849	0.000214372	1.46663e-05	0.000213107
Gstm3	100750357	Biosynthesis	0.00021167	0.000189575	0.000237431	2.39514e-05	0.000212892
Ssb	100689103		0.000210778	0.00021843	0.000208538	5.18684e-06	0.000212582
Mapre1	100751441	DNA Maintenance	0.000214221	0.000202399	0.000220843	9.343e-06	0.000212488
Spp1	100769547	Signal Transduction	0.000170229	0.00019185	0.000275074	5.53565e-05	0.000212384
Ndufs1	100754223	Energy Metabolism	0.000212308	0.000240252	0.000182744	2.87578e-05	0.000211768
Cul3	100760346	Folding, Sorting and Degradation	0.000208738	0.000239528	0.000186573	2.65948e-05	0.000211613
Ctr9	100757530	Transcription	0.000235515	0.000220292	0.000178916	2.92891e-05	0.000211574
Rps27	100765425	Translation	0.00020606	0.000215534	0.000212366	4.82303e-06	0.00021132
Utp18	100761065	Translation	0.000224932	0.000231151	0.000177458	2.93694e-05	0.00021118
Larp4	100775073	Translation	0.000194839	0.000222877	0.000215556	1.45429e-05	0.000211091
Dld	100689437	Central Carbon Metabolism	0.00020912	0.000227531	0.000196234	1.57298e-05	0.000210962
M6pr	100759169	Signaling Molecules and Interaction	0.000216643	0.000209639	0.000205257	5.74327e-06	0.000210513
Gnl3l	100755751	Translation	0.000224167	0.000201572	0.000205257	1.21221e-05	0.000210332
Ube3a	100772382	Folding, Sorting and Degradation	0.000213456	0.000215017	0.000202067	7.0692e-06	0.00021018
Eif4a3	100757133	Translation	0.000209248	0.000203951	0.000217197	6.66721e-06	0.000210132
Neu1	100689373	Biosynthesis	0.000241253	0.000210363	0.000178461	3.13977e-05	0.000210026
Mtch2	100764518	Translation	0.000212436	0.0002145	0.00020234	6.50673e-06	0.000209759
Lonp1	100771385	Translation	0.000214731	0.000209743	0.000204619	5.05597e-06	0.000209697
Acadvl	103158536	Biosynthesis	0.000227482	0.000210777	0.000189398	1.90897e-05	0.000209219
Cdk1	100766716	DNA Maintenance	0.000197899	0.000190713	0.000238798	2.59378e-05	0.000209137
Hnrnph2	100773216	Transcription	0.000200449	0.000240356	0.00018639	2.79955e-05	0.000209065
Nans	100767837	Central Carbon Metabolism	0.000194074	0.000192471	0.000239436	2.66648e-05	0.00020866
Lgals3	100756046	Signaling Molecules and Interaction	0.000190758	0.000173958	0.00026122	4.62991e-05	0.000208645
LOC100773531	100773531	Central Carbon Metabolism	0.000202107	0.000186059	0.000237704	2.64324e-05	0.000208623
Srpk1	100764390		0.000221106	0.000214293	0.000190036	1.63309e-05	0.000208478
Erp44	100750874	Vesicular transport	0.000225697	0.000216568	0.000183109	2.24224e-05	0.000208458
Rcan1	100689474	Endocrine System	0.000223529	0.000230634	0.000170805	3.26852e-05	0.000208323
Top2b	100770041	DNA Maintenance	0.00023781	0.000222153	0.000164516	3.85992e-05	0.00020816
Csnk2b	100763034	Translation	0.000185913	0.000162995	0.000275074	5.92121e-05	0.000207994
Arpc3	100764746	Cytoskeleton	0.000209375	0.00019154	0.000222666	1.5618e-05	0.00020786
Alas1	100766370	Biosynthesis	0.000217664	0.000186472	0.000218291	1.8192e-05	0.000207476
Ddx27	100758755	Transcription	0.000211033	0.000184921	0.000226038	2.08071e-05	0.000207331
Hnrnph1	100769493	Transcription	0.000212691	0.000232702	0.000174997	2.93007e-05	0.000206797
LOC100768685	100768685	Other Enzymes	0.000222636	0.000211604	0.000185934	1.88312e-05	0.000206725
Ctnnd1	100753529	Signal Transduction	0.00020555	0.00021419	0.000200335	6.99743e-06	0.000206692
Wdr26	100759638		0.000225697	0.000231151	0.000163148	3.77854e-05	0.000206665
Ddx54	100770376	Translation	0.000217536	0.000210466	0.000191585	1.34158e-05	0.000206529
Pdap1	100774507		0.000225059	0.000190506	0.000203708	1.74362e-05	0.000206424
Rps9	100767024	Translation	0.000242018	0.000186369	0.000190674	3.09614e-05	0.000206354
LOC100758065	100758065	DNA Maintenance	0.000185148	0.000113973	0.000318458	0.000103804	0.00020586
Sec24c	100757844	Folding, Sorting and Degradation	0.000190121	0.000222153	0.000203616	1.60822e-05	0.000205297
Myh10	100759005	Cellular Community	0.00023016	0.000205709	0.000179919	2.51234e-05	0.000205263
Lrp10	100768541		0.000232072	0.000198676	0.000184476	2.44348e-05	0.000205075
Dlst	100758466	Central Carbon Metabolism	0.000199429	0.000200021	0.000215374	9.03987e-06	0.000204941
Kpna2	100768235		0.000200067	0.000202606	0.000211911	6.23559e-06	0.000204861
Vnn1	100750608	Biosynthesis	0.000202872	0.0002145	0.000197054	8.88272e-06	0.000204809
LOC100755207	100755207		0.000180047	0.00016827	0.000265321	5.29612e-05	0.000204546
Sltm	100757547		0.00020912	0.00020726	0.000196781	6.65265e-06	0.000204387
Tmed10	100759613		0.000214986	0.000205502	0.000190401	1.23991e-05	0.000203629
Psmb3	100756232	Folding, Sorting and Degradation	0.000211288	0.000196608	0.000202978	7.36138e-06	0.000203625
Sdcbp	100754014	Vesicular transport	0.000195731	0.000235805	0.000178916	2.92261e-05	0.000203484
Snrpd1	100764953	Transcription	0.000154035	0.000153997	0.000301232	8.49952e-05	0.000203088
Usp15	100759035	Folding, Sorting and Degradation	0.00020351	0.000217086	0.000188669	1.42131e-05	0.000203088
Ctps1	100689101	Biosynthesis	0.000197134	0.00020271	0.000206169	4.5584e-06	0.000202004
Ldlr	100689399	Vesicular transport	0.000196751	0.000200434	0.000208721	6.1303e-06	0.000201969
Slk	100765772	Cell Growth and Death	0.000191013	0.000203641	0.000210088	9.70257e-06	0.000201581
Etf1	100755265	Translation	0.000192799	0.000209639	0.000202249	8.44123e-06	0.000201562
Mrpl24	100752311	Translation	0.000197517	0.000215327	0.000191677	1.232e-05	0.000201507
Cenpe	100771167	DNA Maintenance	0.000226717	0.000213673	0.00016406	3.30593e-05	0.000201483
Zc3h15	100753210		0.000207463	0.000213673	0.000182106	1.67228e-05	0.000201081
Tjp1	100773110	Cellular Community	0.000221106	0.000200848	0.000181286	1.99111e-05	0.00020108
Wars	100767856	Translation	0.000208738	0.000208295	0.000185296	1.34077e-05	0.000200776
Sgpl1	100761441	Biosynthesis	0.000226079	0.000219878	0.000156221	3.86668e-05	0.000200726
Ide	100763752	Folding, Sorting and Degradation	0.000198154	0.000231772	0.000172081	2.99249e-05	0.000200669
Ddx24	100764379	Translation	0.000199684	0.000189678	0.000211728	1.10407e-05	0.000200364
Wdr12	100765493	Translation	0.000185785	0.00019123	0.000223213	2.0221e-05	0.000200076
Pitrm1	100751021		0.000175457	0.000204158	0.00021984	2.25076e-05	0.000199818
Usp4	100771478	Folding, Sorting and Degradation	0.000214093	0.000206743	0.000178552	1.87615e-05	0.000199796
Tnfsf9	100750679	Signaling Molecules and Interaction	0.000153652	0.000138484	0.000306336	9.28411e-05	0.000199491
Asah1	100771068	Biosynthesis	0.000197644	0.000230117	0.000170075	3.00541e-05	0.000199279
Pja1	100767592	Folding, Sorting and Degradation	0.000192544	0.000209019	0.000195778	8.72923e-06	0.000199113
Slc6a6	100765478	Membrane Transport	0.000212053	0.000192574	0.000192497	1.12684e-05	0.000199041
LOC100771461	100771461	Energy Metabolism	0.000169464	0.00015286	0.000274436	6.59236e-05	0.00019892
Lap3	100768932	Biosynthesis	0.000204402	0.000175613	0.00021665	2.1067e-05	0.000198888
Eid1	100760502		0.000218301	0.000197849	0.000180466	1.89384e-05	0.000198872
U2surp	100767131	Transcription	0.000232072	0.000200952	0.000163331	3.4422e-05	0.000198785
Myof	100751722		0.000209758	0.000200641	0.000185843	1.20692e-05	0.000198747
Sar1a	100763187	Folding, Sorting and Degradation	0.000228885	0.000201365	0.0001657	3.16795e-05	0.00019865
Rbbp7	100752761	DNA Maintenance	0.000181195	0.000201158	0.00021346	1.62835e-05	0.000198604
Col6a1	100755078	Signal Transduction	0.000164618	0.000174475	0.000255933	5.01182e-05	0.000198342
Itpr3	100751775	Signal Transduction	0.000206697	0.000187713	0.000200518	9.68277e-06	0.000198309
Tmem209	100755824		0.00020861	0.000201055	0.000185205	1.19448e-05	0.00019829
Nploc4	100754863	Folding, Sorting and Degradation	0.00020912	0.000210156	0.000175453	1.97437e-05	0.000198243
Sub1	100773803		0.00015939	0.000244079	0.000190674	4.28232e-05	0.000198048
Mrto4	100750586	Translation	0.000153907	0.0001873	0.00025247	5.01278e-05	0.000197892
Ebna1bp2	100769390	Translation	0.000176477	0.000186576	0.000230322	2.8621e-05	0.000197792
Ppp1cc	100774547	Translation	0.000188846	0.000206847	0.000197601	9.00158e-06	0.000197764
Psip1	100763870		0.000209503	0.000227118	0.000156586	3.67087e-05	0.000197735
Rsf1	100769141	DNA Maintenance	0.000187061	0.000209743	0.000196143	1.14157e-05	0.000197649
Atp6v1a	100768315	Energy Metabolism	0.00021065	0.000242838	0.000139451	5.29061e-05	0.000197646
Sec13	100759386	Translation	0.00020402	0.00019185	0.00019669	6.12705e-06	0.00019752
Cacybp	100752498	Signal Transduction	0.000187698	0.000200021	0.000204072	8.52811e-06	0.000197264
Npc2	100770757	Vesicular transport	0.000202617	0.000182025	0.00020708	1.33647e-05	0.000197241
Phf3	100763501		0.000203765	0.000212535	0.000175088	1.95853e-05	0.000197129
Ap3d1	100770344	Vesicular transport	0.000232327	0.000197952	0.000160961	3.56912e-05	0.00019708
Slc2a1	100753506	Signal Transduction	0.000210395	0.000189058	0.000191494	1.16796e-05	0.000196982
Kdm1a	100770721	DNA Maintenance	0.000214731	0.000196091	0.000180101	1.73316e-05	0.000196974
LOC100762720	100762720		0.000121519	7.11553e-05	0.00039821	0.000176096	0.000196961
Cnn3	100773931		0.000169081	0.000195574	0.00022622	2.85946e-05	0.000196958
Nup205	100773309	Translation	0.000192926	0.000194229	0.00020307	5.51883e-06	0.000196742
Sf3b2	100764490	Transcription	0.000188846	0.000201882	0.000199333	6.9093e-06	0.000196687
Stmn1	100770568	Signal Transduction	0.000172397	0.000144689	0.000272613	6.72996e-05	0.000196566
Dnajc8	100771757	Transcription	0.000194329	0.000206433	0.000188487	9.15349e-06	0.000196416
LOC100765194	100765194		0.000227482	0.000209122	0.000151664	3.95534e-05	0.000196089
Ltv1	100756424	Translation	0.000171504	0.00020271	0.000213551	2.183e-05	0.000195922
Dhx30	100763879	Transcription	0.000214731	0.000188851	0.000183747	1.66122e-05	0.000195776
Ndufs4	100773999	Energy Metabolism	0.000212308	0.000205709	0.000168799	2.34481e-05	0.000195605
Ptgfrn	100771669	Signaling Molecules and Interaction	0.0002081	0.000220705	0.000157497	3.34534e-05	0.000195434
Serpinf1	100766774		0.000217408	0.000216465	0.000151026	3.80564e-05	0.000194967
LOC100756946	100756946	Translation	0.000198409	0.000203227	0.000183109	1.05042e-05	0.000194915
Add1	100768168	Cytoskeleton	0.00021218	0.000192988	0.000178825	1.67407e-05	0.000194665
Fndc3b	100755546		0.000205932	0.000188024	0.000189216	1.00133e-05	0.000194391
Hnrnpm	100753958	Transcription	0.000195349	0.000207674	0.00018001	1.38593e-05	0.000194344
Ahcyl1	100767631	Biosynthesis	0.000200449	0.000201158	0.000181013	1.14319e-05	0.000194207
Plekhb2	100770793		0.000210905	0.000205192	0.000166338	2.42502e-05	0.000194145
LOC100754683	100754683	DNA Maintenance	0.000175584	0.000107147	0.00029868	9.70578e-05	0.000193804
Dnajc11	100760814	Folding, Sorting and Degradation	0.000198409	0.000207157	0.000175726	1.6222e-05	0.000193764
Ndufb8	100752642	Energy Metabolism	0.00020912	0.0001994	0.000169984	2.03773e-05	0.000192835
LOC100760352	100760352	Folding, Sorting and Degradation	0.000207973	0.000187093	0.000182653	1.352e-05	0.000192573
Atp5f1	100774535	Energy Metabolism	0.000184893	0.000183266	0.000208265	1.39871e-05	0.000192141
LOC100754679	100754679	Translation	0.000189228	0.000176647	0.000210452	1.70858e-05	0.000192109
Lrp1	100754427		0.00020198	0.000207364	0.000166521	2.21903e-05	0.000191955
Xdh	100766626	Biosynthesis	0.000199174	0.000208915	0.000167614	2.15895e-05	0.000191901
LOC100752211	100752211	Central Carbon Metabolism	0.000186933	0.000193298	0.000195322	4.37784e-06	0.000191851
Pak2	100751503	Signal Transduction	0.000177115	0.000209122	0.000189033	1.61765e-05	0.000191757
Uap1	100768154	Central Carbon Metabolism	0.000200449	0.000215431	0.000158591	2.94598e-05	0.00019149
Ccdc86	100774139	Translation	0.000168444	0.000137346	0.000267964	6.82307e-05	0.000191251
Vmp1	100756933		0.000191268	0.000183473	0.000197601	7.0766e-06	0.000190781
Cnih4	100760720		0.000172779	0.000202399	0.000197054	1.57861e-05	0.000190744
Hnrnpr	100767855	Transcription	0.000164873	0.000164443	0.000241533	4.43839e-05	0.000190283
Rabggtb	100762868	Biosynthesis	0.00020606	0.000200745	0.000163786	2.30261e-05	0.000190197
Atad1	100764591		0.000181323	0.000210984	0.000178278	1.80678e-05	0.000190195
Eif3f	100769028	Translation	0.000198282	0.000192057	0.000180101	9.23954e-06	0.000190147
Iars2	100758227	Translation	0.000191013	0.000196815	0.000182471	7.21532e-06	0.0001901
Rlim	100760995	Folding, Sorting and Degradation	0.000189101	0.000187196	0.000193864	3.43453e-06	0.000190054
Gpr56	100764884	Signaling Molecules and Interaction	0.000220341	0.000177474	0.000172081	2.64441e-05	0.000189965
Tm9sf2	100766991	Vesicular transport	0.000215241	0.000187817	0.000166794	2.42937e-05	0.000189951
Man2c1	100761822	Biosynthesis	0.000195094	0.000196091	0.000178187	1.00611e-05	0.000189791
Pdha1	100774853	Central Carbon Metabolism	0.000194201	0.000176233	0.000198512	1.18166e-05	0.000189649
Pitpnb	100772348		0.000199557	0.000191023	0.000177732	1.09987e-05	0.000189437
LOC100764142	100764142		0.000175202	0.00021057	0.000180375	1.91024e-05	0.000188716
Cstb	100768687	Vesicular transport	0.000178517	0.000209743	0.000177185	1.84247e-05	0.000188481
Far1	100761128	Vesicular transport	0.000182215	0.000201158	0.000181924	1.10219e-05	0.000188433
Acadl	100759026	Biosynthesis	0.000196496	0.000200228	0.00016807	1.75882e-05	0.000188265
Ppp1r12a	100754718	Circulatory System	0.00020249	0.000193919	0.000168161	1.78668e-05	0.00018819
Gspt1	100753280	Translation	0.000179665	0.000190816	0.000193773	7.44009e-06	0.000188085
LOC100773172	100773172	Translation	0.000193309	0.000175923	0.000194867	1.05162e-05	0.000188033
LOC100761654	100761654		0.000172269	0.000167029	0.000224397	3.17175e-05	0.000187898
LOC100770709	100770709	Transcription	0.000171377	0.000187196	0.00020471	1.6674e-05	0.000187761
Snw1	100759596	Transcription	0.000190121	0.000197952	0.000174815	1.17682e-05	0.000187629
Psmb2	100767174	Folding, Sorting and Degradation	0.000199684	0.000179233	0.000183656	1.07606e-05	0.000187524
Ncoa4	100756488		0.000177625	0.000194643	0.000189671	8.75074e-06	0.000187313
LOC100768321	100768321		0.000165894	0.000179543	0.000215739	2.57584e-05	0.000187058
Mgst1	100774867	Biosynthesis	0.000191779	0.000184197	0.000185023	4.1593e-06	0.000187
Bod1l1	100769598		0.000198792	0.000198573	0.000163148	2.05158e-05	0.000186838
Yme1l1	100770453	Folding, Sorting and Degradation	0.000195094	0.000186679	0.00017837	8.36222e-06	0.000186714
LOC100762189	100762189	Biosynthesis	0.000203255	0.00017644	0.000179828	1.4602e-05	0.000186508
Bzw1	100758868		0.000162961	0.000194436	0.000201976	2.06951e-05	0.000186458
LOC100763702	100763702	Translation	0.000161176	0.000158962	0.000238981	4.55733e-05	0.000186373
Fh	100773218	Central Carbon Metabolism	0.000173289	0.000188541	0.000196963	1.19999e-05	0.000186264
LOC100763771	100763771	Cytoskeleton	0.000146894	0.000169614	0.000241897	4.96094e-05	0.000186135
Pafah1b1	100764774	Biosynthesis	0.000184383	0.000204778	0.000168799	1.8043e-05	0.000185987
Clic4	100758280	Signaling Molecules and Interaction	0.000167934	0.000184714	0.000204255	1.81779e-05	0.000185634
Mesdc2	100759548		0.00021167	0.000204882	0.000139998	3.95664e-05	0.000185517
Ranbp1	100770912		0.000162833	0.000179439	0.000212366	2.52107e-05	0.00018488
Gpx4	100765235	Biosynthesis	0.000212946	0.000204468	0.000135987	4.2198e-05	0.000184467
Gnai3	100689072	Signal Transduction	0.000172779	0.000205399	0.000174541	1.83454e-05	0.00018424
LOC103161269	103161269		0.000191779	0.000192264	0.000168526	1.35672e-05	0.000184189
Tuba1b	100682528	Cytoskeleton	0.000205932	0.000153377	0.000192861	2.73617e-05	0.000184057
Mcfd2	100764995		0.000205167	0.000190713	0.000156221	2.51472e-05	0.000184034
Vps41	100768202		0.000205167	0.000211501	0.000134073	4.29912e-05	0.00018358
Micu1	100759230		0.000211415	0.000184197	0.000154399	2.85182e-05	0.000183337
Fbxo6	100762938	Folding, Sorting and Degradation	0.000170994	0.000169511	0.000209267	2.25375e-05	0.000183257
Pebp1	100753772		0.000168826	0.000167339	0.00021264	2.57358e-05	0.000182935
Rad21	100750544	Cell Growth and Death	0.000197134	0.000175923	0.000175362	1.24114e-05	0.000182806
Ndufs7	100766693	Energy Metabolism	0.000162706	0.000171476	0.000214189	2.75436e-05	0.00018279
Atp6v0d1	100762360	Energy Metabolism	0.000213328	0.000193712	0.000141274	3.72523e-05	0.000182771
Fkbp2	100757160	Folding, Sorting and Degradation	0.000210523	0.000182646	0.000154945	2.77888e-05	0.000182705
Sec62	100769200	Folding, Sorting and Degradation	0.000175712	0.000199504	0.000172719	1.46767e-05	0.000182645
Tgoln2	100752925		0.000226462	0.000179957	0.000141183	4.2698e-05	0.000182534
Syne1	100768768		0.000213328	0.000194953	0.000138722	3.8871e-05	0.000182334
Vdac3	100774187	Signal Transduction	0.000182215	0.000178302	0.000185752	3.72677e-06	0.00018209
LOC100755834	100755834		0.000193054	0.00015379	0.00019915	2.4618e-05	0.000181998
Pno1	100750394	Translation	0.000162196	0.00017644	0.000206807	2.27858e-05	0.000181814
Srsf6	100771875	Transcription	0.00018502	0.00019516	0.000165245	1.5214e-05	0.000181808
LOC100767241	100767241	Digestive System	0.000208993	0.000183266	0.000152667	2.8198e-05	0.000181642
Nucks1	100761063		0.000164873	0.000151722	0.000228317	4.09567e-05	0.000181637
Bbx	100769386		0.000193054	0.000199814	0.0001513	2.62765e-05	0.000181389
LOC100751726	100751726	DNA Maintenance	0.000167296	0.000113766	0.00026286	7.55284e-05	0.000181307
Nvl	100759165	Translation	0.00017992	0.000194643	0.000169073	1.28338e-05	0.000181212
Blmh	100754419	Folding, Sorting and Degradation	0.000200959	0.000182749	0.000159594	2.0732e-05	0.000181101
Gtf2i	100771695	Transcription	0.000203892	0.000198159	0.000141091	3.47215e-05	0.000181048
Trappc4	100758891		0.000194584	0.000173544	0.000174997	1.17502e-05	0.000181042
Bccip	100757180	Translation	0.000162196	0.000185955	0.000194775	1.68511e-05	0.000180975
Rpl29	103158593	Translation	0.000173672	0.000174785	0.000194229	1.15604e-05	0.000180895
LOC100764983	100764983	Cell Growth and Death	0.00020453	0.000151619	0.000185296	2.67822e-05	0.000180482
Ftsj3	100771677	Translation	0.000182088	0.000163926	0.000195322	1.57625e-05	0.000180445
Ahsa1	100760684		0.000165001	0.000173958	0.00020234	1.94937e-05	0.000180433
Farsa	100763673	Translation	0.000192671	0.00016827	0.000179554	1.22121e-05	0.000180165
Pigk	100761996	Biosynthesis	0.000187061	0.000189161	0.000163786	1.4083e-05	0.000180003
Me1	100767908	Central Carbon Metabolism	0.000182853	0.000182232	0.000174359	4.73471e-06	0.000179815
Pds5a	100764706	DNA Maintenance	0.000189228	0.000188024	0.000160779	1.60889e-05	0.000179344
Aifm1	100771367	Cell Growth and Death	0.000175967	0.000177681	0.000183747	4.08781e-06	0.000179132
G3bp2	100752963		0.00018604	0.000182335	0.00016889	9.02416e-06	0.000179089
Ascc3	100762460	DNA Maintenance	0.000177115	0.000227738	0.00013225	4.77728e-05	0.000179034
Vbp1	100753433		0.000156458	0.000161237	0.000219202	3.49278e-05	0.000178966
Grsf1	100751594		0.000167424	0.000201572	0.000165792	2.02032e-05	0.000178262
Myo1e	100773946	DNA Maintenance	0.000193054	0.000203227	0.000137901	3.51489e-05	0.000178061
LOC100772859	100772859	Biosynthesis	0.000186295	0.000177888	0.000169711	8.29261e-06	0.000177965
Klhl7	100763513	Folding, Sorting and Degradation	0.000187953	0.000185231	0.000160049	1.53847e-05	0.000177745
Atxn2l	100765372		0.000178007	0.00017282	0.000182289	4.74137e-06	0.000177705
Hmgcr	100756363	Signal Transduction	0.000171377	0.000181715	0.000179646	5.47018e-06	0.000177579
Mtpn	100772730		0.000169081	0.000189265	0.000174359	1.04674e-05	0.000177568
Dnajb6	100758507	Folding, Sorting and Degradation	0.000160666	0.000196815	0.000174906	1.82096e-05	0.000177462
Trim35	100760599	Folding, Sorting and Degradation	0.000199302	0.000170131	0.000162693	1.93497e-05	0.000177375
Gmps	100756126	Biosynthesis	0.000172524	0.000174785	0.000183474	5.78054e-06	0.000176928
Pum1	100765502		0.000186933	0.000185024	0.000158409	1.5946e-05	0.000176789
Fat1	100766718	Signaling Molecules and Interaction	0.000163471	0.000177268	0.00018958	1.30618e-05	0.000176773
Psmc5	100771099	Folding, Sorting and Degradation	0.000191268	0.000155652	0.000183382	1.87069e-05	0.000176768
Arf6	100774654	Signal Transduction	0.00018451	0.000171786	0.000173995	6.79904e-06	0.000176764
Ndufa10	100767451	Energy Metabolism	0.000168189	0.000169097	0.00019277	1.39374e-05	0.000176685
Upf1	100765798	Translation	0.000198919	0.000172924	0.000157589	2.08932e-05	0.000176477
Ddx18	100759595	Transcription	0.000167041	0.000181094	0.000180739	8.01307e-06	0.000176292
Anapc4	100767504	Cell Growth and Death	0.000187953	0.000176544	0.00016251	1.27439e-05	0.000175669
Cdc27	100770539	Cell Growth and Death	0.000155565	0.00017613	0.000193682	1.90782e-05	0.000175126
Ndufs3	100761333	Energy Metabolism	0.000180047	0.000175923	0.000169164	5.49463e-06	0.000175045
Ppp2r2a	100758873	Translation	0.000162706	0.000186162	0.000175909	1.1759e-05	0.000174925
Pygb	100769186	Central Carbon Metabolism	0.000185275	0.000163926	0.000175544	1.06886e-05	0.000174915
Psme3	100762340	Folding, Sorting and Degradation	0.000153525	0.000166098	0.000204072	2.63159e-05	0.000174565
Clcc1	100768001		0.000177115	0.000197849	0.000148383	2.48404e-05	0.000174449
Rab6a	100761500	Signaling Molecules and Interaction	0.000190376	0.00017189	0.000160414	1.5117e-05	0.000174227
Ddx6	100759836	Folding, Sorting and Degradation	0.000167169	0.00019878	0.000155583	2.23584e-05	0.000173844
Abcf1	100765933	Translation	0.000187826	0.000170131	0.000163513	1.25698e-05	0.000173823
Sf3a3	100751561	Transcription	0.000151995	0.000197435	0.000171807	2.27822e-05	0.000173746
Rad23b	100763817	DNA Maintenance	0.000193819	0.000173544	0.000153669	2.0075e-05	0.000173677
Ipo9	100756041		0.000179537	0.000176027	0.000165427	7.34593e-06	0.000173664
Abca5	100772052	Membrane Transport	0.000182853	0.00018006	0.000157953	1.36412e-05	0.000173622
Sin3a	100761538	Transcription	0.000168954	0.000177268	0.00017445	4.22823e-06	0.000173557
Creld1	100757184		0.000209758	0.00016858	0.000142185	3.40547e-05	0.000173508
Lta4h	100753500	Biosynthesis	0.000209503	0.000172614	0.000138175	3.5671e-05	0.00017343
Cops2	100760211	Folding, Sorting and Degradation	0.000166531	0.000182542	0.000170805	8.29046e-06	0.000173293
Hnrnpul2	100756306		0.000187443	0.000170648	0.000161326	1.32357e-05	0.000173139
Atp6v1e1	100755187	Energy Metabolism	0.000167934	0.000181094	0.00016962	7.16134e-06	0.000172883
Pomp	100756796	Folding, Sorting and Degradation	0.000162068	0.00016496	0.000191494	1.62189e-05	0.000172841
Tiparp	100755246	Other Enzymes	0.000162833	0.000182852	0.000172719	1.00099e-05	0.000172801
Zfand5	100760152		0.000183363	0.000219464	0.000114386	5.33893e-05	0.000172404
Plk2	100753472	DNA Maintenance	0.000157095	0.000151412	0.000208447	3.14175e-05	0.000172318
Agpat9	100758424	Biosynthesis	0.000192926	0.000182439	0.000141365	2.72507e-05	0.000172243
Sec22b	100689313	Folding, Sorting and Degradation	0.000176605	0.00016889	0.000171078	3.97573e-06	0.000172191
Slc44a1	100766177	Signaling Molecules and Interaction	0.000169464	0.000185541	0.000161417	1.22831e-05	0.000172141
Sbno1	100774701		0.000171249	0.000180784	0.000163969	8.4328e-06	0.000172001
Atp5d	100766108	Energy Metabolism	0.000172652	0.00015286	0.000189489	1.83346e-05	0.000171667
Slc7a1	100689176		0.000153142	0.000174682	0.000186664	1.69863e-05	0.000171496
Golga4	100754180		0.000185403	0.000193712	0.000135258	3.16237e-05	0.000171458
Plaa	100766011	Folding, Sorting and Degradation	0.000164363	0.000185438	0.000164516	1.21238e-05	0.000171439
Cpsf2	100753441	Translation	0.000182598	0.000182646	0.00014893	1.94519e-05	0.000171391
Atp5j2	103160361	Energy Metabolism	0.000168444	0.000138898	0.000206533	3.39076e-05	0.000171291
Akap9	100767118	DNA Maintenance	0.000175967	0.00019547	0.000142367	2.68613e-05	0.000171268
Eif4e	100773768	Translation	0.000165001	0.000178405	0.000169255	6.84956e-06	0.000170887
Comt	100770626	Signaling Molecules and Interaction	0.000192671	0.000171166	0.000148748	2.19633e-05	0.000170861
Tenm4	100767886		0.000198792	0.000187713	0.000125688	3.93997e-05	0.000170731
Eftud1	100763625	Translation	0.000165766	0.000178612	0.000167706	6.92502e-06	0.000170695
Eif3j	100765691	Translation	0.00015531	0.000169614	0.000186026	1.53699e-05	0.000170317
C1r	100768476	Folding, Sorting and Degradation	0.000168699	0.000173131	0.000168799	2.53021e-06	0.00017021
Sri	100751462		0.000176987	0.000188127	0.000145193	2.22797e-05	0.000170102
LOC100761268	100761268	DNA Maintenance	0.000175202	0.000111801	0.00022303	5.57962e-05	0.000170011
Anapc5	100766376	Cell Growth and Death	0.000182725	0.000161754	0.000165427	1.1199e-05	0.000169969
Selt	100768242		0.000169336	0.000169718	0.000170805	7.61817e-07	0.000169953
Prrc2a	100771999		0.000185275	0.000149447	0.000174541	1.83878e-05	0.000169755
Prdx3	100773693	Other Enzymes	0.000155438	0.000163823	0.000189763	1.78951e-05	0.000169674
Itgav	100752313	Vesicular transport	0.000171632	0.000207467	0.000129334	3.91112e-05	0.000169478
Bptf	100772838	DNA Maintenance	0.000191779	0.000184817	0.000131795	3.28073e-05	0.000169464
Pcna	100689335	DNA Maintenance	0.000143579	0.000156686	0.000207718	3.38867e-05	0.000169328
LOC100759640	100759640		0.000184765	0.000161134	0.00016169	1.3486e-05	0.000169196
Atp5g2	100772366	Energy Metabolism	0.000195986	0.000160099	0.0001513	2.36722e-05	0.000169128
Asna1	100761936	Membrane Transport	0.000194074	0.000164133	0.000148018	2.3371e-05	0.000168742
Pdhb	100774878	Central Carbon Metabolism	0.000159518	0.000181301	0.000165154	1.13064e-05	0.000168658
Ap1g1	100755260	Vesicular transport	0.000200322	0.000170752	0.000134438	3.29994e-05	0.000168504
Nupr1	100753781		0.00017635	0.000168373	0.000160779	7.78622e-06	0.0001685
Fcgrt	100755637		0.000170356	0.000189885	0.000145102	2.24526e-05	0.000168448
Atp5h	100771541	Energy Metabolism	0.000161941	0.000167959	0.000174906	6.48822e-06	0.000168269
Ankrd11	100764009		0.000170866	0.000173751	0.000160049	7.22341e-06	0.000168222
Nrd1	100752575	Folding, Sorting and Degradation	0.000180812	0.000175923	0.000147289	1.81089e-05	0.000168008
March7	100769757	Folding, Sorting and Degradation	0.000168316	0.000181508	0.000153487	1.40184e-05	0.00016777
Smarcc1	100768250	Transcription	0.000171504	0.000194643	0.00013699	2.90128e-05	0.000167712
Srsf7	100758380	Transcription	0.000168316	0.000168373	0.000166338	1.15867e-06	0.000167676
Cebpz	100756756	Translation	0.000138988	0.000183887	0.00018001	2.48786e-05	0.000167628
Pfdn2	100766028	Folding, Sorting and Degradation	0.000170611	0.000155238	0.000176911	1.11484e-05	0.000167587
Rars	100767723	Translation	0.000141921	0.000189782	0.00017044	2.40765e-05	0.000167381
Xrn2	100770311	Translation	0.000150975	0.000194643	0.00015613	2.38631e-05	0.000167249
Bclaf1	100773081	Transcription	0.000173162	0.000169097	0.000159047	7.26586e-06	0.000167102
Fkbp11	100766921	Folding, Sorting and Degradation	0.000156458	0.000176337	0.000167706	9.96825e-06	0.000166833
Notch2	100771788	Signal Transduction	0.000179665	0.000175303	0.000145011	1.88748e-05	0.000166659
Eif2a	100767762	Translation	0.000180557	0.000204571	0.000114477	4.66551e-05	0.000166535
Spag9	100766397		0.000183873	0.000162685	0.000152758	1.58934e-05	0.000166439
Wdr75	100759292	Translation	0.000155693	0.000162995	0.000180557	1.27801e-05	0.000166415
Mob1a	100771226	Signal Transduction	0.000169209	0.000181922	0.00014656	1.79119e-05	0.000165897
Dag1	100762216	Signaling Molecules and Interaction	0.00018604	0.000169407	0.000142094	2.21885e-05	0.000165847
Tspyl1	100751735	DNA Maintenance	0.000167296	0.000167753	0.000162328	3.00875e-06	0.000165792
Paf1	100772353	Transcription	0.00017839	0.000170545	0.000148292	1.56132e-05	0.000165742
Nup153	100761805	Translation	0.000160666	0.000169718	0.000166794	4.61969e-06	0.000165726
G6pd	100689469	Central Carbon Metabolism	0.000152122	0.000152239	0.00019277	2.34345e-05	0.000165711
Mphosph10	100762733	Translation	0.000133123	0.000176544	0.000187302	2.86835e-05	0.000165656
Osbpl9	100751414		0.000173544	0.000179957	0.000143279	1.95889e-05	0.000165593
Anxa4	100771507	Vesicular transport	0.000199047	0.000171993	0.000125688	3.70979e-05	0.000165576
LOC100772483	100772483	Translation	0.000172269	0.000190816	0.000133253	2.93818e-05	0.000165446
Npc1	100689424	Vesicular transport	0.000195476	0.000184404	0.0001163	4.2875e-05	0.000165393
Pacsin2	100767688		0.000152505	0.000186679	0.000156677	1.86432e-05	0.000165287
Ube2k	100764110	Folding, Sorting and Degradation	0.000161686	0.000164029	0.000169711	4.12665e-06	0.000165142
Hp1bp3	100765369		0.000205932	0.00016527	0.000123683	4.11256e-05	0.000164962
Ddx46	100763282	Transcription	0.000171504	0.000162271	0.000161052	5.71512e-06	0.000164942
Rnf20	100754600	Folding, Sorting and Degradation	0.000169336	0.000181508	0.000143826	1.92305e-05	0.00016489
Ythdc1	100764889		0.000163471	0.000186989	0.000144099	2.14785e-05	0.000164853
Smc4	100766744	DNA Maintenance	0.000185403	0.000159892	0.000149112	1.86369e-05	0.000164803
Snx6	100757927		0.000184383	0.000174061	0.000134803	2.61598e-05	0.000164416
Trim28	100767882	Folding, Sorting and Degradation	0.000177497	0.000142104	0.000173357	1.93502e-05	0.000164319
Tpm3	100763482	Circulatory System	0.000141029	0.000156686	0.00019514	2.78445e-05	0.000164285
LOC100757781	100757781		0.000176605	0.000164133	0.000151026	1.27905e-05	0.000163921
Rangap1	100761972	Translation	0.000174819	0.00015679	0.000159958	9.62598e-06	0.000163856
Ndrg2	100752580		0.000192799	0.000178612	0.000119673	3.87783e-05	0.000163694
Vps33a	100769368		0.000182088	0.00017189	0.00013699	2.36494e-05	0.000163656
Hmgb2	100762338	DNA Maintenance	0.000170229	0.000155652	0.00016488	7.37394e-06	0.000163587
Uba3	100756784	Folding, Sorting and Degradation	0.000175202	0.000167546	0.000147836	1.41184e-05	0.000163528
Asph	100755768	Other Enzymes	0.000147149	0.00019578	0.000147198	2.80631e-05	0.000163376
Naa25	100762204	Translation	0.000164618	0.000150584	0.000174633	1.208e-05	0.000163278
Medag	100753882		0.000156075	0.000169821	0.000163604	6.88345e-06	0.000163167
Acaa2	100765829	Biosynthesis	0.0001599	0.000155549	0.000173539	9.38607e-06	0.000162996
Sfpq	100761355	Transcription	0.00015735	0.000185128	0.000146469	1.99353e-05	0.000162982
Dennd4c	100754289		0.000199939	0.000168063	0.000120584	3.99325e-05	0.000162862
Mmp9	100770707	Signal Transduction	0.000171759	0.000160513	0.000155857	8.17552e-06	0.00016271
Papd5	100759123	Folding, Sorting and Degradation	0.000177752	0.000155032	0.000155037	1.31163e-05	0.000162607
Ppat	100760149	Biosynthesis	0.000160921	0.000163202	0.000163513	1.41555e-06	0.000162545
Nfkb2	100774604	Signal Transduction	0.000144981	0.000160513	0.000181742	1.84536e-05	0.000162412
Ubl5	100764154	Transcription	0.000150975	0.000136415	0.000199606	3.3091e-05	0.000162332
Fkbp8	100758154	Folding, Sorting and Degradation	0.000162833	0.000149964	0.000174086	1.207e-05	0.000162294
Prpf3	100762116	Transcription	0.000151995	0.000185541	0.000148474	2.04604e-05	0.000162003
Arhgap18	100774646		0.000174564	0.00016496	0.000146104	1.44784e-05	0.000161876
Prep	100770750	Folding, Sorting and Degradation	0.00015378	0.000161237	0.00017044	8.34528e-06	0.000161819
Tsn	100689410		0.000176477	0.000160306	0.000148474	1.40574e-05	0.000161752
Camlg	100769365		0.00017992	0.000149447	0.000155766	1.60829e-05	0.000161711
Ppp1cb	100761524	Translation	0.000170101	0.000186472	0.000128422	2.99303e-05	0.000161665
Ehmt2	100769417	Biosynthesis	0.00018451	0.000144172	0.000155675	2.07805e-05	0.000161452
Nasp	100761335	DNA Maintenance	0.000159263	0.000161858	0.000162966	1.90066e-06	0.000161362
Tfrc	100689395	Signal Transduction	0.00018604	0.000217086	8.09362e-05	7.13528e-05	0.000161354
Cdc40	100772994	Transcription	0.000161303	0.000167029	0.000155675	5.67713e-06	0.000161335
Rif1	100771823	DNA Maintenance	0.000162961	0.000170028	0.000150753	9.75118e-06	0.000161247
LOC100752010	100752010	DNA Maintenance	0.000165256	0.000121936	0.000196234	3.73193e-05	0.000161142
Rer1	100757730		0.00013121	0.000155135	0.000196507	3.30347e-05	0.000160951
Gpc1	100751141		0.000175967	0.00016103	0.000145831	1.50682e-05	0.000160943
Alyref	100756310	Translation	0.000159008	0.00017675	0.000146925	1.50021e-05	0.000160894
Rragc	100750696	Signal Transduction	0.000152377	0.000194643	0.000135532	3.04529e-05	0.000160851
Nmi	100771173		0.000168954	0.000179129	0.000133891	2.37326e-05	0.000160658
Ppfibp1	100754722		0.000150975	0.000179439	0.000151391	1.63154e-05	0.000160602
Ctnnbl1	100764320	Transcription	0.00015429	0.000168373	0.000159047	7.16412e-06	0.00016057
Sec24d	100774358	Folding, Sorting and Degradation	0.000206697	0.000169201	0.000105454	5.11857e-05	0.000160451
LOC100773020	100773020	DNA Maintenance	0.000150465	8.37729e-05	0.00024691	8.20196e-05	0.000160382
Arfgap3	100767017	Vesicular transport	0.000189738	0.000159065	0.000132068	2.88546e-05	0.000160291
Rsl24d1	100767126	Translation	0.000150975	0.000169201	0.00015932	9.12376e-06	0.000159832
Hltf	100751958	Folding, Sorting and Degradation	0.000189483	0.00016465	0.000124777	3.26433e-05	0.000159637
Ddx23	100767790	Transcription	0.000160538	0.000172407	0.000145649	1.34074e-05	0.000159531
Rraga	100761704	Signal Transduction	0.000163981	0.000160513	0.000152302	5.99768e-06	0.000158932
Ndufs2	100768067	Energy Metabolism	0.000166914	0.00014924	0.000160505	8.94741e-06	0.000158886
Zc3h11a	100763978		0.000176222	0.000168994	0.000129881	2.49319e-05	0.000158365
Il6st	100767181	Signaling Molecules and Interaction	0.000157605	0.000156893	0.000160141	1.70691e-06	0.000158213
Ccndbp1	100756614		0.000155693	0.000163099	0.000155675	4.28109e-06	0.000158155
Tmem41b	100768380		0.000171632	0.000163305	0.000139269	1.68051e-05	0.000158069
Tcea1	100755581	Transcription	0.000143961	0.000162788	0.000167159	1.23266e-05	0.000157969
Tmem59	100764310		0.00015888	0.000187817	0.000126873	3.04848e-05	0.000157857
Cpsf6	100773290	Translation	0.000164236	0.000156273	0.00015294	5.80386e-06	0.000157816
Lrrc41	100772217	Folding, Sorting and Degradation	0.000160793	0.000146758	0.000165609	9.79429e-06	0.00015772
Rpf1	100767673	Translation	0.000151612	0.000152549	0.000168982	9.76897e-06	0.000157714
LOC100768110	100768110	Biosynthesis	0.000171122	0.000150481	0.000151482	1.16386e-05	0.000157695
Oxct1	100766113	Central Carbon Metabolism	0.00015072	0.000179233	0.000141912	1.95082e-05	0.000157288
Fyttd1	100763912		0.00018196	0.000171166	0.000118488	3.39613e-05	0.000157204
Ssbp1	100772064	DNA Maintenance	0.000136311	0.000168994	0.000166156	1.81061e-05	0.000157154
Myo5a	100753457	Translation	0.000167041	0.000173751	0.000130063	2.35268e-05	0.000156952
Mmadhc	100751326		0.000157223	0.000175716	0.000137901	1.89089e-05	0.000156947
Ubxn7	100761607		0.000164746	0.000170959	0.000134894	1.92806e-05	0.000156866
Spata5	100754901	Translation	0.000141411	0.000165994	0.000162966	1.34048e-05	0.000156791
Ddx42	100771386	Transcription	0.00015174	0.000157824	0.000160779	4.60892e-06	0.000156781
Ndufb5	100757916	Energy Metabolism	0.00015072	0.000162788	0.000155766	6.0613e-06	0.000156425
Cav1	100753021	Vesicular transport	0.000112338	0.000125866	0.000231051	6.49866e-05	0.000156418
LOC100768142	100768142	Energy Metabolism	0.000129297	0.000164857	0.000175088	2.40345e-05	0.000156414
Gigyf2	100773834	Translation	0.000145492	0.000175199	0.000148383	1.63809e-05	0.000156358
LOC103158699	103158699		0.000172397	0.000141897	0.000154125	1.53494e-05	0.00015614
LOC100751393	100751393		0.00015276	0.000159582	0.000155492	3.43366e-06	0.000155945
Nat10	100773484	Translation	0.000155693	0.000140552	0.00017126	1.53545e-05	0.000155835
Scamp2	100756209		0.000178517	0.000154618	0.000134256	2.21543e-05	0.000155797
LOC100769604	100769604	Translation	0.000145747	0.000128865	0.000192497	3.29634e-05	0.000155703
Adnp	100757883		0.000154035	0.000167856	0.00014419	1.18884e-05	0.00015536
LOC103159629	103159629		0.000132103	9.48392e-05	0.000238981	7.48199e-05	0.000155307
Mki67	100756884	Other Enzymes	0.000174564	0.000148619	0.000141729	1.73145e-05	0.000154971
Psmd14	100764392	Folding, Sorting and Degradation	0.000157095	0.000161651	0.00014574	8.19401e-06	0.000154829
Wdr43	100760947	Translation	0.000143196	0.000155342	0.000165883	1.13527e-05	0.000154807
Ilf2	100768916	Transcription	0.000158243	0.000158962	0.000147107	6.6465e-06	0.00015477
Llph	100766851		0.000149572	0.000137036	0.00017764	2.07915e-05	0.000154749
Ddx39a	100752425	Transcription	0.000161941	0.000147275	0.000154945	7.3355e-06	0.00015472
Hdac2	100764557	Cell Growth and Death	0.000148807	0.000165581	0.000149568	9.47237e-06	0.000154652
Cpsf3l	100769426	Transcription	0.000150082	0.000157203	0.000156495	3.92306e-06	0.000154593
Klhl22	100752906	Folding, Sorting and Degradation	0.000164746	0.000147068	0.000151755	9.15819e-06	0.000154523
Lims1	100760199		0.000149062	0.000171062	0.000143097	1.4729e-05	0.000154407
Ubfd1	103160474		0.000151995	0.000156169	0.000154672	2.11489e-06	0.000154279
Tceb2	100772696	Signal Transduction	0.0001548	0.000119454	0.000188487	3.45196e-05	0.000154247
Ndufa1	100689328	Energy Metabolism	0.000161686	0.000142414	0.000158135	1.02564e-05	0.000154078
Abcd3	100765314	Vesicular transport	0.000159135	0.000193402	0.000109373	4.22517e-05	0.00015397
Srsf1	100689086	Transcription	0.00015276	0.000158341	0.000150206	4.16044e-06	0.000153769
Alg2	100768412	Biosynthesis	0.000163726	0.000157617	0.00013936	1.26778e-05	0.000153568
Atp6v1c1	100773930	Energy Metabolism	0.000151357	0.000167649	0.000141365	1.32674e-05	0.000153457
Ext2	100751585	Biosynthesis	0.000159008	0.000175716	0.000125506	2.5569e-05	0.00015341
Rbx1	100762556	DNA Maintenance	0.000112593	0.000134037	0.00021346	5.31382e-05	0.000153363
Kcnab2	100765085	Signaling Molecules and Interaction	0.000161813	0.000144482	0.000153578	8.66893e-06	0.000153291
Qsox1	100754501	Other Enzymes	0.000158498	0.000163616	0.000137355	1.39217e-05	0.000153156
Vapa	100758387	Cellular Community	0.000163853	0.000166201	0.000128787	2.09563e-05	0.000152947
Tm9sf4	100754311	Vesicular transport	0.000155438	0.000168373	0.00013462	1.70292e-05	0.00015281
Srrm1	100757992	Translation	0.000157095	0.000147792	0.000153487	4.69047e-06	0.000152791
Ik	100754728	Transcription	0.000179027	0.000151929	0.000126873	2.60838e-05	0.00015261
Dhdds	100767025	Biosynthesis	0.000151867	0.000140966	0.000164971	1.20195e-05	0.000152601
Aco2	100759203	Central Carbon Metabolism	0.000142431	0.00014955	0.000164971	1.1522e-05	0.000152318
Ptgr1	100756865	Other Enzymes	0.000147532	0.000182335	0.000126873	2.80302e-05	0.000152247
Aqr	100766095	Transcription	0.000156968	0.000165477	0.000133891	1.63434e-05	0.000152112
Msantd4	100755388		0.000159773	0.000147171	0.000149021	6.80469e-06	0.000151988
LOC100759002	100759002	Energy Metabolism	0.000161686	0.000158031	0.00013617	1.37981e-05	0.000151962
Cul1	100757763	Cell Growth and Death	0.000163471	0.000153067	0.000139269	1.21407e-05	0.000151935
Dnajc10	100689230	Folding, Sorting and Degradation	0.00015531	0.000150481	0.000149932	2.95912e-06	0.000151908
Srpr	100758562	Folding, Sorting and Degradation	0.000180302	0.000161754	0.000113384	3.45492e-05	0.000151813
Acsl5	100773264	Other Enzymes	0.000166276	0.000136415	0.000152393	1.49426e-05	0.000151695
Adk	100736551	Biosynthesis	0.000150337	0.000150481	0.000153761	1.93636e-06	0.000151526
Tfpi	100760115	Biosynthesis	0.000142176	0.000175716	0.000136534	2.11817e-05	0.000151476
Tmem50a	100752566		0.000163471	0.000147585	0.000143188	1.067e-05	0.000151415
Vprbp	100768333	Folding, Sorting and Degradation	0.000144344	0.000156273	0.000153487	6.24034e-06	0.000151368
Mia3	100755615		0.000152122	0.000171683	0.000130154	2.07759e-05	0.00015132
Ahcy	100750969	Biosynthesis	0.000143834	0.000133106	0.00017682	2.2782e-05	0.000151253
Fdft1	100689192	Biosynthesis	0.000146512	0.000163202	0.000144008	1.04343e-05	0.000151241
Golgb1	100764942		0.000169209	0.000171062	0.000112837	3.30945e-05	0.000151036
Ppp3r1	100773706	Signal Transduction	0.000160028	0.000174682	0.000118214	2.93023e-05	0.000150975
Sin3b	100757579		0.000181195	0.00015348	0.000118123	3.1613e-05	0.000150933
Fkbp3	100757543	Folding, Sorting and Degradation	0.000138733	0.000154204	0.000159776	1.09025e-05	0.000150905
Pdxdc1	100772549		0.0001599	0.000153997	0.000138813	1.08789e-05	0.000150904
Wdr5	100768958	DNA Maintenance	0.000150975	0.000139208	0.00016251	1.16515e-05	0.000150898
Glo1	100764266	Central Carbon Metabolism	0.000141666	0.000161237	0.000149477	9.8516e-06	0.000150793
Dlat	100773493	Central Carbon Metabolism	0.000155565	0.000158341	0.000138084	1.09823e-05	0.000150663
Noc2l	100772415	Translation	0.000135673	0.000159065	0.000156859	1.29158e-05	0.000150533
LOC100769775	100769775		0.000142686	0.000154721	0.000154125	6.78287e-06	0.000150511
Cdk5rap3	100752708		0.000143324	0.000151722	0.00015613	6.50599e-06	0.000150392
Supt6h	100761229	Transcription	0.000154035	0.000161961	0.000134985	1.38651e-05	0.000150327
Nmd3	100759050	Translation	0.00015123	0.000157721	0.000141638	8.09078e-06	0.000150196
Snrpd3	100768269	Transcription	0.000134015	0.000138691	0.000177823	2.40563e-05	0.000150176
Ufl1	100768952		0.000142814	0.000165064	0.000142276	1.30039e-05	0.000150051
LOC100758350	100758350	DNA Maintenance	0.000149444	8.59448e-05	0.000214554	6.43062e-05	0.000149981
Clns1a	100768284	Translation	0.000152632	0.000162685	0.000134073	1.4515e-05	0.000149797
Dap3	100771966	Translation	0.000154672	0.0001571	0.000137355	1.07679e-05	0.000149709
Drap1	100765946		0.000170866	0.00013352	0.000144008	1.92621e-05	0.000149465
Acin1	100769875	Translation	0.000170229	0.000168373	0.000109738	3.44014e-05	0.000149447
Gclm	100750530	Biosynthesis	0.000149572	0.000151515	0.000146925	2.30422e-06	0.000149337
LOC100766894	100766894	Folding, Sorting and Degradation	0.000143324	0.000127624	0.000177002	2.52286e-05	0.000149317
Rrm1	100761591	Biosynthesis	0.000145237	0.000133209	0.000168799	1.81039e-05	0.000149082
Arnt	100752106	Transcription	0.000147532	0.000160306	0.00013936	1.05572e-05	0.000149066
Glod4	100761474		0.000153525	0.000178509	0.000115115	3.19327e-05	0.00014905
LOC100768534	100768534		0.000149699	0.000161547	0.000135896	1.28379e-05	0.000149048
Itih5	100761693		0.000153142	0.000147275	0.000146651	3.58118e-06	0.000149023
Serf2	100754083		0.000149827	0.000143241	0.000153669	5.27383e-06	0.000148913
Atp5l	100757815	Energy Metabolism	0.00013376	0.000143655	0.000169073	1.8216e-05	0.000148829
Anxa6	100759027	Vesicular transport	0.000167806	0.000151308	0.000127055	2.04981e-05	0.000148723
Cuedc2	100750415		0.000144854	0.000149033	0.000151847	3.51841e-06	0.000148578
Smdt1	100751090		0.000158625	0.000155032	0.000131977	1.446e-05	0.000148545
Rrp12	100757192	Translation	0.000152632	0.000144172	0.000148748	4.23475e-06	0.000148517
Spn	100752546	Signaling Molecules and Interaction	0.000153015	0.000136002	0.000156313	1.08999e-05	0.000148443
Ilk	100689388	Endocrine System	0.000122539	0.000159789	0.000162693	2.23915e-05	0.00014834
Ncbp1	100770427	Translation	0.000144854	0.000157927	0.000141729	8.59313e-06	0.00014817
Acbd3	100773815		0.00015327	0.000150688	0.000140362	6.8299e-06	0.000148107
Skp1	100757677	Folding, Sorting and Degradation	0.000113613	0.000159996	0.000170167	3.01469e-05	0.000147925
LOC100757858	100757858	Biosynthesis	0.000147532	0.000147275	0.000148839	8.38656e-07	0.000147882
Fermt2	100762844		0.000151485	0.000149447	0.00014255	4.68246e-06	0.000147827
Plk1	100760676	Cell Growth and Death	0.000165001	0.000129072	0.00014893	1.79975e-05	0.000147668
Elavl1	100754131	Transcription	0.000142431	0.0001299	0.000170349	2.07065e-05	0.00014756
Ndufa9	100773563	Energy Metabolism	0.000149317	0.000150895	0.000142459	4.485e-06	0.000147557
Ankrd17	100768373	DNA Maintenance	0.000147787	0.000155652	0.000139086	8.28642e-06	0.000147508
Hars	100757635	Translation	0.000154417	0.000142104	0.000145102	6.42129e-06	0.000147208
Mbnl1	100771199	Transcription	0.00015786	0.000140552	0.000142823	9.40597e-06	0.000147079
Fto	100771560		0.000158498	0.000158134	0.00012423	1.96806e-05	0.000146954
Prr13	100766907		0.000140646	0.000142	0.000158135	9.73018e-06	0.000146927
Capza1	100750522	Vesicular transport	0.000146512	0.00015648	0.000137719	9.38632e-06	0.000146903
Dctn1	100765083	DNA Maintenance	0.000165638	0.000139415	0.000135167	1.65037e-05	0.00014674
Scp2	100757558	Other Enzymes	0.000151612	0.000155238	0.000133253	1.17867e-05	0.000146701
Pnn	100758240	Translation	0.000145364	0.000143862	0.000150662	3.57206e-06	0.000146629
Zmpste24	100752728	Biosynthesis	0.000153907	0.000136415	0.000149294	9.06568e-06	0.000146539
Tnpo3	100753994	Translation	0.000159518	0.000140449	0.000139542	1.12804e-05	0.000146503
LOC100766809	100766809	Energy Metabolism	0.000131848	0.000127831	0.000179646	2.88256e-05	0.000146442
Thoc5	100773616	Translation	0.000142176	0.000158134	0.000138904	1.02889e-05	0.000146405
Dync1li1	100768032	Vesicular transport	0.000161813	0.000151722	0.000125323	1.88424e-05	0.000146286
Ash2l	100771359	DNA Maintenance	0.000141284	0.000163202	0.000134347	1.50619e-05	0.000146277
Gnai2	100689068	Signal Transduction	0.000157733	0.000128348	0.000152667	1.57082e-05	0.000146249
Lmnb1	103161362	Cytoskeleton	0.000138478	0.000133933	0.000165336	1.69711e-05	0.000145916
LOC100772005	100772005	Translation	0.000130828	0.000139415	0.00016725	1.904e-05	0.000145831
Nol8	100757996		0.000149699	0.000159892	0.000127511	1.65569e-05	0.000145701
Xrcc6	100770214	DNA Maintenance	0.000150465	0.000147068	0.000139542	5.58984e-06	0.000145692
Mtor	100755421	Signal Transduction	0.000149189	0.000165167	0.00012268	2.14598e-05	0.000145679
LOC100768756	100768756		0.000122794	7.86017e-05	0.000235517	8.09133e-05	0.000145638
Noc3l	100689254	Translation	0.000138733	0.000152549	0.000145193	6.91286e-06	0.000145492
Rps6ka3	100750954	Signal Transduction	0.000146894	0.000155859	0.000133526	1.12383e-05	0.000145427
Ostc	100753091		0.000127002	0.000144069	0.000165154	1.91109e-05	0.000145408
LOC100757586	100757586	Translation	0.000117821	0.000124108	0.000194046	4.23106e-05	0.000145325
Bst2	100689092		0.000151995	0.000142931	0.000141	5.87016e-06	0.000145309
Lrig3	100766677		0.000134908	0.000146241	0.000154581	9.87426e-06	0.000145243
Gcn1l1	100760442		0.000137076	0.000145827	0.000152576	7.77149e-06	0.000145159
Rsrc2	100770513		0.00012764	0.000143655	0.000163878	1.81595e-05	0.000145057
Tsr2	100756047	Translation	0.000140136	0.000115214	0.000179372	3.23443e-05	0.000144907
Dnajc13	100763365	Transcription	0.000158625	0.000163305	0.000112746	2.79379e-05	0.000144892
Cbx5	100689287	DNA Maintenance	0.00012713	0.000120178	0.000187302	3.69111e-05	0.00014487
Usp19	100762852	Folding, Sorting and Degradation	0.000153397	0.000147482	0.000133526	1.02029e-05	0.000144802
Acsl3	100752583	Other Enzymes	0.000166786	0.00016889	9.87093e-05	3.99254e-05	0.000144795
Sdhaf2	100772110	Translation	0.000147659	0.000138484	0.000147836	5.34922e-06	0.00014466
LOC100753770	100753770	Biosynthesis	0.000144471	0.000148412	0.000141	3.70856e-06	0.000144628
Edf1	100763269		0.000146512	0.000139518	0.000147654	4.40465e-06	0.000144561
Capza2	100753621	Vesicular transport	0.000135418	0.000156686	0.000141456	1.09602e-05	0.00014452
Ndufv2	100757242	Energy Metabolism	0.000137713	0.000140552	0.000155219	9.39514e-06	0.000144495
Nhp2l1	100771351	Translation	0.000128787	0.000141897	0.000162693	1.70972e-05	0.000144459
Polr2f	100754156	Transcription	9.41041e-05	0.000116558	0.000222575	6.86153e-05	0.000144412
Zer1	100769353	Folding, Sorting and Degradation	0.000168444	0.000151929	0.000112837	2.85572e-05	0.000144403
Mrpl16	100756893	Translation	0.000129553	0.000143655	0.000159958	1.52162e-05	0.000144389
Trim25	100765402	Signal Transduction	0.000168571	0.000147895	0.000116665	2.61315e-05	0.000144377
Rrp15	100750619		0.000137586	0.000143034	0.000152485	7.53839e-06	0.000144368
Chordc1	100768748	Folding, Sorting and Degradation	0.000134781	0.00015348	0.000144282	9.35026e-06	0.000144181
Txndc5	100766506	Folding, Sorting and Degradation	0.000146002	0.000151722	0.00013462	8.70566e-06	0.000144115
Sae1	100767400	Folding, Sorting and Degradation	0.000146257	0.000121729	0.000164333	2.13832e-05	0.000144106
Rps28	100755309	Translation	0.000142049	0.000121729	0.000168526	2.34658e-05	0.000144101
Rnf216	100758416	Folding, Sorting and Degradation	0.000162706	0.000160513	0.000108826	3.0494e-05	0.000144015
LOC100769096	100769096		0.000148169	0.00013352	0.000150297	9.13445e-06	0.000143995
Hsd17b10	100757689	Biosynthesis	0.000129553	0.000130313	0.000171898	2.42317e-05	0.000143921
Tmem131	100771946		0.000164746	0.000139415	0.000126873	1.9293e-05	0.000143678
Denr	100765761		0.00013172	0.000158341	0.000140909	1.35215e-05	0.000143657
Dhx36	100771317	Folding, Sorting and Degradation	0.000131338	0.000159686	0.000139724	1.45625e-05	0.000143583
Myeov2	100769752		0.000136056	0.000125659	0.00016889	2.25653e-05	0.000143535
Fstl1	100761843		0.000162961	0.00015648	0.000110558	2.85681e-05	0.000143333
Morc4	100762949		0.000135036	0.000140242	0.000154399	1.00203e-05	0.000143225
Dcaf13	100751757	Translation	0.000146512	0.000146241	0.000136443	5.73643e-06	0.000143065
Twsg1	100755780		0.000149444	0.000136105	0.000143552	6.68475e-06	0.000143034
Txnl1	100765222		0.000150592	0.000151722	0.0001266	1.41895e-05	0.000142971
Gpx8	100775000	Biosynthesis	0.000147404	0.00013838	0.000143097	4.51345e-06	0.00014296
Vdac1	100765792	Signal Transduction	0.000127895	0.000136932	0.00016324	1.8362e-05	0.000142689
Sept9	100770421		0.000127767	0.000140863	0.000159047	1.57086e-05	0.000142559
Slc9a9	100761317	Membrane Transport	0.000161686	0.000163616	0.000102355	3.4825e-05	0.000142552
Gbf1	100689421	Vesicular transport	0.000162451	0.000150378	0.00011466	2.48513e-05	0.000142496
Ppap2b	100774527	Biosynthesis	0.000166914	0.000132485	0.000127876	2.13328e-05	0.000142425
Usp24	100768766	Folding, Sorting and Degradation	0.000151485	0.000158962	0.000116574	2.26253e-05	0.00014234
Mta3	100765306	DNA Maintenance	0.000158498	0.000139725	0.000128787	1.50266e-05	0.000142337
Prc1	100770968	DNA Maintenance	0.000146384	0.000136622	0.000143552	5.0223e-06	0.000142186
Usp33	100758810	Folding, Sorting and Degradation	0.000161941	0.000143655	0.000120675	2.06772e-05	0.00014209
Cdc20	100767761	Folding, Sorting and Degradation	0.00015174	0.000108905	0.000165154	2.93788e-05	0.000141933
LOC100756062	100756062		0.00012662	0.000160099	0.000138722	1.69526e-05	0.000141814
Emc10	100758503		0.000162068	0.000137346	0.00012587	1.84984e-05	0.000141762
Cirh1a	100757324	Translation	0.000140009	0.000130417	0.00015449	1.21189e-05	0.000141638
Mtmr4	100753422	Other Enzymes	0.000151612	0.000144172	0.000128605	1.17405e-05	0.000141463
Snx4	100755911		0.00015429	0.000150688	0.000119126	1.93463e-05	0.000141368
LOC100757772	100757772	DNA Maintenance	0.000156585	9.08057e-05	0.000175544	4.44728e-05	0.000140978
Actr10	100759261	DNA Maintenance	0.000167041	0.00014593	0.000109829	2.89316e-05	0.000140933
Eif2b3	100753584	Translation	0.000140646	0.000145827	0.00013617	4.83289e-06	0.000140881
Mgst3	100759236	Biosynthesis	0.00013121	0.000130417	0.000160323	1.70419e-05	0.00014065
LOC100754891	100754891	Translation	0.000143196	0.00014169	0.000136899	3.28843e-06	0.000140595
Ak6	100768838	Translation	0.000137586	0.000150688	0.000133253	9.0775e-06	0.000140509
Atg3	100765208	Vesicular transport	0.000121137	0.000160306	0.000139907	1.95904e-05	0.00014045
Ralb	100757867	Signal Transduction	0.000137076	0.000149447	0.00013462	7.94665e-06	0.000140381
Tpp2	100751018	Folding, Sorting and Degradation	0.000129297	0.000158238	0.000133162	1.57123e-05	0.000140232
Pqbp1	100762531	Transcription	0.000149699	0.000140966	0.000129425	1.01696e-05	0.00014003
Mzt2b	100756780	DNA Maintenance	0.000138733	0.000124418	0.000156677	1.61634e-05	0.000139943
Gtf3c1	100763706	Transcription	0.000143196	0.000155756	0.000120402	1.79222e-05	0.000139785
Rab11a	100767114	Vesicular transport	0.000131593	0.000139104	0.000148656	8.55218e-06	0.000139785
Srsf3	100753039	Transcription	0.000159645	0.00015317	0.000106457	2.90204e-05	0.000139757
Puf60	100758296	Transcription	0.000133633	0.000143655	0.000141638	5.30089e-06	0.000139642
Dync1li2	100770140	Vesicular transport	0.000137586	0.000146447	0.000134803	6.08112e-06	0.000139612
Ndufc2	100766442		0.000141666	0.000162685	0.000114204	2.43118e-05	0.000139518
Tmx1	100760960		0.000159645	0.000131865	0.000126417	1.78211e-05	0.000139309
Tspan3	100765318	Vesicular transport	0.000135163	0.000135485	0.000146469	6.43668e-06	0.000139039
Sptan1	100763248	Cytoskeleton	0.000135928	0.000133313	0.000147745	7.68951e-06	0.000138995
Alg12	100770096	Biosynthesis	0.000152377	0.000133209	0.000131339	1.16441e-05	0.000138975
Dnah8	100763108	Cytoskeleton	0.00015939	0.000152136	0.000105363	2.93238e-05	0.000138963
Wapal	100752368		0.00013325	0.000163719	0.000119764	2.25178e-05	0.000138911
Samhd1	100763736		0.000150847	0.000142414	0.000122954	1.43053e-05	0.000138738
Mfap1	100753487	Transcription	0.000143579	0.000135691	0.000136808	4.26823e-06	0.000138693
Nnmt	100767696	Biosynthesis	0.00012509	0.000133623	0.000157224	1.66456e-05	0.000138646
Armcx3	100765475		0.000148169	0.000140759	0.000126964	1.07616e-05	0.000138631
LOC100763569	100763569		0.00012662	0.000149964	0.000139177	1.16832e-05	0.000138587
Faf1	100774441		0.000141539	0.000161237	0.000112837	2.43393e-05	0.000138537
Dnm1l	100750819	Signal Transduction	0.000140901	0.000144482	0.000130154	7.45678e-06	0.000138513
Mdn1	100773184	Translation	0.000135801	0.000144069	0.000135258	4.93761e-06	0.000138376
Sh3glb1	100751986	Vesicular transport	0.000141156	0.000137243	0.000136717	2.4256e-06	0.000138372
Rbmx	100762511	Transcription	0.000131465	0.00013745	0.000145649	7.12051e-06	0.000138188
Sun1	100769590		0.000148934	0.000139104	0.000126508	1.12414e-05	0.000138182
Fbxo18	100765086	Folding, Sorting and Degradation	0.000142431	0.000138277	0.000133618	4.40922e-06	0.000138109
Vps16	100770326		0.000158625	0.000128762	0.000126691	1.78696e-05	0.000138026
Brix1	100757120	Translation	0.000132613	0.000137863	0.000143461	5.42514e-06	0.000137979
Stx12	100773207	Vesicular transport	0.000161686	0.00014562	0.000106183	2.85596e-05	0.00013783
Cwc22	100768134	Transcription	0.000136311	0.000127831	0.000149294	1.08101e-05	0.000137812
Sc5d	100752960	Biosynthesis	0.000123049	0.000155445	0.000134711	1.64083e-05	0.000137735
Crot	100750995	Vesicular transport	0.000152377	0.000143758	0.000116391	1.87893e-05	0.000137509
Sbno2	100765525		0.000150592	0.00013383	0.000127967	1.17421e-05	0.000137463
Rab3gap2	100757933		0.000155693	0.000154928	0.000101717	3.09444e-05	0.000137446
Cope	100689412	Vesicular transport	0.000155438	0.000130313	0.000126326	1.57829e-05	0.000137359
Slirp	100759888		0.00012764	0.000147482	0.000136534	9.93861e-06	0.000137219
Esd	100774799	Energy Metabolism	0.000117439	0.000153687	0.000140271	1.83268e-05	0.000137132
Serp1	100772255		0.000162323	0.000119764	0.000128149	2.25442e-05	0.000136745
Cd81	100759632	Immune System	0.000143834	0.000148826	0.000117485	1.68397e-05	0.000136715
Sumo2	100689105	Translation	0.00012509	0.000156583	0.000128422	1.7301e-05	0.000136698
Tspan6	100769848	Vesicular transport	0.000151357	0.000131141	0.00012587	1.34539e-05	0.000136123
Polr2k	100762645		0.000123432	0.000140139	0.000144646	1.11764e-05	0.000136072
Tmem30a	100756251		0.000137458	0.000141897	0.000128605	6.76716e-06	0.000135987
Atl3	100752365	Other Enzymes	0.000132868	0.00012266	0.000152302	1.50585e-05	0.000135943
Poldip3	100751957		0.000147404	0.000141587	0.000118761	1.51398e-05	0.000135917
Zmynd8	100768704		0.000145492	0.000158755	0.000103358	2.89252e-05	0.000135868
Rhoc	100774717	Signaling Molecules and Interaction	0.000136948	0.000137656	0.000132797	2.62496e-06	0.000135801
LOC100765587	100765587	Translation	0.000125727	0.000139415	0.000141912	8.71326e-06	0.000135685
Arl1	100751351	Signaling Molecules and Interaction	0.000142049	0.000156583	0.000108371	2.47315e-05	0.000135667
Anp32e	100751239	DNA Maintenance	0.000119734	0.000133726	0.000153031	1.67191e-05	0.000135497
Ubqln1	100764107	Folding, Sorting and Degradation	0.000153652	0.000135071	0.000117029	1.83122e-05	0.000135251
Cd164	100751988	Signaling Molecules and Interaction	0.000132358	0.000141173	0.000131977	5.20278e-06	0.000135169
Chd8	100750414	DNA Maintenance	0.000144216	0.000136312	0.000124047	1.01627e-05	0.000134859
Wdr77	100774828	Transcription	0.000137458	0.00013021	0.000136717	3.98797e-06	0.000134795
Dazap1	100756248	Translation	0.000128787	0.000126797	0.000148565	1.20346e-05	0.000134717
Rpf2	100770065	Translation	0.000120754	0.000140035	0.000142914	1.20494e-05	0.000134568
Syf2	100753464	Transcription	0.000131083	0.000158858	0.000113384	2.29226e-05	0.000134441
Ubtf	100689026	Transcription	0.00012509	0.000127935	0.000150297	1.38057e-05	0.00013444
LOC100757539	100757539	DNA Maintenance	0.000117311	6.65012e-05	0.000219384	7.78609e-05	0.000134399
Ipo11	100756698		0.000136566	0.000148826	0.000117759	1.56484e-05	0.000134383
Eif5	100756911	Translation	0.00015021	0.000151929	0.000100897	2.89798e-05	0.000134345
Mcm3	100774903	DNA Maintenance	0.000131465	0.000115834	0.000155492	1.99766e-05	0.000134264
Gba	100756635	Biosynthesis	0.000147277	0.00016072	9.47901e-05	3.48384e-05	0.000134262
Hbs1l	100750806	Translation	0.000142686	0.000135795	0.00012423	9.32636e-06	0.000134237
Elovl5	100753555	Biosynthesis	0.000159518	0.000143862	9.90739e-05	3.13702e-05	0.000134151
Pprc1	100751874	Translation	0.000130573	0.000113042	0.000158591	2.29751e-05	0.000134068
Trip11	100760148		0.00012968	0.000161547	0.000110649	2.57174e-05	0.000133959
Csde1	100760894		0.000160155	0.000154928	8.65871e-05	4.1049e-05	0.00013389
Actl6a	100757342	Transcription	0.000133888	0.000119661	0.000147472	1.39066e-05	0.000133673
Cul2	100767582	Signal Transduction	0.000149572	0.000130107	0.00012104	1.45785e-05	0.000133573
Tmed4	100764565		0.00015684	0.000120592	0.000123227	2.02103e-05	0.000133553
Ascc1	100759170		0.000147659	0.000159479	9.3423e-05	3.52246e-05	0.00013352
Rae1	100759605	Translation	0.000142431	0.000130313	0.000126873	8.17251e-06	0.000133206
Faf2	100767643	Translation	0.000169591	0.000120695	0.000109282	3.20373e-05	0.000133189
Smc2	100759197	DNA Maintenance	0.000128532	0.000128142	0.00014255	8.2081e-06	0.000133075
Cpsf7	100770766	Translation	0.00012968	0.000126073	0.00014337	9.1252e-06	0.000133041
Hypk	100753787		0.000113613	0.000108077	0.000177367	3.85058e-05	0.000133019
Fkbp10	100771014	Folding, Sorting and Degradation	0.000128532	0.000127831	0.000141729	7.82959e-06	0.000132698
Mycbp2	100763589	Folding, Sorting and Degradation	0.000145109	0.000150378	0.000102537	2.62322e-05	0.000132675
Ptpn11	100771077	Signal Transduction	0.000134781	0.000127418	0.000135714	4.5445e-06	0.000132637
Prdx2	100689349	Other Enzymes	0.000146512	0.000127831	0.000123227	1.2331e-05	0.000132523
Dnaja3	100774313		0.000143834	0.000117696	0.000135987	1.34124e-05	0.000132506
LOC100755415	100755415	Signal Transduction	0.000145237	0.000141793	0.000110467	1.91578e-05	0.000132499
Stam	100772157	Vesicular transport	0.000138478	0.000124832	0.000133891	6.94424e-06	0.0001324
Pls3	100689375	DNA Maintenance	0.000123559	0.000131968	0.000141638	9.04678e-06	0.000132389
Csnk2a2	100763424	Translation	0.000124835	0.000144172	0.000128058	1.03602e-05	0.000132355
LOC100755061	100755061		0.000128405	0.000155032	0.000113566	2.10102e-05	0.000132334
Lmbrd1	100753381	Digestive System	0.000145364	0.000150791	0.000100441	2.76365e-05	0.000132199
Tuba1c	100682526	Cytoskeleton	0.000146512	0.000116455	0.000133526	1.50747e-05	0.000132164
Map4k4	100761058	Signal Transduction	0.000118969	0.000152446	0.00012505	1.78336e-05	0.000132155
Ndufa13	100762893	Energy Metabolism	0.000134908	0.00012628	0.00013462	4.90049e-06	0.000131936
Slc46a1	100757832	Digestive System	0.000131465	0.000114696	0.000149386	1.73478e-05	0.000131849
LOC100752605	100752605		0.000121392	8.85304e-05	0.00018557	4.93548e-05	0.000131831
LOC100768165	100768165	Translation	0.000149062	0.00017675	6.92697e-05	5.58056e-05	0.000131694
Unc119	100761334		0.000157095	0.000124935	0.00011229	2.31001e-05	0.00013144
Lss	100753498	Biosynthesis	0.000140136	0.000122763	0.000131157	8.68791e-06	0.000131352
Dlgap5	100755750	DNA Maintenance	0.00015072	0.000124005	0.000119035	1.70408e-05	0.000131253
Rcl1	100761761	Translation	0.000129808	0.00012659	0.000137263	5.47509e-06	0.00013122
Rere	100770191		0.000136566	0.000117799	0.000138722	1.15078e-05	0.000131029
Klhl9	100765563	Folding, Sorting and Degradation	0.000129935	0.000154514	0.000108371	2.30883e-05	0.00013094
Pam	100770162	Other Enzymes	0.000132868	0.000137553	0.000122225	7.85484e-06	0.000130882
Atp6v1f	100752884	Energy Metabolism	0.000149827	0.000131658	0.000110832	1.95128e-05	0.000130772
Sema3e	100757993	Signaling Molecules and Interaction	0.000144726	0.000134657	0.000112654	1.64019e-05	0.000130679
Sf1	100760817	Transcription	0.000123942	0.00013838	0.000129698	7.26846e-06	0.000130674
Jtb	100766005		0.000147404	0.000143862	0.000100623	2.60466e-05	0.00013063
Mrpl20	100771139	Translation	0.000116419	9.76316e-05	0.000177732	4.18891e-05	0.000130594
Ckap4	100766532	Folding, Sorting and Degradation	0.000142049	0.000125142	0.00012423	1.00347e-05	0.000130474
Arsa	100754567	Biosynthesis	0.000154672	0.000148826	8.78632e-05	3.70003e-05	0.000130454
Nudt5	100772118	Biosynthesis	0.000124197	0.000131658	0.000135349	5.68137e-06	0.000130401
Cald1	100763421	Circulatory System	0.000113996	0.000152136	0.00012505	1.96234e-05	0.000130394
Aprt	100765665	Biosynthesis	0.00012611	0.000124418	0.000140362	8.75796e-06	0.000130297
Lamtor3	100751917	Signal Transduction	0.000144471	0.000145723	0.000100532	2.57374e-05	0.000130242
Usp10	100758613	Folding, Sorting and Degradation	0.000121519	0.000125763	0.000143279	1.15348e-05	0.000130187
Tmem43	100764416		0.000165128	0.000118627	0.000106457	3.09648e-05	0.000130071
Polr2h	100769706	DNA Maintenance	0.000133888	0.000124935	0.000131157	4.58826e-06	0.000129993
Pi4ka	100756055	Central Carbon Metabolism	0.000146257	0.000149033	9.45167e-05	3.07049e-05	0.000129935
Gnat1	100689190	Signaling Molecules and Interaction	0.000115016	0.000104251	0.000170349	3.54649e-05	0.000129872
Bzw2	100759248		0.000123177	0.000103837	0.00016251	2.9899e-05	0.000129841
Por	100689241	Other Enzymes	0.000142941	0.000133106	0.000113475	1.50022e-05	0.000129841
Polr3b	100759724	Transcription	0.000131465	0.000123694	0.000134256	5.47289e-06	0.000129805
Rbm28	100774448	Translation	0.0001307	0.000132382	0.000125779	3.43119e-06	0.00012962
Nup155	100772556	Translation	0.000122284	0.000134347	0.000132068	6.40863e-06	0.000129566
Ythdf2	100763174		0.000127895	0.000139621	0.00012104	9.39672e-06	0.000129519
Rbbp4	100757871	DNA Maintenance	0.000117056	0.000133002	0.000138448	1.11172e-05	0.000129502
Spcs1	100762175	Folding, Sorting and Degradation	0.000127895	0.000116144	0.000144282	1.41321e-05	0.00012944
Mtdh	100753818		0.00012764	0.000140863	0.000119673	1.07031e-05	0.000129392
Zc3h14	100771191		0.000130318	0.000147792	0.00010992	1.89547e-05	0.000129343
Ints10	100755256	Transcription	0.000131338	0.000128969	0.000127693	1.84934e-06	0.000129333
Synj1	100757174	Central Carbon Metabolism	0.000139626	0.000145827	0.000102446	2.34615e-05	0.0001293
Ampd3	100758386	Biosynthesis	0.000150847	0.000129796	0.000107095	2.18814e-05	0.000129246
Idh3b	100771661	Central Carbon Metabolism	0.000133505	0.000124832	0.000129243	4.33692e-06	0.000129193
Triobp	100755893		0.000144344	0.000127624	0.000115571	1.44494e-05	0.00012918
Wdr74	100754753	Translation	0.000122412	0.000128659	0.000135349	6.47005e-06	0.000128807
Mrpl3	100768688	Translation	0.000128915	0.000124729	0.000132706	3.99045e-06	0.000128783
Kdelr2	100765889		0.000135673	0.000140759	0.000109464	1.67935e-05	0.000128632
Khsrp	100774871	Transcription	0.000117949	0.00013445	0.000133253	9.20098e-06	0.000128551
Fnta	100752295	Biosynthesis	0.000135546	0.000128142	0.00012186	6.85046e-06	0.000128516
Scfd1	100763574		0.000133505	0.00014169	0.000110285	1.62915e-05	0.000128493
Ncapd2	100753087	DNA Maintenance	0.000145237	0.000111077	0.000129152	1.70896e-05	0.000128488
Gsto1	100758427	Biosynthesis	0.000116546	0.000117282	0.000151573	2.00137e-05	0.000128467
Exoc1	100770306		0.000109661	0.000160616	0.00011466	2.80877e-05	0.000128312
C1qbp	100754945		0.000114761	0.00011056	0.00015932	2.7021e-05	0.000128214
Ccpg1	100768292		0.000145364	0.000144172	9.47901e-05	2.88609e-05	0.000128109
Tpx2	100756732	DNA Maintenance	0.000142304	0.000124108	0.000117759	1.27402e-05	0.000128057
Racgap1	100751180	DNA Maintenance	0.000110681	0.000128969	0.000144464	1.69108e-05	0.000128038
LOC100758641	100758641	DNA Maintenance	0.000148297	8.12907e-05	0.000154216	4.05031e-05	0.000127935
Ppp4c	100771425	DNA Maintenance	0.000140391	0.000117282	0.000126053	1.16658e-05	0.000127909
Lrpap1	100766187		0.000121137	0.000120488	0.000142094	1.22912e-05	0.000127906
Ncln	100761580		0.000121392	0.000100631	0.000160961	3.06498e-05	0.000127661
Ergic3	100755369		0.000135801	0.000128038	0.000118852	8.48414e-06	0.000127564
Arl2	100760039	DNA Maintenance	0.000137203	0.000130624	0.000114842	1.14919e-05	0.000127556
Lsg1	100773753	Translation	0.000126492	0.000123177	0.00013298	4.98604e-06	0.00012755
Ndufa4	100766611	Energy Metabolism	0.000119352	0.000121212	0.000141638	1.23652e-05	0.000127401
Kdm5c	100758549	DNA Maintenance	0.000131465	0.000133106	0.000117485	8.58432e-06	0.000127352
Kpna3	100761838		0.000115909	0.000146861	0.000119126	1.70179e-05	0.000127299
Nup93	100757790	Translation	0.000151867	0.000120902	0.000108918	2.21628e-05	0.000127229
Rab5c	100754413	Signal Transduction	0.000121647	0.00012297	0.000136625	8.29229e-06	0.000127081
Plod1	100763844	Biosynthesis	0.000135418	0.000124832	0.000120857	7.52635e-06	0.000127036
LOC100753593	100753593	Translation	0.00012866	0.000149654	0.000102173	2.37933e-05	0.000126829
Nckap1	100758647	Cytoskeleton	0.000124707	0.00013021	0.000125506	2.97349e-06	0.000126808
Celf1	100760547	Transcription	0.000128405	0.000129796	0.000121678	4.3417e-06	0.000126626
Urb1	100766838	Translation	0.000118459	0.000138898	0.000122042	1.09139e-05	0.000126466
Hk2	100772205	Central Carbon Metabolism	0.000129042	0.000116041	0.000134256	9.38074e-06	0.000126446
Ist1	100756334		0.000135418	0.000137967	0.000105819	1.78705e-05	0.000126401
Mrps25	100766935	Translation	0.000130573	0.000120074	0.000128514	5.56279e-06	0.000126387
Utp14a	100771952	Translation	0.000126237	0.000124935	0.000127876	1.47328e-06	0.000126349
LOC100758352	100758352	Signal Transduction	0.000101882	9.35981e-05	0.000183291	4.95663e-05	0.000126257
Gpnmb	100761867		0.000141794	0.000128348	0.000108188	1.69141e-05	0.00012611
Gnb4	100757050	Signal Transduction	0.00012458	0.000120281	0.000132706	6.30997e-06	0.000125856
Sf3a1	100754437	Transcription	0.000137458	0.000127831	0.000112199	1.27482e-05	0.000125829
LOC100761846	100761846	DNA Maintenance	0.000139243	9.73214e-05	0.000140909	2.46986e-05	0.000125825
Kpna4	100757318		0.00013325	0.00014593	9.7889e-05	2.4897e-05	0.00012569
Anln	100768074	Cytoskeleton	0.000123814	0.000106216	0.000146742	2.03216e-05	0.000125591
Mrps30	100753404	Translation	0.000128405	0.00012235	0.000125597	3.0302e-06	0.000125451
Smpd1	100760557	Biosynthesis	0.00015225	0.000128142	9.58839e-05	2.82809e-05	0.000125425
Ppp4r2	100758228	DNA Maintenance	0.000129935	0.000124729	0.000121587	4.21657e-06	0.000125417
Acsl1	100751492	Other Enzymes	0.000137586	0.000144482	9.4061e-05	2.73383e-05	0.000125376
Usp48	100768145	Folding, Sorting and Degradation	0.000134015	0.000125556	0.000116118	8.95322e-06	0.00012523
Atp5e	103162776	Energy Metabolism	0.000134908	0.000127004	0.000113748	1.06921e-05	0.00012522
Rcn1	100769935		0.000131465	0.00014138	0.000102537	2.01818e-05	0.000125127
Tmem109	100774426		0.000152505	0.000116972	0.000105636	2.44531e-05	0.000125038
Tmco1	100758664		0.000127512	0.000122143	0.000125415	2.70598e-06	0.000125023
Bub3	100767122	Cell Growth and Death	0.000129553	0.000108388	0.000137081	1.4877e-05	0.000125007
Iqgap1	100757264	Cellular Community	0.000157733	0.000127521	8.91392e-05	3.43778e-05	0.000124798
Hsf2	100752741	Transcription	0.000122029	0.000143758	0.000108097	1.79721e-05	0.000124628
Rnf6	100759570		0.000136056	0.000124005	0.000113748	1.11658e-05	0.000124603
Lpcat3	100768200	Biosynthesis	0.000134908	0.000101975	0.000136717	1.95566e-05	0.000124533
Snx3	100769734		0.000132995	0.000118109	0.000122316	7.67395e-06	0.000124474
Erh	100758434		0.000115526	0.00011449	0.00014337	1.63831e-05	0.000124462
Sema3b	100754215	Signaling Molecules and Interaction	0.000134015	0.000124005	0.000115115	9.4556e-06	0.000124378
Col6a2	100754390	Signal Transduction	0.000122284	0.00011511	0.000135441	1.03108e-05	0.000124278
Abhd5	100769851	Folding, Sorting and Degradation	0.000141794	0.000118006	0.000113019	1.5377e-05	0.000124273
Nob1	100761193	Translation	0.000123559	0.000115524	0.000133709	9.11291e-06	0.000124264
Psmd5	100768399	Folding, Sorting and Degradation	0.000134525	0.000134037	0.000104087	1.74343e-05	0.000124216
Rnh1	100773448		0.00013223	0.000124832	0.000115571	8.34695e-06	0.000124211
Usp8	100753287	Vesicular transport	0.000138606	0.000135795	9.77068e-05	2.28449e-05	0.000124036
Tmed3	100757753		0.000148424	0.000129072	9.45167e-05	2.73088e-05	0.000124004
Pmpca	100761595	Translation	0.000126365	0.00012659	0.000118852	4.40385e-06	0.000123936
Mrpl23	100769317	Translation	0.000140391	0.00012204	0.0001091	1.57234e-05	0.000123843
Baz1a	100757354	DNA Maintenance	0.000113358	0.000111077	0.000146834	2.00181e-05	0.000123756
Ngdn	100764946	Translation	0.000119862	0.000134657	0.0001163	9.73458e-06	0.000123606
Ppp6c	100752643	DNA Maintenance	0.000116546	0.000130727	0.000123501	7.09086e-06	0.000123591
Ndufv1	100757245	Energy Metabolism	0.000133633	0.000115007	0.000122133	9.39824e-06	0.000123591
Ttc3	100750887	Folding, Sorting and Degradation	0.000138988	0.000127004	0.000104725	1.73876e-05	0.000123572
Acap2	100760438	Vesicular transport	0.00013223	0.000148309	9.01418e-05	3.00372e-05	0.00012356
Ndufv3	100761076	Energy Metabolism	0.000137203	0.000123074	0.000109738	1.37346e-05	0.000123338
Sbds	100752195	Translation	0.00012611	0.00012628	0.000117576	4.97666e-06	0.000123322
Asrgl1	100754434	Folding, Sorting and Degradation	0.000134398	0.000120798	0.00011466	1.01015e-05	0.000123285
Golga3	100771774		0.000131593	0.000129486	0.000108371	1.28424e-05	0.00012315
Cpsf1	100761673	Translation	0.000129553	0.000109732	0.000129516	1.14328e-05	0.000122934
LOC100751440	100751440	DNA Maintenance	0.000127385	8.37729e-05	0.000157042	3.68552e-05	0.000122733
Nip7	100759635	Translation	0.000114251	0.000119247	0.000133709	1.01053e-05	0.000122402
Cops7a	100756202	Folding, Sorting and Degradation	0.000128787	0.000104768	0.000133253	1.53204e-05	0.000122269
Birc6	100689237	Folding, Sorting and Degradation	0.000138096	0.000136829	9.17824e-05	2.6381e-05	0.000122236
LOC100775043	100775043	DNA Maintenance	0.000104433	8.31524e-05	0.000178825	5.02335e-05	0.000122137
Ociad1	100763441		0.000118969	0.000129072	0.000118305	6.03386e-06	0.000122116
Rarres2	100689253		0.000122922	0.000104664	0.000137993	1.66894e-05	0.00012186
Sestd1	100767556		0.000125727	0.000126487	0.00011311	7.5133e-06	0.000121775
Uba2	100764381	Folding, Sorting and Degradation	0.00013325	0.000127935	0.000103722	1.57396e-05	0.000121636
Usp11	100770478	Folding, Sorting and Degradation	0.000138733	0.000124418	0.000101261	1.89091e-05	0.000121471
LOC100769471	100769471		0.00010507	0.000114179	0.000144646	2.07262e-05	0.000121299
Tcn2	100756668	Digestive System	0.000145109	0.000153067	6.55328e-05	4.84043e-05	0.000121236
Atf3	100763246	Transcription	0.000133123	0.000132692	9.77068e-05	2.03243e-05	0.000121174
LOC100751184	100751184	Biosynthesis	0.00012866	0.00011873	0.000116027	6.65216e-06	0.000121139
Snx1	100773593		0.000129553	0.00012628	0.000107095	1.21322e-05	0.000120976
Ap2a1	100772481	Vesicular transport	0.000137713	0.000117903	0.00010673	1.5691e-05	0.000120782
Prdx4	100763245	Other Enzymes	0.000115654	0.000116041	0.000130428	8.42014e-06	0.000120707
Prps1	100759532	Central Carbon Metabolism	0.000101372	0.000128038	0.000131704	1.65554e-05	0.000120371
Pttg1ip	100756425		0.000120244	0.000128038	0.000112654	7.69206e-06	0.000120312
Sdad1	100769914	Translation	0.000122539	0.000116972	0.000121222	2.90967e-06	0.000120244
Mpzl1	100770436	Signaling Molecules and Interaction	0.000145874	0.000135381	7.90222e-05	3.59528e-05	0.000120092
Dhx37	100751766	Translation	0.000125217	0.000100424	0.0001338	1.73316e-05	0.000119814
Rpl7l1	100769012		9.95871e-05	0.000109318	0.000150388	2.69635e-05	0.000119765
LOC100760020	100760020	Translation	0.000125727	0.000128452	0.000105089	1.27746e-05	0.000119756
Fkbp5	100760904	Endocrine System	0.000103923	0.000107767	0.000147563	2.41624e-05	0.000119751
Ppt1	100750408	Biosynthesis	0.000123432	0.000124522	0.000111196	7.39902e-06	0.000119717
Uchl3	100755386	Folding, Sorting and Degradation	0.000122412	0.000117903	0.00011867	2.41259e-06	0.000119661
Bnip3l	100759633	Translation	0.000153652	0.000123177	8.21211e-05	3.58958e-05	0.00011965
Sec16a	100760133		0.000146129	0.000109318	0.000103175	2.32299e-05	0.000119541
Clpb	100772391	Folding, Sorting and Degradation	0.000122157	0.000109215	0.000127238	9.29259e-06	0.000119536
Tmem14c	100763120		0.000109151	0.000127004	0.000122316	9.256e-06	0.00011949
Emc2	100769760		0.000106728	0.000139104	0.000112563	1.72565e-05	0.000119465
Wdr61	100755344	Folding, Sorting and Degradation	0.000125472	0.000115938	0.000116938	5.23986e-06	0.000119449
Magoh	100766467	Translation	0.000106728	0.000118627	0.000132524	1.29109e-05	0.000119293
Zc3hc1	100755531		0.000136311	0.000121005	0.000100441	1.79989e-05	0.000119252
Hsd17b4	103161104	Other Enzymes	0.000129935	0.000130624	9.67042e-05	1.93877e-05	0.000119088
Arpc4	100756023	Cytoskeleton	0.000137968	0.000109836	0.000109282	1.64046e-05	0.000119029
Raly	100774868	Transcription	0.000115144	0.000124418	0.000117212	4.8688e-06	0.000118925
Ube4a	100757349	Folding, Sorting and Degradation	0.000147149	0.000132175	7.69258e-05	3.69865e-05	0.00011875
Cab39	100772119	Signal Transduction	0.000121519	0.000129693	0.000104907	1.263e-05	0.000118706
Clstn1	100771175		0.000114634	0.000139311	0.000101717	1.91012e-05	0.000118554
Mrps33	100774673	Translation	0.000105835	0.000127314	0.000122407	1.1255e-05	0.000118519
Reep5	100753505	Vesicular transport	0.00012713	0.000122557	0.000105819	1.12193e-05	0.000118502
Pfkfb3	100762756	Central Carbon Metabolism	0.000125217	0.000113662	0.0001163	6.05508e-06	0.000118393
Vamp3	100763068	Folding, Sorting and Degradation	0.000109661	0.000104664	0.000140453	1.93822e-05	0.000118259
Gabarapl2	100767407	Signal Transduction	0.000130955	0.000141173	8.22122e-05	3.15083e-05	0.000118113
Mrpl33	100756498	Translation	0.000121774	0.00011904	0.000113475	4.2295e-06	0.000118096
Ywhah	100771398	Cell Growth and Death	0.000125727	0.000117592	0.000110467	7.63565e-06	0.000117929
Srp9	103160754	Folding, Sorting and Degradation	0.000120244	0.000113766	0.000119581	3.56446e-06	0.000117864
Flii	100756205		0.000120117	0.000123694	0.000109738	7.24917e-06	0.00011785
Slc33a1	100756415	Biosynthesis	0.000130063	0.000121522	0.000101899	1.44405e-05	0.000117828
Sema3c	100765927	Signaling Molecules and Interaction	0.000101245	0.000118006	0.000134073	1.64155e-05	0.000117775
Rbm25	100770267	Transcription	9.23189e-05	0.000123177	0.00013781	2.32229e-05	0.000117769
Snx27	100753773	Membrane Transport	0.000107875	0.000140139	0.000105181	1.94518e-05	0.000117732
Ggnbp2	100759034		0.000129553	0.000126487	9.64307e-05	1.83022e-05	0.00011749
Hat1	100768382		0.000109023	0.000112731	0.000130701	1.15945e-05	0.000117485
Ppie	100773432	Transcription	0.000125217	9.10125e-05	0.00013617	2.35552e-05	0.000117466
Carm1	100771088	DNA Maintenance	0.00010813	0.000109732	0.000134529	1.48006e-05	0.000117464
Btaf1	100769949	Transcription	0.00012611	0.000116868	0.000109191	8.4714e-06	0.00011739
LOC100766032	100766032	Energy Metabolism	0.000106728	0.00010394	0.000141183	2.0744e-05	0.000117284
March6	100759599	Folding, Sorting and Degradation	0.000142686	0.000122763	8.63137e-05	2.85872e-05	0.000117254
Riok2	100758835	Translation	9.84395e-05	0.000135071	0.000118214	1.8335e-05	0.000117242
Mcm7	100770006	DNA Maintenance	0.000123049	9.46323e-05	0.000133891	2.02744e-05	0.000117191
Anp32a	100758072	Translation	0.0001066	0.000123798	0.000121131	9.25564e-06	0.000117176
Chmp4b	100759419	Vesicular transport	0.000114251	0.000128142	0.000109009	9.88681e-06	0.000117134
Tomm34	100757417	Translation	0.000124962	0.000116144	0.000110011	7.51547e-06	0.000117039
Ndufa2	100754444	Energy Metabolism	0.000121264	0.000120281	0.000109464	6.54738e-06	0.000117003
LOC100755019	100755019	Translation	0.000121902	9.59769e-05	0.000133071	1.90298e-05	0.000116983
Ikbip	100757532		0.000115271	0.000128245	0.000107186	1.06237e-05	0.000116901
Pfdn6	100750607	Folding, Sorting and Degradation	0.000135928	0.000102596	0.000112108	1.71703e-05	0.000116877
Cln3	100754370	Vesicular transport	0.000148169	0.000124522	7.79284e-05	3.57396e-05	0.000116873
Rab21	100762794	Signaling Molecules and Interaction	0.000122667	0.000131968	9.58839e-05	1.87346e-05	0.00011684
Snrpa	100764569	Transcription	0.00010813	9.94932e-05	0.000142823	2.29335e-05	0.000116816
Gorasp1	100755976		0.0001256	0.000119247	0.000105089	1.04997e-05	0.000116645
Ppp2r1a	100773447	Translation	0.000125345	0.000113352	0.000111105	7.65549e-06	0.000116601
G3bp1	100761148	Translation	0.000116546	0.000104354	0.000128696	1.21709e-05	0.000116532
Psmb8	100751746	Folding, Sorting and Degradation	9.95871e-05	0.000105595	0.000144282	2.42567e-05	0.000116488
Arl14ep	100765495		0.000107365	0.000123177	0.000118852	8.17177e-06	0.000116465
Nucb1	100753243		0.000131083	0.000107767	0.000110285	1.27965e-05	0.000116378
Phf5a	100758913	Transcription	0.000101755	0.000119557	0.000127602	1.32271e-05	0.000116305
Drg1	100764489		0.000123942	0.000107147	0.000117394	8.46533e-06	0.000116161
Pir	100772846		0.000138478	0.000110146	9.98031e-05	2.00228e-05	0.000116142
Gtf2f2	100768332	Transcription	0.000110553	0.00012597	0.000111561	8.62457e-06	0.000116028
Nt5c2	100765193	Biosynthesis	0.000135291	0.000154721	5.76944e-05	5.1337e-05	0.000115902
Znrd1	100753139	Biosynthesis	0.000114379	0.000125866	0.000107095	9.46391e-06	0.00011578
LOC100757843	100757843	Transcription	9.95871e-05	0.000122246	0.000125323	1.40551e-05	0.000115719
Edem3	100755846	Folding, Sorting and Degradation	0.000122029	0.000135898	8.88658e-05	2.41669e-05	0.000115598
Trmt2a	100774876	Translation	0.000117821	0.000105905	0.000123045	8.78476e-06	0.000115591
LOC100768921	100768921	Translation	0.000107238	9.21502e-05	0.00014738	2.85466e-05	0.000115589
Slc12a4	100751159	Membrane Transport	0.000113741	0.000115317	0.000117485	1.87983e-06	0.000115514
Atp5j	100756936	Energy Metabolism	0.00010813	0.00012597	0.000112381	9.31803e-06	0.000115494
Abcc3	100767558	Membrane Transport	0.000140391	0.000107974	9.79802e-05	2.21714e-05	0.000115448
Atp6v0c	100772184	Energy Metabolism	0.000108768	9.21502e-05	0.000145102	2.70807e-05	0.00011534
Ncbp2	100750917	Translation	0.000101882	0.000121212	0.000122771	1.16364e-05	0.000115289
Slco4a1	100756146	Membrane Transport	0.000131465	0.000121316	9.30584e-05	1.99021e-05	0.00011528
LOC100752495	100752495	Transcription	0.000127002	0.000124832	9.37875e-05	1.85817e-05	0.000115207
Plscr3	100759961		0.000126365	0.000116455	0.00010272	1.1874e-05	0.00011518
Zdhhc17	100764376		0.000126875	0.000120178	9.84359e-05	1.48679e-05	0.000115163
Atp6v1h	100754134	Energy Metabolism	0.000114124	0.000127935	0.000103358	1.23199e-05	0.000115139
Zeb1	100762046		0.000107493	0.000121833	0.000116027	7.21302e-06	0.000115117
Acsl4	100760496	Other Enzymes	0.000105963	0.000121212	0.00011785	8.01197e-06	0.000115008
Rbm5	100755547	Transcription	0.000123559	0.000115317	0.000105636	8.97117e-06	0.000114838
Hmga1	100689040	Transcription	8.2883e-05	7.00176e-05	0.000191312	6.66267e-05	0.000114738
Kif20b	100764040	DNA Maintenance	9.43591e-05	0.000127624	0.000122042	1.78143e-05	0.000114675
Prkci	100765819	Signal Transduction	0.000122284	0.000115317	0.000106274	8.02738e-06	0.000114625
Hcfc1	100774489		0.000118331	0.000109939	0.000115571	4.27731e-06	0.000114614
Gps1	100770684	Folding, Sorting and Degradation	0.000113868	0.000108284	0.000121313	6.53656e-06	0.000114489
Psme4	100773419	Folding, Sorting and Degradation	0.000123942	0.000121109	9.79802e-05	1.42418e-05	0.000114344
Taf15	100752254	Transcription	0.000126237	0.000113973	0.000102811	1.17175e-05	0.00011434
Cspg4	100760376	Signaling Molecules and Interaction	0.000117694	0.000103423	0.000121313	9.45862e-06	0.000114143
Arf3	100766631	Signaling Molecules and Interaction	0.000132358	0.00012297	8.68606e-05	2.40209e-05	0.000114063
Ep400	100770341	DNA Maintenance	0.000117056	0.000122557	0.000102264	1.04949e-05	0.000113959
Zc3h18	100767415	Transcription	0.000113103	0.000101562	0.000127146	1.28127e-05	0.000113937
Hmgb1	100754755	DNA Maintenance	9.8312e-05	0.000107871	0.000135532	1.93296e-05	0.000113905
Lepre1	100769529	Biosynthesis	0.000120499	0.000129072	9.19647e-05	1.9428e-05	0.000113845
Ehd4	100771177	Vesicular transport	0.000107493	0.000103837	0.000129607	1.39434e-05	0.000113646
Ecsit	100753611	Signal Transduction	0.000109661	0.000113042	0.000118214	4.30797e-06	0.000113639
Atf5	100769320	Transcription	0.00012764	0.000117075	9.58839e-05	1.61716e-05	0.000113533
Trmt112	100758109	Translation	0.000112593	0.000105802	0.000122042	8.15628e-06	0.000113479
Hax1	100761361	Translation	0.000125982	0.000101045	0.000113201	1.24701e-05	0.000113409
Phf14	100766901		0.000123432	0.000127211	8.95038e-05	2.07654e-05	0.000113382
Tbc1d2	100771281		0.000125345	0.000121936	9.23292e-05	1.81576e-05	0.000113203
Aspscr1	100768779		0.0001307	0.000109215	9.93474e-05	1.60311e-05	0.000113088
Rai14	100760490		9.16814e-05	0.000113869	0.000133709	2.10246e-05	0.000113086
LOC100762631	100762631		0.000120882	0.000117903	0.000100441	1.10423e-05	0.000113075
Trmt10c	100756944	Translation	8.13529e-05	0.000115524	0.000142276	3.05369e-05	0.000113051
Rab3gap1	100765029	Vesicular transport	0.000109151	0.000132175	9.77979e-05	1.75157e-05	0.000113041
Usp7	100769056	Signal Transduction	0.000115781	0.00013807	8.522e-05	2.65328e-05	0.000113024
Itfg1	100755490	Vesicular transport	0.000119479	0.000125453	9.38787e-05	1.67728e-05	0.000112937
Ifnar1	100768581	Signal Transduction	0.000130318	0.000121109	8.73163e-05	2.26416e-05	0.000112914
LOC103160402	103160402		0.000111063	0.000114283	0.00011311	1.62944e-06	0.000112819
Slc39a1	100766982	Membrane Transport	0.00012662	0.000112731	9.89828e-05	1.38185e-05	0.000112778
Ephx1	100750792	Other Enzymes	0.00013019	0.000137863	6.99989e-05	3.7165e-05	0.000112684
Tma16	100753215	Translation	9.62718e-05	0.000113973	0.000127784	1.57962e-05	0.000112676
Sept10	100761748	Cytoskeleton	0.000124069	0.000107871	0.00010591	9.96683e-06	0.000112617
Uba5	100762493	Folding, Sorting and Degradation	0.000136311	0.000132278	6.90874e-05	3.77013e-05	0.000112559
Txndc9	100756342		9.76744e-05	0.000131968	0.000108006	1.75925e-05	0.00011255
Cetn3	100765724	Translation	0.000113103	0.000112214	0.000112108	5.46753e-07	0.000112475
Htatsf1	100767363	Transcription	0.000111828	0.000119764	0.000105819	6.99495e-06	0.00011247
Clta	100758987	Vesicular transport	0.000116801	0.000120488	9.98942e-05	1.09814e-05	0.000112395
Kdm1b	100767337		0.000119352	0.000141483	7.62878e-05	3.3153e-05	0.000112374
Ppid	100752921	Folding, Sorting and Degradation	0.000108513	0.000118523	0.000109647	5.48149e-06	0.000112228
Med12	100755999	Transcription	0.000119862	0.000134347	8.22122e-05	2.69114e-05	0.00011214
Zcchc11	100755521	Other Enzymes	0.000135546	0.000127004	7.38269e-05	3.34413e-05	0.000112125
Grina	100753055		0.000133888	0.000102596	9.98031e-05	1.89243e-05	0.000112096
Hip1	100757209		0.000112848	0.000117282	0.000105727	5.82915e-06	0.000111953
Ddx39b	100773161	Transcription	0.000115271	0.000112007	0.000108553	3.35955e-06	0.000111944
Fndc3a	100775061		0.000125472	0.000109215	0.000100988	1.24596e-05	0.000111892
Cs	100750580	Central Carbon Metabolism	0.000125727	0.000113042	9.68865e-05	1.44551e-05	0.000111885
Nr2c1	100757017	Transcription	0.000102902	0.000110042	0.000122498	9.91723e-06	0.000111814
Dhx29	100768526		0.000123432	0.000122557	8.88658e-05	1.9709e-05	0.000111618
Ago2	100760040	Translation	0.000120117	0.000108077	0.000106548	7.43187e-06	0.000111581
Timm50	100773512	Translation	0.000124325	9.58734e-05	0.000114386	1.44393e-05	0.000111528
LOC100773314	100773314	DNA Maintenance	0.000125217	6.10198e-05	0.000148292	4.5222e-05	0.00011151
Commd4	100762408		0.000122922	0.000118213	9.33318e-05	1.58997e-05	0.000111489
Setdb1	100765697	Biosynthesis	0.000111318	0.000126694	9.63396e-05	1.51774e-05	0.00011145
Acaca	100762904	Biosynthesis	0.000115781	0.000119351	9.91651e-05	1.07726e-05	0.000111432
Ndufb2	100774095	Energy Metabolism	0.000104943	0.000120281	0.000109009	7.94651e-06	0.000111411
Ndufs6	100751523	Energy Metabolism	0.0001066	0.00010332	0.000124139	1.11935e-05	0.000111353
LOC103158784	103158784	Vesicular transport	0.0001066	0.000113869	0.000113384	4.06375e-06	0.000111284
LOC100752268	100752268	Signal Transduction	0.00010405	0.000127935	0.000101808	1.44804e-05	0.000111264
Ppp2r5c	100754775	Translation	0.000109533	0.000121936	0.000102264	9.94709e-06	0.000111244
LOC100770893	100770893		9.57617e-05	0.00010694	0.000130974	1.79933e-05	0.000111225
Tcf12	100770871	Transcription	0.000124197	0.000121212	8.82277e-05	1.99611e-05	0.000111212
Zswim8	100762983		0.000138223	0.000105802	8.94126e-05	2.48403e-05	0.000111146
Upf2	100771546	Translation	0.000134781	0.000118627	7.99336e-05	2.81847e-05	0.000111114
Nup85	100770676	Translation	0.000121647	0.000109422	0.000102264	9.80115e-06	0.000111111
Amotl1	100754241	Cellular Community	0.000117566	9.93898e-05	0.000116118	1.01021e-05	0.000111025
Pramef12	103158561		0.000145237	0.00010363	8.40351e-05	3.12535e-05	0.000110967
Pus7	100763044	Translation	9.56342e-05	0.000114386	0.000122771	1.38947e-05	0.000110931
Dpagt1	100689054	Central Carbon Metabolism	0.000120372	0.000112007	0.00010035	1.00559e-05	0.00011091
Mtx2	100757389	Translation	9.86945e-05	0.000121419	0.000112563	1.1454e-05	0.000110892
Abcb7	100766714	Membrane Transport	0.000112466	0.000129589	9.05063e-05	1.95913e-05	0.000110854
Psmb7	100771916	Folding, Sorting and Degradation	0.000109023	0.00010725	0.000116027	4.6409e-06	0.000110767
Dis3	100750372	Folding, Sorting and Degradation	9.95871e-05	0.000127314	0.000105272	1.46456e-05	0.000110724
Ndufb1	100754039		0.000102647	0.00011904	0.000110194	8.20502e-06	0.000110627
Gtf3c3	100759578	Transcription	0.000118204	0.000105595	0.000107915	6.71098e-06	0.000110571
Tns3	100754614	Other Enzymes	0.000127512	0.000136209	6.77203e-05	3.72857e-05	0.00011048
Pccb	100759926	Biosynthesis	0.000117311	0.000108284	0.000105272	6.26519e-06	0.000110289
LOC100762504	100762504	Transcription	0.000110808	0.00011087	0.0001091	1.0046e-06	0.000110259
Ttc13	100766190		0.000110043	0.000124315	9.61573e-05	1.40792e-05	0.000110172
LOC100761720	100761720	Cytoskeleton	0.000116419	9.7735e-05	0.000116209	1.0727e-05	0.000110121
Abcc5	100774121	Membrane Transport	0.000143324	0.000117075	6.99077e-05	3.72015e-05	0.000110102
Tgfbr2	100773953	Signal Transduction	0.000109661	0.000115731	0.000104907	5.42511e-06	0.000110099
Cmss1	100757899		9.57617e-05	0.000134657	9.97119e-05	2.14073e-05	0.000110044
Ciapin1	100760880		0.000115016	0.00011449	0.000100623	8.16191e-06	0.000110043
Mkln1	100754523		0.000112338	0.00012597	9.16912e-05	1.72584e-05	0.00011
Cnih1	103160710		0.00010558	0.000114386	0.000110011	4.40304e-06	0.000109993
Def6	100757712		0.000101245	9.73214e-05	0.000131339	1.86112e-05	0.000109968
Sep15	100750444		0.000118076	0.000124211	8.74074e-05	1.97178e-05	0.000109898
Dpf2	100767725	Transcription	0.000130445	0.000100527	9.84359e-05	1.79073e-05	0.000109803
Mrpl1	100760353	Translation	0.000116291	9.88727e-05	0.000114113	9.49043e-06	0.000109759
Gmppb	100760573	Central Carbon Metabolism	9.51242e-05	0.000105492	0.000128605	1.71398e-05	0.00010974
Trrap	100763987	DNA Maintenance	0.000118459	0.000131451	7.91133e-05	2.72523e-05	0.000109674
Abcc4	100766754	Signal Transduction	0.000115654	0.000118213	9.49724e-05	1.27435e-05	0.000109613
Ddrgk1	100689201		0.00013172	9.80453e-05	9.88916e-05	1.92026e-05	0.000109552
LOC100753142	100753142	Translation	0.000113868	0.000106319	0.000108188	3.9317e-06	0.000109459
Tp53bp1	100767736		0.000132613	0.000118833	7.69258e-05	2.90033e-05	0.000109457
LOC100757825	100757825	Signaling Molecules and Interaction	9.95871e-05	0.000103527	0.000125232	1.38102e-05	0.000109449
Nfat5	100762834	Transcription	0.000123687	9.90796e-05	0.000105272	1.27997e-05	0.000109346
Atf7ip	100753637		9.25739e-05	0.000130831	0.000104634	1.95588e-05	0.000109346
Amfr	100762626	Folding, Sorting and Degradation	0.000116929	0.000113766	9.73422e-05	1.05148e-05	0.000109346
Steap1	100768056	Digestive System	0.000114379	9.95967e-05	0.00011393	8.40795e-06	0.000109302
Twistnb	100771937	Biosynthesis	0.000109406	0.000102493	0.000115936	6.72246e-06	0.000109278
Tsr1	100767392	Translation	0.000101755	0.000112938	0.00011311	6.50695e-06	0.000109268
Agps	100756809	Biosynthesis	0.000128787	0.000113869	8.51288e-05	2.2191e-05	0.000109262
Sde2	100752836		0.000117311	0.000113042	9.73422e-05	1.05156e-05	0.000109232
Lamb2	100762566	Signal Transduction	0.000122029	0.000116558	8.9048e-05	1.76753e-05	0.000109212
Exosc10	100754929	Folding, Sorting and Degradation	0.000133378	0.00012597	6.80848e-05	3.57508e-05	0.000109144
Htatip2	100759325	Vesicular transport	0.000122412	0.000108181	9.6613e-05	1.29223e-05	0.000109069
Jmjd1c	100773596	DNA Maintenance	0.000110936	0.000114179	0.000102082	6.26191e-06	0.000109066
Tbc1d17	100768569		0.000135163	0.000102803	8.85923e-05	2.38675e-05	0.000108853
Appbp2	100764050		0.000117439	9.92864e-05	0.000109647	9.10645e-06	0.000108791
Crnkl1	100771455	Transcription	0.000112593	0.000125453	8.80455e-05	1.90055e-05	0.000108697
Mrps14	100752801	Translation	9.99697e-05	0.000107974	0.000118123	9.09781e-06	0.000108689
Blvrb	100768929	Biosynthesis	0.000108258	8.66688e-05	0.000131066	2.22012e-05	0.000108664
Aimp2	100682533	Translation	0.000108258	0.000106319	0.000111287	2.50391e-06	0.000108621
LOC100768462	100768462		0.000115781	7.79812e-05	0.000132068	2.77474e-05	0.00010861
Ddx41	100770508	Transcription	9.63993e-05	0.000110146	0.000119126	1.14462e-05	0.000108557
Tap2	100752033	Vesicular transport	0.000113103	0.000101975	0.000110467	5.81507e-06	0.000108515
Rab10	100757662	Signal Transduction	0.000121519	0.00010363	0.000100259	1.14265e-05	0.000108469
Fbxo28	100754171	Folding, Sorting and Degradation	9.47416e-05	0.000123177	0.000107459	1.42441e-05	0.000108459
Cers2	100765986	Biosynthesis	0.000111828	0.000112628	0.000100897	6.55436e-06	0.000108451
Cul7	100771595	Folding, Sorting and Degradation	0.00012662	0.000109215	8.95038e-05	1.85699e-05	0.000108446
LOC100772072	100772072	DNA Maintenance	0.000116801	0.000110973	9.75245e-05	9.88628e-06	0.000108433
Akap1	100760847	Other Enzymes	0.000105835	0.000111801	0.000107368	3.09794e-06	0.000108335
Spcs3	100753146	Folding, Sorting and Degradation	0.00010048	0.000121729	0.00010272	1.16757e-05	0.00010831
Mga	100761540		0.000106983	0.000110042	0.00010755	1.62756e-06	0.000108192
Nudt21	100755858	Translation	0.000110426	0.000104975	0.000108644	2.77944e-06	0.000108015
LOC100767612	100767612		9.8567e-05	5.72965e-05	0.000167159	5.54944e-05	0.000107674
Lrrc42	100764609		0.000113358	0.000121109	8.83189e-05	1.71378e-05	0.000107595
Rabgap1	100769979		0.000116291	0.000125349	8.04805e-05	2.37264e-05	0.000107374
Plec	100682530	Cytoskeleton	0.000129808	9.577e-05	9.64307e-05	1.94636e-05	0.000107336
Tgfbr1	100772727	Signal Transduction	0.000116164	0.00011149	9.42433e-05	1.15456e-05	0.000107299
Ube2s	100774405	Folding, Sorting and Degradation	9.72919e-05	9.68042e-05	0.000127602	1.76421e-05	0.000107233
Tp53bp2	100770953	Signal Transduction	0.000118204	0.000107664	9.54281e-05	1.13984e-05	0.000107099
Gtf3c6	100770634	Transcription	0.00010303	0.000102699	0.000115115	7.07486e-06	0.000106948
Setd7	100767175	Biosynthesis	0.000122157	0.000106629	9.20558e-05	1.5053e-05	0.000106947
Psmb6	100769450	Folding, Sorting and Degradation	0.000110808	0.000104561	0.000105363	3.39907e-06	0.000106911
LOC103164183	103164183		0.000123559	0.000106319	9.07798e-05	1.63972e-05	0.000106886
Mcm6	100767151	DNA Maintenance	0.000109151	9.67008e-05	0.000114751	9.23903e-06	0.000106867
Whsc1	100763780	Biosynthesis	0.000107365	0.000113145	9.98942e-05	6.64342e-06	0.000106802
Cbx6	103161880	DNA Maintenance	0.000147022	0.000100941	7.2004e-05	3.78339e-05	0.000106656
Dnaja1	100689381	Folding, Sorting and Degradation	0.000108003	0.000120178	9.15089e-05	1.43886e-05	0.000106563
Ash1l	100754103	DNA Maintenance	0.000111956	0.000118937	8.87746e-05	1.57896e-05	0.000106556
Crybg3	100752646		0.0001066	0.000129796	8.31237e-05	2.33365e-05	0.000106507
Ube2v1	103159460	DNA Maintenance	0.000118331	0.000103837	9.7251e-05	1.07846e-05	0.000106473
Ccdc22	100757706		0.000113103	0.000105285	0.000100897	6.18312e-06	0.000106428
Ccnb1	100770842	DNA Maintenance	0.00010864	8.89441e-05	0.000121495	1.63951e-05	0.00010636
Maea	100770544	Cytoskeleton	0.000116674	0.00011056	9.17824e-05	1.29714e-05	0.000106339
Sptlc2	100689415	Biosynthesis	0.000119989	0.000113042	8.57668e-05	1.80893e-05	0.000106266
Vta1	100772345	Vesicular transport	0.000103157	0.000113352	0.000102173	6.18965e-06	0.000106227
Ybx3	100774412	Cellular Community	9.86945e-05	0.000113352	0.000106457	7.33299e-06	0.000106168
Prkaa1	100769574	Signal Transduction	9.78019e-05	0.000108491	0.000112199	7.47519e-06	0.000106164
Il10rb	100768006	Signal Transduction	0.000112466	0.000115317	9.05063e-05	1.35764e-05	0.000106096
Eif2b5	100773826	Translation	9.92046e-05	0.000117385	0.000101353	9.93491e-06	0.000105981
Stx4	100754836	Folding, Sorting and Degradation	0.000131975	0.000116041	6.98166e-05	3.22859e-05	0.000105944
Mrps21	100761829	Translation	0.000111701	0.000104147	0.000101717	5.20632e-06	0.000105855
LOC103161503	103161503	Transcription	0.000111956	0.000107974	9.76156e-05	7.40261e-06	0.000105848
LOC100760923	100760923		9.56342e-05	0.000118627	0.000103267	1.17106e-05	0.000105842
Dcaf7	100773606	Folding, Sorting and Degradation	0.000125855	9.39084e-05	9.75245e-05	1.7494e-05	0.000105763
Hbp1	100766157		0.00010864	0.000113249	9.51547e-05	9.4029e-06	0.000105681
Pwp2	100762902	Translation	0.000105453	9.41152e-05	0.000117394	1.16407e-05	0.000105654
Zfp91	100751041		0.000121264	0.000101148	9.45167e-05	1.39288e-05	0.000105643
Mbnl2	100765590	Transcription	0.000122922	0.000110146	8.38528e-05	1.99204e-05	0.00010564
Tnpo2	100759607	Translation	0.000107748	0.000113249	9.58839e-05	8.87454e-06	0.000105627
Tsg101	100752541	Vesicular transport	0.000113996	0.000106216	9.63396e-05	8.84892e-06	0.000105517
Pus1	100769856	Translation	9.81845e-05	0.000102389	0.000115936	9.27623e-06	0.000105503
LOC100763967	100763967	Translation	0.000113613	8.94612e-05	0.000113292	1.38526e-05	0.000105456
Prdx5	100758393	Vesicular transport	0.000102137	0.000100734	0.000113292	6.88126e-06	0.000105388
Fam126a	100761584		0.00010813	0.000106836	0.000101079	3.7537e-06	0.000105349
Ube2h	100763741	Folding, Sorting and Degradation	0.000113741	0.000113455	8.86835e-05	1.43852e-05	0.000105293
Vps29	100751236		0.000102137	0.000121419	9.22381e-05	1.48397e-05	0.000105265
Pak1ip1	100763693	Translation	9.32115e-05	0.000112938	0.000109464	1.05307e-05	0.000105205
Pnp	100757729	Biosynthesis	0.000108513	8.37729e-05	0.000123045	1.98559e-05	0.00010511
Hsdl2	100769693		0.00012713	0.000113042	7.5103e-05	2.69091e-05	0.000105091
LOC100752286	100752286		0.00010864	0.000115731	9.08709e-05	1.28065e-05	0.000105081
Sfxn1	100760674		0.000110936	0.000116765	8.74074e-05	1.55425e-05	0.000105036
Xpo7	100750532		0.000104943	0.000106526	0.00010354	1.49393e-06	0.000105003
Pinx1	100754375	Translation	7.90576e-05	0.00010756	0.00012824	2.46947e-05	0.000104953
Chd5	100766055	DNA Maintenance	0.000139243	0.000113455	6.20693e-05	3.92883e-05	0.000104923
LOC100769812	100769812	Translation	9.00237e-05	0.000101872	0.000122771	1.6581e-05	0.000104889
Hirip3	100773932		0.000118714	9.33913e-05	0.000102355	1.284e-05	0.00010482
Txlna	100754216		0.000100352	9.46323e-05	0.000119308	1.29159e-05	0.000104764
Wbp2	100753733		0.00010762	9.59769e-05	0.000110649	7.74624e-06	0.000104749
Nrip2	100769051	Transcription	0.00010354	9.5046e-05	0.000114842	9.93106e-06	0.000104476
Tmx3	100771411	Folding, Sorting and Degradation	0.000109661	0.000112214	9.15089e-05	1.12895e-05	0.000104461
Fbxo21	100752874	Folding, Sorting and Degradation	0.000124707	9.61837e-05	9.23292e-05	1.7686e-05	0.000104407
Ints6	100761628	Transcription	0.000106473	0.000132278	7.44649e-05	2.89621e-05	0.000104405
Lig3	100765011	DNA Maintenance	0.0001066	0.000110973	9.56104e-05	7.91534e-06	0.000104395
Gtf3a	100763921	Transcription	0.000120882	9.07023e-05	0.000101535	1.52886e-05	0.000104373
Cul4a	100760883	DNA Maintenance	0.000115654	9.86659e-05	9.86182e-05	9.8217e-06	0.000104313
Fem1b	100761263	Folding, Sorting and Degradation	0.000112211	0.000108077	9.26027e-05	1.03363e-05	0.000104297
Polr2a	100689016	Transcription	0.000100862	9.69077e-05	0.000115115	9.57695e-06	0.000104295
Aldh9a1	100758951	Central Carbon Metabolism	0.000124069	0.000116144	7.26421e-05	2.76889e-05	0.000104285
Pbrm1	100763050	Transcription	9.39766e-05	0.000113869	0.000104998	9.96562e-06	0.000104281
Pcolce	100752170		0.000101627	0.000100631	0.000110558	5.46659e-06	0.000104272
Setd3	100768717		0.000100607	0.000106009	0.000106183	3.17018e-06	0.000104266
Ndufa6	100750797	Energy Metabolism	0.00010558	0.000106319	0.000100623	3.09727e-06	0.000104174
Tbc1d5	100769381		0.000114506	0.000122453	7.55587e-05	2.5097e-05	0.000104173
Hadha	100757947	Biosynthesis	9.92046e-05	0.000118316	9.44256e-05	1.26416e-05	0.000103982
Cdv3	100767533		0.000103795	0.000115731	9.23292e-05	1.17015e-05	0.000103952
Pfdn1	100752168	Folding, Sorting and Degradation	9.19364e-05	0.000120074	9.98031e-05	1.45176e-05	0.000103938
Mdp1	100758361	Other Enzymes	0.000114124	0.000107664	8.97772e-05	1.26122e-05	0.000103855
LOC100753172	100753172	Biosynthesis	0.000106855	9.93898e-05	0.000105272	3.93358e-06	0.000103839
Sypl1	100759493		0.000105835	0.000112111	9.35141e-05	9.46074e-06	0.00010382
Vps4b	100752222	Vesicular transport	0.000113996	0.000111801	8.55846e-05	1.58078e-05	0.000103794
Zw10	100750463	DNA Maintenance	0.000104178	9.68042e-05	0.000110376	6.79426e-06	0.000103786
Spg11	100765400		0.000106855	0.000123384	8.05716e-05	2.15906e-05	0.000103604
Cops8	100767812	Folding, Sorting and Degradation	0.000126875	0.000102493	8.13008e-05	2.28056e-05	0.000103556
Vwa8	100769573		0.000102265	0.000113455	9.4699e-05	9.43639e-06	0.000103473
Nqo1	100760905	Biosynthesis	9.79295e-05	0.000111284	0.000100988	6.99623e-06	0.0001034
Pds5b	100758477	DNA Maintenance	0.000109278	0.000101975	9.88916e-05	5.3341e-06	0.000103382
Grpel1	100768386	Translation	0.000106218	9.90796e-05	0.00010436	3.70338e-06	0.000103219
Trappc3	100758455		0.000102647	0.000118833	8.81366e-05	1.5356e-05	0.000103206
LOC100758569	100758569		0.00010099	0.000111801	9.67953e-05	7.74196e-06	0.000103195
Arhgef12	100765006	Circulatory System	0.000111191	0.000119971	7.82019e-05	2.20228e-05	0.000103121
Spop	100756346	Folding, Sorting and Degradation	0.000105198	0.000109215	9.48813e-05	7.39396e-06	0.000103098
Npepps	100763186	Folding, Sorting and Degradation	0.000111063	0.000107353	9.08709e-05	1.07484e-05	0.000103096
Smu1	100736555	Transcription	0.000113868	0.000109318	8.60403e-05	1.49275e-05	0.000103076
Abcb1a	100682536	Signaling Molecules and Interaction	0.00010354	0.000103113	0.000102446	5.51235e-07	0.000103033
Srsf11	100750677	Transcription	8.64533e-05	8.99783e-05	0.000132524	2.56419e-05	0.000102985
Fnip2	100753221		0.000121519	0.000111594	7.58321e-05	2.40303e-05	0.000102982
Dcakd	100759055		0.000120627	9.37015e-05	9.46078e-05	1.52903e-05	0.000102979
Pgrmc2	100773430	Vesicular transport	0.000110043	9.59769e-05	0.000102811	7.03408e-06	0.000102944
Edc4	100752917	Folding, Sorting and Degradation	0.000104815	0.000118937	8.4582e-05	1.72678e-05	0.000102778
Myo1d	100773950	DNA Maintenance	0.000115016	0.000118833	7.44649e-05	2.45884e-05	0.000102771
LOC100750843	100750843	DNA Maintenance	0.000118841	6.8156e-05	0.000121313	3.00023e-05	0.00010277
Churc1	103160311		0.00010456	0.000110973	9.24204e-05	9.42258e-06	0.000102651
Ccdc132	100760449		0.000110808	0.000108181	8.88658e-05	1.19822e-05	0.000102618
LOC100768264	100768264		0.000108003	9.86659e-05	0.00010117	4.83285e-06	0.000102613
Csnk1d	100751124	DNA Maintenance	0.000112338	0.000106216	8.91392e-05	1.20229e-05	0.000102564
Ndufb3	100757431	Energy Metabolism	8.63258e-05	0.000110353	0.000110558	1.39316e-05	0.000102412
Rheb	100768233	Signal Transduction	0.000106983	0.00011118	8.9048e-05	1.17551e-05	0.000102404
Ptrf	100756349		9.29565e-05	9.95967e-05	0.000114204	1.08698e-05	0.000102252
Cfdp1	100768565		0.00010252	0.000112835	9.13266e-05	1.07571e-05	0.000102227
Pdcd4	100766922		0.000128787	0.000121109	5.66918e-05	3.95944e-05	0.000102196
Gosr1	100689312	Folding, Sorting and Degradation	9.76744e-05	0.000101872	0.000107003	4.67231e-06	0.000102183
Med6	100762349	Transcription	9.90771e-05	0.000120798	8.65871e-05	1.7312e-05	0.000102154
Mak16	100760844	Translation	8.86211e-05	9.52529e-05	0.000122407	1.79016e-05	0.000102094
Atp6v0a1	100756648	Energy Metabolism	0.00010813	0.000107043	9.09621e-05	9.61367e-06	0.000102045
Oser1	100771514		9.42316e-05	9.59769e-05	0.000115844	1.20061e-05	0.000102018
Arl6ip5	100756195		0.000110171	9.83556e-05	9.75245e-05	7.07356e-06	0.000102017
Polr2g	100754072	Transcription	0.000106728	9.48392e-05	0.000104451	6.31026e-06	0.000102006
Mphosph8	100752223		8.30105e-05	0.000109422	0.000113566	1.65749e-05	0.000101999
Flnc	100751994	Cytoskeleton	0.000122412	9.58734e-05	8.75897e-05	1.8191e-05	0.000101958
Csnk1a1	100758298	Signal Transduction	0.000105963	0.000107043	9.26938e-05	7.99098e-06	0.0001019
Cdk6	100764515	Cell Growth and Death	7.70174e-05	9.89761e-05	0.000129698	2.64617e-05	0.000101897
Elp5	100761708		9.57617e-05	0.000104768	0.000104816	5.21363e-06	0.000101782
Pgrmc1	100769956	Vesicular transport	8.36481e-05	0.000121109	0.000100259	1.87703e-05	0.000101672
Ppp2r1b	100771272	Translation	0.000100352	0.000109215	9.51547e-05	7.10935e-06	0.000101574
Las1l	100774247	Translation	9.99697e-05	0.000104871	9.95296e-05	2.96514e-06	0.000101457
Uck2	100760992	Biosynthesis	0.000110553	8.57379e-05	0.000107824	1.36078e-05	0.000101372
Numb	100771300	Signal Transduction	0.000112976	0.00010363	8.72252e-05	1.30356e-05	0.000101277
Clint1	100761656		9.63993e-05	0.000113145	9.4061e-05	1.04091e-05	0.000101202
LOC100689008	100689008		0.00010762	8.58414e-05	0.000110011	1.33181e-05	0.000101158
Riok1	100765917	Translation	0.00010609	0.00010725	8.9686e-05	9.82289e-06	0.000101009
LOC100772735	100772735	DNA Maintenance	0.000110681	7.02244e-05	0.000122042	2.72363e-05	0.000100982
LOC100752071	100752071	Translation	0.000110681	6.78457e-05	0.000124321	2.94685e-05	0.000100949
Tfg	100757801		0.000112848	9.82522e-05	9.15089e-05	1.09079e-05	0.00010087
Zbtb43	100757683	Folding, Sorting and Degradation	9.2829e-05	0.000102803	0.00010673	7.16636e-06	0.000100787
Ptpn23	100764470	Other Enzymes	0.000110936	9.88727e-05	9.21469e-05	9.51989e-06	0.000100652
Hddc2	100753668		0.000100225	0.000101458	0.000100259	7.02585e-07	0.000100647
LOC100757098	100757098	Signal Transduction	8.72184e-05	9.24605e-05	0.000122225	1.88804e-05	0.000100634
Trnt1	100762416	Translation	8.90036e-05	0.000108594	0.000104269	1.0292e-05	0.000100622
Thop1	100764672	Endocrine System	9.09163e-05	8.59448e-05	0.000124959	2.12357e-05	0.000100607
Ranbp9	100769939		0.000100862	0.000104768	9.5975e-05	4.40554e-06	0.000100535
Ube3c	100768481	Folding, Sorting and Degradation	0.000117439	9.90796e-05	8.49465e-05	1.62919e-05	0.000100488
Arl3	100757638	DNA Maintenance	9.3594e-05	0.000107767	9.98942e-05	7.10107e-06	0.000100418
Ccar2	100769631		0.000123814	0.00010363	7.37358e-05	2.51957e-05	0.000100393
LOC100753190	100753190	Biosynthesis	9.46141e-05	9.74248e-05	0.0001091	7.68158e-06	0.00010038
Emc3	100757477		0.000108258	9.60803e-05	9.67953e-05	6.83373e-06	0.000100378
Azin1	100774224		8.93861e-05	9.3081e-05	0.000118579	1.58955e-05	0.000100349
Reps2	100751880		9.58893e-05	9.31844e-05	0.000111652	9.97347e-06	0.000100242
LOC100753244	100753244	Translation	0.000103285	0.000105905	9.14178e-05	7.72e-06	0.000100203
Neo1	100759045	Signaling Molecules and Interaction	0.000103795	0.000107871	8.87746e-05	1.00571e-05	0.000100147
Strip1	100768584		0.000112466	0.000103734	8.41262e-05	1.45134e-05	0.000100109
Ubqln2	100765357	Folding, Sorting and Degradation	0.00010558	9.68042e-05	9.7889e-05	4.78449e-06	0.000100091
Rab13	100765716	Cellular Community	0.000101755	9.82522e-05	0.000100259	1.75752e-06	0.000100089
Vimp	100768801	Folding, Sorting and Degradation	9.93321e-05	0.000102286	9.84359e-05	2.01443e-06	0.000100018
Strap	100751262	Translation	9.47416e-05	0.000101562	0.000103722	4.68745e-06	0.000100009
Slc1a5	100763902	Digestive System	9.3084e-05	0.000107871	9.89828e-05	7.44345e-06	9.99791e-05
Imp4	100773345	Translation	8.82385e-05	9.62871e-05	0.000115115	1.3794e-05	9.98803e-05
LOC100754396	100754396		8.53057e-05	5.56418e-05	0.000158682	5.30431e-05	9.98766e-05
Slc4a7	100770901	Membrane Transport	0.000101755	0.000109732	8.80455e-05	1.09689e-05	9.98441e-05
Gpam	100760138	Biosynthesis	9.63993e-05	0.000109422	9.36964e-05	8.40817e-06	9.98392e-05
Ankrd28	100767224	DNA Maintenance	0.000102775	9.86659e-05	9.77979e-05	2.65859e-06	9.97462e-05
Copz1	100769319		0.000112211	0.000107353	7.96602e-05	1.75597e-05	9.97415e-05
Nab2	100753054		9.00237e-05	8.73927e-05	0.000121495	1.89754e-05	9.96373e-05
Hmgn1	100754560		7.56148e-05	9.74248e-05	0.000125779	2.51533e-05	9.96063e-05
Atp13a1	100762605	Other Enzymes	0.000114251	9.94932e-05	8.49465e-05	1.46524e-05	9.95636e-05
Mat2a	100752327	Biosynthesis	0.000102902	0.000111801	8.3944e-05	1.42279e-05	9.9549e-05
Snx2	100774009		0.000101117	0.000121005	7.6379e-05	2.2357e-05	9.95005e-05
Xrcc5	100689306	DNA Maintenance	0.000104688	0.000109318	8.43085e-05	1.33057e-05	9.94382e-05
LOC100756685	100756685	Signaling Molecules and Interaction	0.00010711	9.29776e-05	9.79802e-05	7.16613e-06	9.9356e-05
Idi1	100752366	Biosynthesis	8.70909e-05	9.54597e-05	0.000115298	1.44868e-05	9.92828e-05
[truncated: 18,056 more rows]

## Sheet: RNA-Seq day 3
Supplementary table S6. Gene specific percentage division Ribo-Seq and RNA-Seq division
gene_short_name	CHO_GeneID	category	RNA-Seq_day3_rep1	RNA-Seq_day3_rep2	RNA-Seq_day3_rep3	RNA-Seq_day3_std	RNA-Seq_day3_mean
NeoRKanR	NeoRKanR	Recombinant	0.11699	0.104423	0.125814	0.01075	0.115743
heavychain	heavychain	Recombinant	0.0705462	0.0763254	0.0763293	0.00333772	0.0744003
lightchain	lightchain	Recombinant	0.0112337	0.0118161	0.011862	0.000350244	0.0116373
LOC103159066	103159066		0.00578877	0.00556258	0.0142806	0.00496934	0.00854399
Eef1a1	100689276	Translation	0.00464509	0.0048168	0.00436572	0.000227669	0.0046092
Fth1	100689102	Biosynthesis	0.0044798	0.00458206	0.00473893	0.000130517	0.00460026
Actb	100689477	Cytoskeleton	0.00433967	0.00440015	0.00404478	0.000190135	0.00426153
Tmem105	103162286		0.00349502	0.00224627	0.00562346	0.00170759	0.00378825
Rplp0	100756201	Translation	0.00340113	0.00326734	0.00312583	0.000137665	0.00326477
Hspa5	100689305	Folding, Sorting and Degradation	0.00313345	0.00308424	0.00265467	0.00026337	0.00295746
Hsp90b1	100773331	Folding, Sorting and Degradation	0.0024047	0.00257342	0.0022357	0.000168861	0.0024046
Rps25	100759466	Translation	0.00211579	0.00197164	0.0018697	0.00012365	0.00198571
Rps21	100755560	Translation	0.00199292	0.00185765	0.00196616	7.16351e-05	0.00193891
Rps3a	100762337	Translation	0.00192326	0.00197293	0.00190806	3.39263e-05	0.00193475
Rps11	100773922	Translation	0.00189629	0.00183497	0.0017774	5.94506e-05	0.00183622
Inip	100770269		0.00173964	0.00165639	0.00185178	9.80508e-05	0.00174927
Pkm	100751347	Central Carbon Metabolism	0.00176415	0.00172445	0.00164917	5.83982e-05	0.00171259
Lgals1	100751963	Signaling Molecules and Interaction	0.00160598	0.00148102	0.00156339	6.35294e-05	0.00155013
Tpm4	100761146	Circulatory System	0.00151823	0.00151389	0.00149435	1.27228e-05	0.00150882
Rpl3	100771906	Translation	0.00144236	0.00145435	0.00151756	4.03973e-05	0.00147142
Hsp90aa1	100689397	Folding, Sorting and Degradation	0.00142996	0.00152112	0.00131153	0.00010509	0.00142087
Serpinh1	100689327	Folding, Sorting and Degradation	0.00149873	0.00142918	0.00131348	9.35798e-05	0.0014138
Ybx1	100769813	Transcription	0.00135604	0.00144322	0.00134891	5.25151e-05	0.00138272
LOC100774845	100774845	DNA Maintenance	0.00151265	0.00125186	0.00130614	0.000137604	0.00135688
Mdc1	100756160		0.00135786	0.001222	0.00142096	0.000101671	0.00133361
Rps4x	100689408	Translation	0.00133836	0.00132822	0.00126798	3.80463e-05	0.00131152
Rps12	100753860	Translation	0.00124986	0.00122874	0.00136328	7.23529e-05	0.00128063
Rpl13a	100773637	Translation	0.00127088	0.00125425	0.00127054	9.50555e-06	0.00126522
Rpl14	100774219	Translation	0.00123892	0.00121139	0.0012276	1.38363e-05	0.00122597
Rps2	100689058	Translation	0.00129249	0.00123349	0.00113951	7.71554e-05	0.00122183
Rps8	100755051	Translation	0.001234	0.00116821	0.00120111	3.28964e-05	0.00120111
Akr1a1	100689106	Central Carbon Metabolism	0.00121329	0.00115455	0.00117459	2.9858e-05	0.00118081
S100a4	100770532		0.00118411	0.0011512	0.00110292	4.08364e-05	0.00114607
Eef2	100689051	Translation	0.00120244	0.00117704	0.00105735	7.74816e-05	0.00114561
Hspa8	100689472	Folding, Sorting and Degradation	0.00117457	0.00118325	0.00106588	6.53988e-05	0.00114123
Rps18	100752957	Translation	0.00112947	0.00110576	0.00113845	1.68874e-05	0.00112456
Ptma	100763157		0.00105966	0.00120768	0.00105523	8.67687e-05	0.00110752
Rps24	100754112	Translation	0.00107814	0.00112418	0.00108578	2.46723e-05	0.00109603
Ubc	100689267	Folding, Sorting and Degradation	0.00117633	0.00104556	0.00105148	7.38471e-05	0.00109112
Tubb	100689088	Cytoskeleton	0.00113114	0.00113457	0.000994512	7.98888e-05	0.00108674
Rps16	100773230	Translation	0.00110622	0.00105433	0.00109711	2.77043e-05	0.00108589
Rpl13	100689376	Translation	0.00111891	0.00101623	0.00106824	5.13416e-05	0.0010678
Rpl37a	100754588	Translation	0.00103187	0.00109235	0.000951505	7.06545e-05	0.00102524
Rpl23	100756818	Translation	0.00102785	0.00100612	0.00102421	1.16383e-05	0.00101939
Rpl27a	100750602	Translation	0.00104764	0.000954938	0.00101308	4.68498e-05	0.00100522
Rplp1	100757682	Translation	0.00110243	0.000908264	0.000988744	9.75554e-05	0.000999813
Rplp2	100753445	Translation	0.00102776	0.000998093	0.000951574	3.84029e-05	0.000992476
Cnpy4	100750605		0.000960036	0.000919177	0.00109507	9.20503e-05	0.000991426
Vim	100689099	Cytoskeleton	0.000976431	0.00100832	0.000954373	2.71215e-05	0.000979707
Rpl8	100753709	Translation	0.00103807	0.000939462	0.000939832	5.68273e-05	0.000972456
LOC100752904	100752904	DNA Maintenance	0.00099372	0.000947763	0.00091751	3.83737e-05	0.000952998
LOC100758065	100758065	DNA Maintenance	0.000904056	0.000897791	0.0010552	8.91261e-05	0.000952349
Eef1g	100753545	Translation	0.000986029	0.000944575	0.000915837	3.52874e-05	0.000948814
Rps15	100766987	Translation	0.000970946	0.000921705	0.000940139	2.48781e-05	0.000944264
Tuba1b	100682528	Cytoskeleton	0.00101032	0.000942376	0.00087464	6.78417e-05	0.000942446
Ptrf	100756349		0.000983645	0.000958786	0.000877985	5.52431e-05	0.000940138
Rpl11	100751864	Translation	0.000981081	0.000891964	0.000909762	4.71611e-05	0.000927602
Ccdc107	100773807		0.000928022	0.000605821	0.00124088	0.00031754	0.000924907
Atp5b	100763024	Energy Metabolism	0.000995449	0.000934432	0.000840064	7.82868e-05	0.000923315
Csr1	100689233	Folding, Sorting and Degradation	0.000869419	0.0008617	0.00102984	9.49252e-05	0.00092032
Rpl9	100758533	Translation	0.000933775	0.000895263	0.000892252	2.31534e-05	0.000907097
Ldha	100689064	Central Carbon Metabolism	0.000964985	0.000898314	0.000837299	6.38637e-05	0.000900199
P4hb	100689433	Folding, Sorting and Degradation	0.000951958	0.000948396	0.000779069	9.88051e-05	0.000893141
Hsp90ab1	100754509	Folding, Sorting and Degradation	0.000912075	0.000902492	0.000830848	4.43893e-05	0.000881805
LOC100758292	100758292	Folding, Sorting and Degradation	0.000894935	0.000862855	0.000883958	1.63042e-05	0.000880583
Rpl4	100756048	Translation	0.000857794	0.000897489	0.000878053	1.9849e-05	0.000877779
Rpl34	100753386	Translation	0.000856154	0.00086783	0.00089232	1.84574e-05	0.000872102
Txnrd1	100771594	Biosynthesis	0.000867124	0.00090065	0.000826103	3.7336e-05	0.000864626
Myl6	100689052	Circulatory System	0.000829059	0.00085109	0.000816308	1.75966e-05	0.000832152
Rps20	100755991	Translation	0.000832278	0.000836302	0.000818936	9.09032e-06	0.000829172
Arpc1b	100774796	Cytoskeleton	0.000815496	0.000835725	0.000827571	1.01777e-05	0.000826264
Anapc5	100766376	Cell Growth and Death	0.000829804	0.000830173	0.000784121	2.64822e-05	0.000814699
Calr	100689096	Folding, Sorting and Degradation	0.000810101	0.000842652	0.000753095	4.53317e-05	0.000801949
Rps15a	100751993	Translation	0.000820682	0.000767336	0.000798081	2.67764e-05	0.000795367
Eif3b	100762979	Translation	0.000817582	0.000815467	0.000736575	4.61713e-05	0.000789875
Hnrnpk	100762670	Transcription	0.000800174	0.000821871	0.000744664	3.98187e-05	0.000788903
Atf4	100689386	Transcription	0.000752809	0.000805406	0.000800129	2.89641e-05	0.000786115
Ppia	100769490	Folding, Sorting and Degradation	0.000821785	0.000762361	0.000741797	4.15377e-05	0.000775314
Rpl31	100754887	Translation	0.000797909	0.000777562	0.00073811	3.04036e-05	0.000771194
Hmgcs1	100762235	Biosynthesis	0.000678348	0.000676271	0.000922664	0.000141659	0.000759094
Ran	100769066	Translation	0.000779189	0.000757991	0.000725652	2.6961e-05	0.000754277
Rpl37	100767569	Translation	0.000755879	0.000744	0.000760126	8.35869e-06	0.000753335
Rps27a	100765052		0.00076816	0.000753318	0.000738315	1.49225e-05	0.000753264
Kpnb1	100762896	Translation	0.000739246	0.000796803	0.000711829	4.33688e-05	0.000749293
Lmna	100757316	Cell Growth and Death	0.000797253	0.000730971	0.000715583	4.33976e-05	0.000747936
Gstp1	100689311	Biosynthesis	0.000762526	0.000670031	0.000792381	6.37914e-05	0.000741646
Rps10	100756654	Translation	0.000761841	0.000714726	0.000730943	2.39358e-05	0.000735836
Axl	100772486	Signaling Molecules and Interaction	0.000732092	0.000764725	0.000697357	3.36898e-05	0.000731391
Top2a	100689304	DNA Maintenance	0.000700644	0.000781575	0.000696298	4.8029e-05	0.000726173
Hdlbp	100772142		0.000752451	0.000742433	0.000680802	3.87992e-05	0.000725229
LOC100757539	100757539	DNA Maintenance	0.000803602	0.000699828	0.000667525	7.10982e-05	0.000723652
LOC100762189	100762189	Biosynthesis	0.000684786	0.000697684	0.000760023	4.02352e-05	0.000714164
LOC100757863	100757863		0.000758055	0.000737403	0.000643325	6.11557e-05	0.000712928
LOC100757491	100757491	DNA Maintenance	0.000733463	0.000633803	0.00071374	5.27749e-05	0.000693669
Rps3	100758037	Translation	0.000712121	0.000676216	0.000690837	1.8055e-05	0.000693058
Nedd4	100755507	Folding, Sorting and Degradation	0.000679093	0.000724814	0.000639912	4.24928e-05	0.000681273
S100a6	100771384		0.000698409	0.000635837	0.000704081	3.78694e-05	0.000679442
Rpl26	100760077	Translation	0.000672058	0.000686744	0.000672781	8.27777e-06	0.000677194
Tgm2	100759289		0.000699273	0.000669399	0.000641823	2.87326e-05	0.000670165
Rps17	100689053	Translation	0.000672535	0.000657112	0.000677389	1.05876e-05	0.000669012
Eef1b2	100753925	Translation	0.000638643	0.000675007	0.000688038	2.55996e-05	0.000667229
Gnb2l1	100767670	Signaling Molecules and Interaction	0.00068419	0.000666733	0.000641516	2.14543e-05	0.000664146
LOC100753467	100753467	Biosynthesis	0.000665769	0.000631027	0.000691281	3.02447e-05	0.000662692
Tagln2	100771092		0.000690897	0.000617338	0.000679608	3.96146e-05	0.000662614
Prdx1	100689332	Vesicular transport	0.000680017	0.000641444	0.000660494	1.92868e-05	0.000660652
Rpl19	100757685	Translation	0.000719752	0.00065079	0.000607111	5.67913e-05	0.000659217
LOC100765627	100765627	Biosynthesis	0.00066869	0.000636607	0.000667798	1.82712e-05	0.000657698
Parva	100763027	Cellular Community	0.000673042	0.000697189	0.000598714	5.1324e-05	0.000656315
Pigs	100761041	Biosynthesis	0.000680643	0.000670141	0.000608476	3.89892e-05	0.000653087
Hnrnpu	100767942	Transcription	0.000632413	0.000700267	0.000623597	4.1953e-05	0.000652092
Hspd1	100689473	Folding, Sorting and Degradation	0.000652891	0.000674567	0.000612162	3.16833e-05	0.00064654
Hmox1	100756872	Biosynthesis	0.000664397	0.000688943	0.000581341	5.639e-05	0.000644894
Lama5	100755091	Signal Transduction	0.000693759	0.000682978	0.000547345	8.15979e-05	0.000641361
LOC103159629	103159629		0.000621175	0.000660218	0.000634212	1.98773e-05	0.000638535
Gapdh	100736557	Central Carbon Metabolism	0.000665232	0.000688723	0.000549734	7.43967e-05	0.000634563
LOC100770067	100770067		0.000640581	0.000638668	0.000621446	1.05386e-05	0.000633565
Bzw1	100758868		0.000616794	0.00068372	0.000596837	4.55084e-05	0.00063245
Cct3	100755267	Folding, Sorting and Degradation	0.000646304	0.000638888	0.000609364	1.95418e-05	0.000631519
Serbp1	100758887	Transcription	0.000615393	0.00065659	0.000615405	2.37818e-05	0.000629129
Psap	100760327	Vesicular transport	0.000656439	0.000646914	0.000552806	5.7281e-05	0.00061872
Cct7	100770561	Folding, Sorting and Degradation	0.000626153	0.000627014	0.000591956	1.99968e-05	0.000615041
Rpl15	100767738	Translation	0.000662996	0.000601203	0.000578508	4.37261e-05	0.000614236
Lrrc58	100768513		0.000630148	0.000629817	0.000567586	3.60252e-05	0.000609184
LOC100755894	100755894		0.000596703	0.000618245	0.000595199	1.28937e-05	0.000603382
Eif4h	100770352		0.000644992	0.000634243	0.000528368	6.44546e-05	0.000602534
Pgam1	100766080	Central Carbon Metabolism	0.000631757	0.000590455	0.000584174	2.58505e-05	0.000602129
H3f3b	100757430	DNA Maintenance	0.000621295	0.000629103	0.000553216	4.17422e-05	0.000601204
Rpl35a	100754849	Translation	0.000607672	0.000597602	0.000597929	5.72189e-06	0.000601068
Rpl21	100758710	Translation	0.000633695	0.000578416	0.000582228	3.08737e-05	0.000598113
Paip2b	100756683		0.000591427	0.000592874	0.000596769	2.76281e-06	0.00059369
Tomm20	100761619	Translation	0.000594467	0.000583171	0.000585334	5.99559e-06	0.000587658
Tkt	100774058	Central Carbon Metabolism	0.000604006	0.000570884	0.000587246	1.65611e-05	0.000587379
Rpl32	100770845	Translation	0.000588416	0.000583501	0.000576767	5.84806e-06	0.000582895
Sparc	100760092		0.000610593	0.000599334	0.000534341	4.1161e-05	0.000581423
Tspan9	100770398		0.000621563	0.000632758	0.000487204	8.09976e-05	0.000580509
Hnrnpf	100771400	Transcription	0.000592291	0.000606343	0.000542635	3.34712e-05	0.000580423
LOC100756289	100756289	Translation	0.000576433	0.000576602	0.000572023	2.59637e-06	0.000575019
Ahnak	100753847		0.00059396	0.000604501	0.000526354	4.24044e-05	0.000574939
Cnbp	100689247	Transcription	0.000571962	0.000573551	0.000577006	2.57903e-06	0.000574173
Ipo5	100764714		0.000587283	0.000606591	0.000517172	4.70531e-05	0.000570349
LOC100767070	100767070	Translation	0.000541885	0.000587294	0.00057943	2.42673e-05	0.000569536
Eif3i	100753319	Translation	0.000584988	0.000540071	0.000560077	2.25031e-05	0.000561712
Amotl1	100754241	Cellular Community	0.000573899	0.000600296	0.000502018	5.08633e-05	0.000558738
LOC100752071	100752071	Translation	0.000581024	0.000500215	0.000585266	4.79268e-05	0.000555501
Itgb1	100763033	Signal Transduction	0.000552974	0.000590098	0.000522394	3.39045e-05	0.000555156
Ppp1ca	100760810	Translation	0.000583706	0.000552248	0.000528095	2.78857e-05	0.000554683
Aldoa	100771717	Central Carbon Metabolism	0.000577953	0.000545129	0.000540177	2.05304e-05	0.00055442
Chchd2	100754041		0.000598193	0.000545459	0.000518708	4.04442e-05	0.00055412
Tubb4b	100689089	Cytoskeleton	0.000573124	0.00053669	0.000544819	1.91255e-05	0.000551545
Cct6a	100754913	Folding, Sorting and Degradation	0.00056916	0.00055824	0.000520517	2.55225e-05	0.000549306
Eif4b	100758911	Translation	0.000550112	0.00058669	0.0005084	3.91728e-05	0.000548401
Rps14	100689292	Translation	0.000551126	0.000518136	0.000567859	2.53003e-05	0.000545707
Sept2	100772434		0.000553987	0.000581247	0.000498809	4.19996e-05	0.000544681
Rps7	100765366	Translation	0.000566745	0.000529489	0.000537788	1.95597e-05	0.000544674
Ppib	100774375	Folding, Sorting and Degradation	0.000561589	0.000534794	0.000529255	1.72921e-05	0.000541879
LOC100768756	100768756		0.000644933	0.000383696	0.000579634	0.000135954	0.000536088
Ehmt2	100769417	Biosynthesis	0.000540753	0.000545019	0.000519732	1.35368e-05	0.000535168
Rpl27	100769867	Translation	0.000564689	0.000508158	0.000526729	2.8814e-05	0.000533192
Ctnnb1	100773307	Signal Transduction	0.000561678	0.000555217	0.000474951	4.8315e-05	0.000530615
Rpn1	100762811	Central Carbon Metabolism	0.000546833	0.000555409	0.000488501	3.64071e-05	0.000530248
Hnrnpa1	100769923	Transcription	0.000518724	0.000555766	0.000515466	2.23864e-05	0.000529985
Grk6	103161260	Vesicular transport	0.00055211	0.000540374	0.000484474	3.61413e-05	0.000525652
Fkbp4	100762395	Endocrine System	0.000547579	0.000538642	0.00048345	3.47337e-05	0.000523223
Ssr1	100767661	Folding, Sorting and Degradation	0.000531035	0.000540099	0.000488126	2.77626e-05	0.000519753
Pebp1	100753772		0.000560426	0.000529956	0.000466861	4.77209e-05	0.000519081
Hnrnpul1	100772778		0.000493387	0.000572781	0.00049089	4.65756e-05	0.00051902
Cd63	100772167	Vesicular transport	0.000532615	0.00053177	0.000490925	2.38298e-05	0.000518436
Tspan3	100765318	Vesicular transport	0.000524924	0.00052182	0.000503485	1.15861e-05	0.000516743
Dsn1	100754649	DNA Maintenance	0.000546178	0.000478555	0.000517855	3.39598e-05	0.000514196
Mlec	100755466		0.000535953	0.000553045	0.000449556	5.54776e-05	0.000512852
Canx	100689345	Folding, Sorting and Degradation	0.000528472	0.000555189	0.000453413	5.27667e-05	0.000512358
Psmd2	100750425	Folding, Sorting and Degradation	0.000521109	0.0005111	0.000492529	1.45022e-05	0.000508246
LOC100770366	100770366	Translation	0.000498663	0.000513024	0.000512223	8.0698e-06	0.00050797
Hyou1	100689308	Folding, Sorting and Degradation	0.000534314	0.000529791	0.000458396	4.25854e-05	0.0005075
Eif4g2	100758677	Translation	0.000505936	0.000545844	0.000469046	3.84088e-05	0.000506942
Eif4a1	100762873	Translation	0.000518098	0.000512914	0.000488842	1.56109e-05	0.000506618
Sdf4	103159168		0.000537384	0.00051077	0.000468841	3.45556e-05	0.000505665
Slc25a44	100756736	Membrane Transport	0.000504178	0.000422425	0.000589533	8.35601e-05	0.000505379
Arcn1	100758971		0.000502717	0.000505904	0.000507069	2.25292e-06	0.00050523
Srsf1	100689086	Transcription	0.000527786	0.00050519	0.000478535	2.46536e-05	0.000503837
LOC100752010	100752010	DNA Maintenance	0.000509692	0.000479187	0.000521917	2.20071e-05	0.000503599
Lamb1	100757343	Signal Transduction	0.00053023	0.000527207	0.000452594	4.39766e-05	0.000503344
Nckap1	100758647	Cytoskeleton	0.000488976	0.000506592	0.000493211	9.19508e-06	0.00049626
Tmem80	100751385		0.000358326	0.00040104	0.000721044	0.000198239	0.00049347
Rps23	100772739	Translation	0.000521139	0.000474569	0.000483893	2.46405e-05	0.0004932
Pdia6	100766687	Folding, Sorting and Degradation	0.000495981	0.000504805	0.000465189	2.07984e-05	0.000488658
Eif4g1	100770567	Translation	0.000508649	0.000535288	0.000415868	6.26888e-05	0.000486602
LOC100761720	100761720	Cytoskeleton	0.00050999	0.000477208	0.000459557	2.55923e-05	0.000482252
Csde1	100760894		0.000471627	0.000510247	0.000463755	2.48831e-05	0.000481877
Hnrnpa2b1	100759302	Transcription	0.000441849	0.000550406	0.000452662	5.97992e-05	0.000481639
Lgmn	100752348	Vesicular transport	0.000510348	0.000499225	0.000431466	4.26954e-05	0.000480346
Rps27	100765425	Translation	0.00053953	0.000435537	0.000463653	5.37937e-05	0.000479573
Fdps	100754883	Biosynthesis	0.000479258	0.000440347	0.000519015	3.93349e-05	0.00047954
Cct4	100767849	Folding, Sorting and Degradation	0.000481643	0.000475448	0.000479695	3.16743e-06	0.000478929
Sf3b3	100752512	Transcription	0.000486054	0.000489989	0.000458123	1.73736e-05	0.000478056
Arhgef12	100765006	Circulatory System	0.00047902	0.000507719	0.000445256	3.12657e-05	0.000477331
Brd7	100758832	DNA Maintenance	0.000465755	0.000480808	0.000478057	8.01579e-06	0.000474873
Gnas	100689067	Signal Transduction	0.000463519	0.000504695	0.000453174	2.72545e-05	0.000473796
Fau	100689400	Translation	0.000505877	0.000459973	0.000453993	2.83866e-05	0.000473281
LOC100757772	100757772	DNA Maintenance	0.000495235	0.000426796	0.000488092	3.76213e-05	0.000470041
Sephs2	100770125	Translation	0.000488439	0.00046558	0.00044942	1.96052e-05	0.000467813
Jtb	100766005		0.0004868	0.000451562	0.000463994	1.78715e-05	0.000467452
Mbnl1	100771199	Transcription	0.000442862	0.000494882	0.000459796	2.65326e-05	0.000465847
LOC100752605	100752605		0.000461522	0.000397055	0.000528845	6.59006e-05	0.000462474
Rpl35	100750707	Translation	0.000462029	0.000454558	0.000469387	7.41457e-06	0.000461991
LOC100769096	100769096		0.000497352	0.000432788	0.000454915	3.28099e-05	0.000461685
LOC103164183	103164183		0.000423546	0.000444663	0.000507069	4.34291e-05	0.000458426
Atp6v1g1	100774299	Energy Metabolism	0.000469391	0.000450517	0.000455052	9.85244e-06	0.00045832
Ctbp1	100766703	Signal Transduction	0.000456067	0.000450545	0.000460547	5.00999e-06	0.00045572
Caprin1	100756029	Translation	0.000459465	0.000480424	0.000423104	2.90029e-05	0.000454331
Rpl10a	100765562	Translation	0.000452848	0.000442271	0.000467032	1.24241e-05	0.00045405
Fscn1	100758707		0.000504476	0.000468549	0.000379892	6.41247e-05	0.000450972
Eif3a	100752118	Translation	0.000435738	0.000492381	0.000421397	3.75338e-05	0.000449839
Psat1	100760751	Biosynthesis	0.00046179	0.000467505	0.000416653	2.78567e-05	0.000448649
LOC100760690	100760690		0.000513955	0.000356181	0.00047577	8.23127e-05	0.000448635
Rps19	100759352	Translation	0.000472462	0.000427538	0.000445187	2.26331e-05	0.000448396
LOC100761268	100761268	DNA Maintenance	0.000478215	0.000429929	0.000430783	2.76343e-05	0.000446309
Tmsb10	103164080		0.000443667	0.000450847	0.000443924	4.07329e-06	0.000446146
Znf638	100769635		0.000440567	0.000476301	0.000419588	2.86744e-05	0.000445485
Mgst1	100774867	Biosynthesis	0.000452401	0.000431881	0.000438873	1.04319e-05	0.000441052
LOC100773020	100773020	DNA Maintenance	0.000507397	0.000396038	0.000418359	5.89165e-05	0.000440598
Mthfd2	100770086	Central Carbon Metabolism	0.000445008	0.000432458	0.000443037	6.74906e-06	0.000440168
Ddx3x	100764307	Translation	0.000428584	0.000446642	0.000442388	9.44051e-06	0.000439205
Aga	100754017	Biosynthesis	0.000429359	0.000446339	0.000441911	8.80807e-06	0.000439203
Clic4	100758280	Signaling Molecules and Interaction	0.00044006	0.000462749	0.000414025	2.43815e-05	0.000438945
Fkbp9	100768635	Folding, Sorting and Degradation	0.000450135	0.000457087	0.000409383	2.57709e-05	0.000438868
Aars	100766178	Translation	0.000466321	0.000459039	0.00038805	4.32413e-05	0.000437803
Rpl7	100763698	Translation	0.00046185	0.000432761	0.000417301	2.26192e-05	0.000437304
Cct5	100757108	Folding, Sorting and Degradation	0.000446827	0.000452414	0.000410782	2.25967e-05	0.000436674
Rps5	103163645	Translation	0.00044477	0.000441776	0.000419417	1.38542e-05	0.000435321
Kars	100766627	Translation	0.000439255	0.000446367	0.00041795	1.47876e-05	0.000434524
Ubr5	100768719	Folding, Sorting and Degradation	0.000445038	0.000462007	0.000392385	3.63034e-05	0.000433143
Crk	100762827	Signal Transduction	0.000448615	0.000435949	0.000409587	1.99104e-05	0.000431384
Rpl22	100766349	Translation	0.000458839	0.000419072	0.000415458	2.40709e-05	0.000431123
Igfbp4	100772587		0.000415647	0.000414399	0.000461537	2.68619e-05	0.000430528
Myo1b	100753394	DNA Maintenance	0.000409268	0.00046176	0.00041795	2.81367e-05	0.000429659
LOC100762720	100762720		0.00049756	0.000357638	0.000432319	7.00144e-05	0.000429172
Anxa2	100760539	Vesicular transport	0.000428345	0.000442903	0.000415663	1.3631e-05	0.000428971
Rpl10	100758401	Translation	0.000448198	0.000455713	0.000371291	4.67229e-05	0.000425067
LOC100753203	100753203	DNA Maintenance	0.000460866	0.000427098	0.000384261	3.83919e-05	0.000424075
Nme1	100765914	Biosynthesis	0.000432191	0.000412777	0.000425527	9.86442e-06	0.000423498
Ddx5	100768812	Transcription	0.000418419	0.000429902	0.000422011	5.87388e-06	0.000423444
Gpx4	100765235	Biosynthesis	0.000438987	0.000397522	0.000429794	2.17767e-05	0.000422101
Fam120a	100759484		0.0004245	0.000437406	0.000399245	1.94105e-05	0.000420384
Ptbp3	100771699	Transcription	0.000408165	0.00044469	0.000404741	2.21426e-05	0.000419199
Mtdh	100753818		0.00040271	0.000471408	0.000382759	4.65044e-05	0.000418959
LOC100754396	100754396		0.000493059	0.00032086	0.000442935	8.85696e-05	0.000418951
Prmt1	100765197	Signal Transduction	0.000429776	0.00042259	0.000402897	1.39159e-05	0.000418421
Idi1	100752366	Biosynthesis	0.000383096	0.000385015	0.000486931	5.94028e-05	0.000418348
Ddb1	100764133	DNA Maintenance	0.000444829	0.000431771	0.000378117	3.53547e-05	0.000418239
Calm2	100765281	Signal Transduction	0.000407718	0.000419484	0.000426653	9.56023e-06	0.000417952
Ostf1	100751605		0.000415081	0.00041341	0.000421465	4.25152e-06	0.000416652
Psmb4	100771179	Folding, Sorting and Degradation	0.000407211	0.000410826	0.000410304	1.95366e-06	0.000409447
LOC100750593	100750593	Biosynthesis	0.000409775	0.000446669	0.000360198	4.33904e-05	0.000405547
LOC100758350	100758350	DNA Maintenance	0.000443518	0.000375669	0.000391804	3.54449e-05	0.000403664
Xpnpep1	100774913	Folding, Sorting and Degradation	0.000420029	0.000418192	0.000370984	2.78013e-05	0.000403068
Lman2	100772915	Folding, Sorting and Degradation	0.000418389	0.000402415	0.000377401	2.06599e-05	0.000399402
Pgk1	100689467	Central Carbon Metabolism	0.000413411	0.00040071	0.000380643	1.65216e-05	0.000398255
Gnai3	100689072	Signal Transduction	0.000405304	0.000387022	0.000401088	9.57313e-06	0.000397805
Rpl6	100761632	Translation	0.000409924	0.000409891	0.000369721	2.32018e-05	0.000396512
LOC100762631	100762631		0.000391741	0.000375559	0.000414775	1.97075e-05	0.000394025
Cd44	100750640	Signaling Molecules and Interaction	0.000396182	0.000419264	0.000363611	2.79611e-05	0.000393019
Glo1	100764266	Central Carbon Metabolism	0.000400832	0.000393674	0.000380302	1.04208e-05	0.000391603
Anxa1	100768079	Vesicular transport	0.000392725	0.000381937	0.000390644	5.72317e-06	0.000388435
Hipk3	100772418	Other Enzymes	0.000372574	0.000399144	0.000389791	1.34773e-05	0.000387169
LOC100767612	100767612		0.000458154	0.000311816	0.000391156	7.32554e-05	0.000387042
Calm1	100771772	Signal Transduction	0.000386405	0.000397439	0.000374363	1.1542e-05	0.000386069
Csrp1	100756325	Transcription	0.00040581	0.000386444	0.000358901	2.35732e-05	0.000383719
Gnb1	100689442	Signal Transduction	0.000375495	0.000399803	0.000374499	1.43304e-05	0.000383266
Ptpn11	100771077	Signal Transduction	0.00038098	0.00039076	0.000374977	7.96636e-06	0.000382239
Psma7	100769350	Folding, Sorting and Degradation	0.000369951	0.000388149	0.00038392	9.52338e-06	0.000380673
Nudc	100771417		0.000383245	0.000387764	0.000370267	9.08295e-06	0.000380425
LOC100772735	100772735	DNA Maintenance	0.000435142	0.000364839	0.000335042	5.13974e-05	0.000378341
Col6a1	100755078	Signal Transduction	0.000412309	0.000397137	0.00031883	5.01673e-05	0.000376092
Ripk1	100761116	Signal Transduction	0.00036551	0.000312778	0.000449966	6.92024e-05	0.000376085
Rpl18a	100772334	Translation	0.000372634	0.000377291	0.00037508	2.32971e-06	0.000375001
LOC100763771	100763771	Cytoskeleton	0.00032345	0.000356428	0.000441706	6.10249e-05	0.000373861
Aurkaip1	100770569	DNA Maintenance	0.000374482	0.000350464	0.000395764	2.26639e-05	0.00037357
Atp5o	100770018	Energy Metabolism	0.000384676	0.000360222	0.000373134	1.22338e-05	0.000372677
Sars	100689195	Translation	0.000385332	0.000387956	0.000343234	2.50971e-05	0.000372174
Spcs3	100753146	Folding, Sorting and Degradation	0.000365718	0.000375147	0.00037153	4.75685e-06	0.000370798
Atp5a1	100770431	Energy Metabolism	0.000378476	0.000385125	0.00034692	2.04106e-05	0.000370174
Tinagl1	100760266		0.000414932	0.000403761	0.000291148	6.847e-05	0.000369947
Lamp1	100689406	Vesicular transport	0.000391413	0.000404861	0.000311082	5.07092e-05	0.000369118
Rpl18	100774500	Translation	0.000381397	0.000358325	0.000363987	1.20245e-05	0.000367903
LOC100762735	100762735		0.000358683	0.000368853	0.000375523	8.48029e-06	0.000367686
Clu	100756447	Folding, Sorting and Degradation	0.000365718	0.000400683	0.000336613	3.20798e-05	0.000367671
Lgals3	100756046	Signaling Molecules and Interaction	0.000371889	0.000367506	0.000361529	5.20011e-06	0.000366974
Kif5b	100774173	Nervous System	0.000353199	0.000370584	0.0003731	1.0837e-05	0.000365628
Tm9sf3	100764030	Vesicular transport	0.000356955	0.000387626	0.000352006	1.92962e-05	0.000365529
Slc25a3	100758020		0.000376181	0.000365417	0.000352416	1.19001e-05	0.000364671
Akr1b1	100751272	Central Carbon Metabolism	0.000368461	0.000362146	0.000363304	3.3618e-06	0.000364637
Rpl7a	100772298	Translation	0.000384915	0.000354532	0.000345419	2.06806e-05	0.000361622
Hnrnpc	100751290	Transcription	0.000374571	0.00036954	0.00034064	1.83113e-05	0.000361584
LOC100753780	100753780	Translation	0.000362708	0.000356346	0.000364533	4.29783e-06	0.000361195
Tuba1c	100682526	Cytoskeleton	0.000377522	0.000367588	0.000338319	2.03807e-05	0.000361143
Eif3d	100769541	Translation	0.000362141	0.00038048	0.00034064	1.99407e-05	0.000361087
Gja1	100689077	Cellular Community	0.000350486	0.000375477	0.00035501	1.33161e-05	0.000360324
Cdv3	100767533		0.000360263	0.000374103	0.00034535	1.43795e-05	0.000359905
Selt	100768242		0.000357014	0.00036308	0.000358048	3.24532e-06	0.000359381
Slc25a5	100769087	Membrane Transport	0.000381457	0.00035214	0.000341766	2.05849e-05	0.000358455
Atp13a3	100769908	Other Enzymes	0.000356597	0.000372591	0.000342347	1.51304e-05	0.000357178
Calu	100750933		0.000364466	0.000365966	0.000338148	1.56456e-05	0.000356194
Actr3	100759010	Vesicular transport	0.000351559	0.000365417	0.000350163	8.43257e-06	0.000355713
Atp5l	100757815	Energy Metabolism	0.00034208	0.000353542	0.000370028	1.4049e-05	0.000355217
Mtpn	100772730		0.00035612	0.000366736	0.00034163	1.26028e-05	0.000354829
Akr1b8	100689318	Central Carbon Metabolism	0.000341603	0.000332322	0.000378595	2.44805e-05	0.00035084
Park7	100759195		0.000344942	0.00035258	0.000350504	3.94955e-06	0.000349342
Odc1	100751960	Biosynthesis	0.000356925	0.000359589	0.000329684	1.65506e-05	0.000348733
Ndufv2	100757242	Energy Metabolism	0.000351559	0.000348649	0.000343132	4.28045e-06	0.00034778
Mob1a	100771226	Signal Transduction	0.000345747	0.000353405	0.000344053	4.98264e-06	0.000347735
Rpn2	103158732	Biosynthesis	0.00036536	0.000362888	0.000313607	2.91921e-05	0.000347285
Tmed10	100759613		0.000335284	0.000373553	0.000331322	2.33226e-05	0.00034672
Abca1	100761226	Membrane Transport	0.00037478	0.000383311	0.000275004	6.02197e-05	0.000344365
Usp47	100766617	Folding, Sorting and Degradation	0.000325835	0.00034744	0.000359584	1.70941e-05	0.000344286
Tmx3	100771411	Folding, Sorting and Degradation	0.000330813	0.00035379	0.000341357	1.15013e-05	0.000341986
Xpot	100755659	Translation	0.0003436	0.000360304	0.000318318	2.11388e-05	0.000340741
Ranbp1	100770912		0.000347326	0.000349062	0.000325793	1.29626e-05	0.000340727
Tmed2	100689307		0.000340381	0.000364977	0.000316577	2.42011e-05	0.000340645
Prosc	100770225		0.000359339	0.000299529	0.00036269	3.55378e-05	0.000340519
Ctsz	100689392	Vesicular transport	0.000353318	0.000348704	0.000318864	1.87031e-05	0.000340295
LOC100772630	100772630		0.000342468	0.000339359	0.000338285	2.17233e-06	0.000340037
Kdelc2	100753631		0.000332899	0.000349694	0.000329752	1.07211e-05	0.000337448
Ppp1cc	100774547	Translation	0.00033737	0.00034788	0.000325178	1.13612e-05	0.000336809
Mrfap1	100769822		0.000345627	0.000321932	0.000342005	1.27643e-05	0.000336521
Etf1	100755265	Translation	0.000337221	0.00034755	0.000324154	1.17245e-05	0.000336309
Lbr	100770668		0.000353407	0.000344939	0.000308829	2.36744e-05	0.000335725
Smek2	100767958	DNA Maintenance	0.000319694	0.00034164	0.000344122	1.34442e-05	0.000335152
Atp2a2	100751820	Signal Transduction	0.000338444	0.000354614	0.000311901	2.15656e-05	0.000334986
Tex261	100756382		0.000358296	0.000359012	0.000287291	4.12028e-05	0.000334866
H3f3a	100753137	DNA Maintenance	0.000352722	0.000338479	0.000313266	1.99804e-05	0.000334822
Ghitm	100753936		0.000336894	0.000332294	0.000334565	2.29964e-06	0.000334584
Rpl38	100761990	Translation	0.000308546	0.000323691	0.00036897	3.14394e-05	0.000333736
Ap2m1	100773058	Vesicular transport	0.000345806	0.000339304	0.00031388	1.68715e-05	0.000332997
Btf3	100756079		0.000343004	0.000334603	0.00032098	1.11149e-05	0.000332863
Tmbim6	100757833		0.000353229	0.000344636	0.000300193	2.84655e-05	0.000332686
Ywhaz	100766119	Cell Growth and Death	0.000321781	0.000344279	0.000331015	1.13091e-05	0.000332358
Lipa	100759060	Biosynthesis	0.000342676	0.000358902	0.000291899	3.49547e-05	0.000331159
Cct2	100759253	Folding, Sorting and Degradation	0.000341842	0.000327209	0.000324393	9.36743e-06	0.000331148
Kcnab2	100765085	Signaling Molecules and Interaction	0.000363184	0.000345433	0.000284458	4.12934e-05	0.000331025
Vars	100769994	Translation	0.000363244	0.000335455	0.000293777	3.49645e-05	0.000330825
Ptp4a2	100755257	Other Enzymes	0.000312749	0.000344389	0.00033453	1.61901e-05	0.000330556
Rps26	100767971	Translation	0.000338354	0.000318881	0.000334053	1.023e-05	0.000330429
Hspg2	100689041	Signaling Molecules and Interaction	0.000351023	0.000358765	0.000277803	4.46766e-05	0.000329197
Sdhd	100774657	Central Carbon Metabolism	0.000336774	0.000312943	0.000337602	1.4004e-05	0.000329107
Cbx6	103161880	DNA Maintenance	0.000344077	0.000356236	0.000284834	3.82009e-05	0.000328382
Stmn1	100770568	Signal Transduction	0.000318502	0.000358517	0.000305143	2.77746e-05	0.000327387
Fkbp1a	100763474	Folding, Sorting and Degradation	0.000324821	0.000344691	0.000311184	1.685e-05	0.000326899
LOC103164155	103164155		0.000316475	0.000342052	0.000321765	1.35017e-05	0.000326764
Phb	100755273	Translation	0.000351649	0.000320475	0.000307634	2.26346e-05	0.000326586
LOC100770670	100770670	Energy Metabolism	0.000345031	0.000325615	0.000308965	1.80506e-05	0.000326537
Srxn1	100759653	Other Enzymes	0.000339815	0.000304835	0.000334155	1.87765e-05	0.000326268
Pgd	100765199	Central Carbon Metabolism	0.000338831	0.000318606	0.000320092	1.12725e-05	0.000325843
Cav1	100753021	Vesicular transport	0.000320141	0.000327099	0.000329342	4.79765e-06	0.000325528
LOC100754104	100754104	DNA Maintenance	0.000353825	0.000314153	0.000304835	2.60148e-05	0.000324271
Rpl24	100757231	Translation	0.000314597	0.000301838	0.00035617	2.84109e-05	0.000324202
Flot1	100763504	Endocrine System	0.000320678	0.000302113	0.000347194	2.26567e-05	0.000323328
Dstn	100769161	Cytoskeleton	0.000333108	0.000319705	0.00031586	9.0545e-06	0.000322891
[truncated: 19,696 more rows]

## Sheet: RNA-Seq day 6
Supplementary table 6. Gene specific percentage division Ribo-Seq and RNA-Seq division
[truncated: 20,055 more rows]
