# Supplementary material for: Ribosome profiling-guided depletion of an mRNA increases cell growth rate and protein secretion
Source: Sci Rep. 2017 Jan 16;7:40388. doi: 10.1038/srep40388 (PMC5238448; doi:10.1038/srep40388)
Supplement: Supplementary Table 7 [file srep40388-s5.xls]

## Sheet: Sheet1
Supplementary table S7 - Mean ratio, Fold change and Translatability data
	Ribo-seq mean day3	Ribo-seq std dev day3	Ribo-seq mean day6	Ribo-seq std dev day6	RNA-seq mean day3	RNA-seq std dev day3	RNA-seq mean day6	RNA-seq std dev day6	Ribo-seq Ratio day3 vs day6	RNA-seq Ratio day3 vs day6	Ribo-seq Ratio day3 vs day6 std dev	RNA-seq Ratio day3 vs day6 std dev	Translatability day3	Translatability day6	Translatability day3 std dev	Translatability day6 std dev
Aaas	23.2638	10.8516	21.9987	8.66017	14.6765	10.8866	9.66935	7.30191	-0.0806697	-0.602015	0.880585	1.52714	1.46162	1.96446	1.26416	1.22862
Aacs	17.4182	6.60337	7.06016	0.1172	30.0425	2.98415	16.0663	0.123821	-1.30282	-0.90297	0.547462	0.143735	0.0106264	-0.407729	0.5654	0.0264041
Aaed1	7.46449	3.2451	14.2978	6.00067	19.1644	1.32117	33.5058	2.12748	0.937674	0.805984	0.871774	0.135216	-0.563274	-0.45009	0.635032	0.612379
Aagab	19.2579	3.26609	20.6066	5.54592	31.9326	1.12798	39.2523	3.43732	0.0976558	0.297746	0.45894	0.136228	0.0674592	-0.151137	0.249928	0.408313
Aak1	3.17047	0.757866	3.1102	3.6155	1.72234	2.04812	2.36814	3.01758	-0.0276936	0.459382	1.71218	2.5145	1.67737	1.17178	1.7499	2.4884
Aamdc	10.4546	8.19592	5.36543	3.60061	5.87494	5.29817	5.55571	4.94888	-0.962378	-0.0806034	1.48879	1.82874	1.62854	0.728256	1.72393	1.60899
Aamp	63.5462	47.57	73.869	53.2812	75.6321	63.4906	89.3202	77.3835	0.217164	0.239988	1.49974	1.7404	0.545844	0.504513	1.62269	1.62637
Aar2	18.9334	5.53664	28.3558	15.2203	16.0013	5.24561	14.0801	9.30498	0.582707	-0.184526	0.881846	1.06428	1.03979	1.78851	0.633773	1.22828
Aars	102.796	3.37266	244.007	0.551838	157.144	12.1569	306.608	2.58198	1.24713	0.964305	0.0474459	0.112268	0.18474	0.449058	0.121231	0.0125796
Aars2	3.29449	0.346897	3.32924	0.994435	19.5838	1.27596	12.7731	0.11567	0.0151374	-0.616553	0.456921	0.0949004	-1.7745	-1.16131	0.17864	0.431127
Aasdh	4.51082	3.14044	4.67112	2.33909	12.1345	1.13426	11.4873	2.3102	0.0503769	-0.0790828	1.23724	0.319947	-0.63062	-0.519667	1.01342	0.778523
Aasdhppt	37.0348	7.7056	31.0913	5.69598	98.9042	3.74587	82.3727	0.0757002	-0.252371	-0.263866	0.39995	0.0546563	-0.620112	-0.627123	0.305105	0.264308
Aatf	47.7627	11.0887	87.5558	24.5959	95.2219	2.69376	135.822	2.47781	0.874319	0.512353	0.525771	0.0485631	-0.198372	0.145088	0.337418	0.406131
Aatk	0.639401	0.428308	0.502493	0.390586	0.514462	0.260083	0.556971	0.603406	-0.347618	0.114537	1.48036	1.72477	1.11069	0.630032	1.21073	1.92365
Abca1	16.7684	1.86523	34.0394	5.15607	38.7753	5.96583	69.8501	3.07595	1.02146	0.849124	0.271125	0.230881	-0.412359	-0.258527	0.273904	0.227578
Abca5	1.56436	0.801142	9.28039	4.44474	10.4642	1.05326	29.6623	1.79406	2.56861	1.50316	1.01159	0.169412	-1.94478	-0.89784	0.752969	0.696451
Abca9	0.798018	0.866594	0.379219	0.262544	1.50873	1.41926	0.28282	0.32687	-1.07339	-2.41538	1.85798	2.1499	-0.121805	1.20168	2.07275	1.94367
Abcb10	0.768558	0.516466	0.557462	0.0832744	5.30326	0.138195	3.90655	0.284499	-0.463281	-0.440985	0.993147	0.111589	-1.98962	-2.03042	0.97021	0.239758
Abcb1a	4.66348	1.64551	6.90278	6.31101	4.002	4.03162	8.98852	10.6541	0.565771	1.16736	1.41384	2.24422	1.01772	0.397625	1.53994	2.15963
Abcb1b	1.1638	0.839002	3.7323	2.79836	1.4984	0.865435	1.55088	1.5509	1.68122	0.0496565	1.50059	1.66605	0.432453	2.04551	1.33268	1.80318
Abcb6	10.4569	1.06396	18.3479	5.28454	26.4993	0.787394	37.1133	1.81669	0.811158	0.485981	0.440689	0.0826122	-0.544461	-0.23779	0.152921	0.421481
Abcb7	5.79314	0.825417	10.2517	1.55	13.8681	0.503497	15.7252	0.452489	0.823439	0.181311	0.299723	0.0668348	-0.46231	0.161312	0.212126	0.222044
Abcb8	2.3972	0.433582	3.72832	0.516915	7.58644	0.506555	8.09425	0.190943	0.637171	0.0934756	0.328784	0.102166	-0.865031	-0.339842	0.278153	0.202898
Abcc1	10.0726	2.2725	26.4531	3.07326	18.9053	0.487367	32.2514	1.38829	1.393	0.770575	0.366111	0.0723872	-0.11132	0.492602	0.327609	0.178744
Abcc2	0.214827	0.0900496	0.796236	0.336662	0.481216	0.113508	0.730992	0.103896	1.89002	0.603171	0.858954	0.397303	-0.366472	0.901872	0.693911	0.643537
Abcc3	4.44736	0.499804	12.5375	5.20821	9.01888	0.841578	21.0372	1.0478	1.49523	1.22192	0.620855	0.152599	-0.222962	0.0318367	0.210738	0.603604
Abcc4	7.82306	0.802389	10.1987	1.93334	29.4387	1.26783	34.8614	1.795	0.382587	0.243917	0.310951	0.0968425	-1.11487	-0.994708	0.160488	0.283395
Abcc5	4.00432	2.2888	11.0459	6.09645	2.96304	2.34519	4.62107	3.35017	1.46388	0.641149	1.14631	1.54849	1.23152	2.03574	1.40849	1.31452
Abcd1	3.603	1.50523	2.46009	1.28956	3.24781	0.509105	2.05104	0.213904	-0.550489	-0.663108	0.96705	0.271626	0.946771	1.04088	0.643746	0.771075
Abcd3	12.4291	6.66818	18.8449	5.17435	37.3067	0.441948	44.036	0.429197	0.600457	0.23925	0.869483	0.0221316	-0.788678	-0.445978	0.774193	0.396378
Abcd4	1.56449	0.668316	3.12338	0.683905	6.27732	0.231952	8.30154	0.523504	0.997413	0.40323	0.692533	0.105446	-1.20742	-0.631741	0.618589	0.328737
Abce1	34.1818	3.63104	68.7004	2.62179	73.2677	4.06018	128.535	5.35439	1.00709	0.810906	0.162843	0.100018	-0.302914	-0.125234	0.172854	0.0815053
Abcf1	39.6059	13.3234	24.6773	7.42856	60.5678	2.54207	49.5626	0.521495	-0.682534	-0.289299	0.651266	0.0624247	0.184204	-0.227537	0.489085	0.434558
Abcf2	51.8521	9.45229	52.1845	6.22252	94.7434	1.49161	100.374	0.0288775	0.00921762	0.0832877	0.31426	0.0227172	-0.0725846	-0.165161	0.263973	0.172029
Abcf3	18.2055	0.913757	21.6357	0.643357	24.7774	1.03322	35.8347	0.480281	0.249036	0.532334	0.0841647	0.0631918	0.352392	0.0505878	0.0941415	0.0470562
Abcg1	2.07493	0.456936	2.41856	1.99643	6.12635	1.71952	2.92698	0.146277	0.221087	-1.06561	1.23254	0.411298	-0.764926	0.503267	0.51469	1.19307
Abhd1	0.626773	0.302264	1.83091	1.20833	8.39113	0.462445	8.48654	0.839807	1.54654	0.0163116	1.17924	0.163412	-2.94581	-1.43409	0.700275	0.962769
Abhd10	8.62854	4.3456	10.3383	5.32465	18.3211	1.34457	20.3633	0.119893	0.260804	0.152467	1.03925	0.106218	-0.289278	-0.199447	0.73426	0.743098
Abhd11	7.41793	2.64404	14.1359	4.88872	20.4964	1.03636	19.9773	0.150427	0.930275	-0.0370036	0.716502	0.0737517	-0.66924	0.279532	0.519381	0.499056
Abhd12	4.7638	0.592885	10.5162	4.18394	18.1491	0.793272	42.0533	1.78587	1.14243	1.21232	0.601415	0.0879201	-1.13268	-1.22107	0.190303	0.577247
Abhd13	3.1129	2.18898	3.94423	2.27468	8.18875	6.60047	9.19673	7.76734	0.341481	0.167477	1.31204	1.68432	-0.598344	-0.442847	1.5432	1.47544
Abhd14a	8.78186	4.44934	13.051	1.91251	6.70298	6.70381	10.5316	10.7124	0.571557	0.651854	0.760904	2.05799	1.18676	1.08796	1.61746	1.48261
Abhd14b	21.1127	12.1123	13.1737	14.2989	9.68979	6.37002	6.61611	3.63111	-0.680449	-0.550482	1.7712	1.23549	1.92061	1.77214	1.25878	1.75472
Abhd16a	6.68452	5.14571	5.48545	4.17575	20.9134	1.29121	21.541	0.651255	-0.285213	0.042659	1.56189	0.0991792	-0.848493	-1.19487	1.11415	1.0991
Abhd17a	2.57576	0.898317	0.728586	0.579941	13.6152	0.723811	4.37908	0.39001	-1.82183	-1.63652	1.25375	0.149639	-1.60511	-1.80893	0.508963	1.15553
Abhd17b	8.02074	6.28529	9.06973	2.68099	24.8259	1.53872	21.1104	0.380881	0.177325	-0.233894	1.2083	0.0931305	-0.833001	-0.440289	1.13407	0.427251
Abhd17c	14.7993	7.13237	6.9249	3.53138	31.2149	0.175745	14.0262	0.133153	-1.09566	-1.15411	1.01227	0.0159233	-0.27967	-0.239727	0.695341	0.735835
Abhd2	13.0306	10.6778	22.7849	8.84949	22.6463	3.69226	30.2508	0.580542	0.806178	0.417693	1.30828	0.236841	-0.000341729	0.369637	1.20538	0.561016
Abhd5	21.806	2.16081	17.5037	3.44604	43.7101	2.39968	60.9285	2.32626	-0.317064	0.479149	0.317979	0.0964742	-0.206203	-1.02092	0.163434	0.289322
Abhd6	2.86093	0.703261	20.8052	2.85084	1.68318	1.33225	16.8309	13.0582	2.86239	3.32185	0.406014	1.599	1.56233	1.08436	1.19571	1.13664
Abhd8	9.04303	3.22587	1.89384	0.682443	54.4486	2.08511	25.0374	0.550826	-2.25549	-1.12081	0.731524	0.0637161	-1.79298	-2.94616	0.517602	0.520841
Abi1	12.1247	2.00586	22.1749	5.87246	25.4773	0.427186	33.5301	1.77894	0.870978	0.396246	0.450484	0.0802738	-0.274224	0.182001	0.239897	0.389653
Abi2	2.82972	0.515861	2.50573	0.195314	23.4037	1.73679	10.2488	0.353931	-0.175429	-1.19129	0.286037	0.118087	-2.25097	-1.25361	0.283961	0.122996
Abl1	3.06329	1.556	1.78907	0.141049	8.53377	0.523707	14.8829	0.979484	-0.775874	0.802399	0.741594	0.129822	-0.681063	-2.27784	0.738149	0.148163
Abl2	2.13283	1.1158	2.48301	2.06976	1.54224	0.653282	1.91481	0.826011	0.219318	0.31217	1.41981	0.872227	1.26478	1.15342	0.97114	1.35408
Abr	7.7082	1.88399	7.28968	0.871983	13.7877	10.9787	7.46495	8.05689	-0.0805391	-0.885175	0.39258	1.935	-0.0418764	0.744253	1.20167	1.56663
Abracl	84.2772	29.7672	73.8232	8.06181	40.1289	32.5898	22.9414	14.1064	-0.191068	-0.806689	0.533368	1.4696	1.86754	2.46465	1.27766	0.900981
Abt1	6.56624	1.0438	4.51049	0.79077	17.8875	0.86874	12.5733	0.834147	-0.541785	-0.508587	0.341423	0.118618	-0.648771	-0.700475	0.239802	0.270434
Abtb1	2.74565	0.837298	3.76927	1.98419	4.47277	0.410055	6.66709	0.135211	0.457138	0.575888	0.877686	0.135461	0.093016	-0.0442403	0.459408	0.760018
Acaa2	77.5848	16.1761	61.1212	8.02294	83.7223	4.8683	62.0572	0.219805	-0.344102	-0.432013	0.355444	0.0840456	0.6872	0.756605	0.312276	0.189441
Acaca	8.71095	2.6439	11.2292	4.67834	18.6646	9.84268	21.9845	9.86047	0.366355	0.236186	0.743647	0.998759	-0.302364	-0.190702	0.877811	0.883164
Acad10	3.07221	0.850601	4.09896	0.143577	4.69297	0.590367	5.68031	0.686976	0.415983	0.275466	0.402623	0.251756	0.185811	0.307821	0.438736	0.18165
Acad11	1.92954	0.93802	5.64201	2.76233	4.18817	0.317233	10.1881	0.482766	1.54795	1.28249	0.995394	0.128899	-0.321024	-0.0740709	0.709809	0.709645
Acad8	11.2143	4.5408	8.16236	3.98684	7.14744	7.48815	9.3414	10.3953	-0.458285	0.386212	0.91532	2.205	1.44688	0.583879	1.62042	1.7533
Acad9	11.2698	2.99649	14.3841	2.42903	18.9952	0.655994	22.8332	0.134353	0.352019	0.265498	0.454422	0.0505412	0.0438623	0.111877	0.386817	0.243774
Acadl	59.0161	18.8514	66.3002	5.72525	33.2853	0.993877	34.7118	1.37692	0.167904	0.0605415	0.477381	0.071629	1.62326	1.71212	0.462847	0.137097
Acadm	9.3599	0.506873	13.188	5.3032	20.4002	0.290694	23.9621	2.27146	0.49466	0.232168	0.585378	0.138295	-0.326982	-0.0829962	0.0807866	0.596042
Acadsb	3.74109	2.88593	6.73098	3.55348	16.2572	0.0943524	24.1189	0.631082	0.84736	0.569087	1.34858	0.0386663	-1.32251	-1.06274	1.11295	0.762575
Acadvl	56.73	14.6789	49.7241	6.57991	74.4058	2.60604	78.4869	0.858769	-0.190166	0.077035	0.419283	0.0529381	0.405733	0.120025	0.376703	0.191561
Acap1	1.62078	0.192134	3.60894	3.01186	2.95474	0.160812	4.65384	0.892411	1.15489	0.655392	1.21609	0.287575	-0.0693006	0.411686	0.188186	1.23538
Acap2	8.67946	4.96267	19.4929	8.77726	15.1953	12.587	34.5569	22.86	1.16727	1.18535	1.04998	1.52937	-0.0109062	-0.0474956	1.4521	1.15448
Acap3	7.12863	0.761998	5.11415	0.916789	4.46913	2.76653	3.53138	3.67349	-0.47913	-0.33976	0.301112	1.74638	1.47067	1.31279	0.90629	1.52287
Acat1	70.2295	7.52709	65.7436	16.2292	119.787	2.34316	124.383	5.68453	-0.0952285	0.0543192	0.388257	0.0717194	0.0267169	-0.141337	0.15718	0.362189
Acat2	24.8697	26.3071	8.74922	5.92652	40.0823	38.4693	11.6437	11.519	-1.50716	-1.78342	1.81216	1.98853	0.108462	0.366214	2.06062	1.72975
Acbd3	13.1254	1.45072	28.9791	4.10373	46.615	1.45774	73.9733	0.317293	1.14265	0.66621	0.259162	0.0455383	-1.03139	-0.573461	0.165716	0.204394
Acbd4	8.47076	5.9841	3.8406	4.4444	3.49617	5.52275	2.42629	2.96222	-1.14116	-0.527019	1.95601	2.88029	2.07376	1.44111	2.49648	2.42686
Acbd5	3.04206	0.486895	9.53066	2.83331	7.17953	4.28153	17.3105	12.4645	1.64753	1.26969	0.487099	1.34883	-0.441803	-0.0824712	0.890804	1.12387
Acbd6	15.9005	3.54575	12.5407	1.90654	46.2751	2.62024	77.2536	2.8849	-0.342451	0.739368	0.389367	0.0978558	-0.744127	-1.84445	0.331925	0.22585
Acd	23.6773	6.01176	5.51656	4.75112	20.934	1.70493	15.794	2.73347	-2.10166	-0.406475	1.29539	0.275953	0.974694	-0.739001	0.38469	1.26736
Acin1	21.2569	7.52253	14.3165	4.33174	29.3939	1.2165	22.6476	0.136967	-0.570249	-0.376158	0.671719	0.0603416	0.329454	0.116857	0.51403	0.436601
Ackr3	8.51627	6.32634	5.29272	3.93732	6.82449	3.00534	1.98487	1.30188	-0.686213	-1.78168	1.51671	1.13976	1.11654	2.1935	1.24588	1.43082
Acly	164.809	57.3446	71.3033	25.6373	238.145	23.05	79.5172	3.16527	-1.20875	-1.5825	0.721844	0.150986	0.265993	0.621233	0.52104	0.521894
Acn9	38.4246	20.6342	19.6081	0.9451	35.0549	5.17499	31.808	3.06611	-0.970581	-0.140229	0.777849	0.254361	0.92945	0.0805921	0.803476	0.155484
Aco1	7.67723	1.67126	11.6081	0.969646	16.4465	0.897124	23.1605	0.112322	0.596474	0.493888	0.336388	0.0790068	-0.302081	-0.218002	0.32377	0.120714
Aco2	44.3585	4.38693	41.0082	5.72113	82.4516	2.39921	64.9535	3.45262	-0.113297	-0.344141	0.246714	0.0874255	-0.0972986	0.115039	0.148726	0.215387
Acot11	2.83276	1.2467	2.60215	2.09541	3.96603	0.345568	3.32298	0.351799	-0.122503	-0.255221	1.32393	0.197813	0.31155	0.425762	0.647256	1.17174
Acot13	26.8145	23.3387	30.0914	13.5985	37.3887	5.8714	38.5881	1.29178	0.166337	0.0455546	1.41485	0.231647	0.317448	0.419725	1.27596	0.653753
Acot7	99.964	30.696	20.0692	13.1801	46.3801	48.7688	28.4589	30.428	-2.31643	-0.704628	1.04592	2.16348	1.90494	0.274634	1.58036	1.81026
Acot9	18.1989	2.32261	17.123	4.99729	9.80555	4.82737	7.77127	2.39899	-0.0879124	-0.335448	0.459544	0.838334	1.68921	1.91824	0.73373	0.612883
Acox1	13.1228	1.91671	15.7258	1.93701	22.2195	0.939142	22.1057	1.08646	0.261058	-0.00740896	0.275646	0.0935198	0.0372915	0.287252	0.219365	0.191326
Acox3	4.37148	3.7525	6.16477	3.41431	6.75068	5.51941	7.2887	6.07381	0.495923	0.11063	1.47381	1.68425	0.170129	0.536916	1.71027	1.44353
Acp1	12.0651	7.93892	11.0296	2.70135	23.8147	5.89984	28.2777	4.35669	-0.129459	0.247814	1.01293	0.420891	-0.18397	-0.57975	1.01436	0.417439
Acp2	2.93959	0.728055	6.10779	4.4973	5.92723	0.76016	9.27249	0.687335	1.05503	0.6456	1.12077	0.213706	-0.214702	0.176224	0.402378	1.06766
Acp5	3.7342	1.28251	3.06897	2.12727	5.15072	3.00036	6.11902	3.51724	-0.283043	0.248527	1.11603	1.18065	0.333063	-0.217014	0.975586	1.29912
Acp6	5.68312	1.62773	9.97192	2.43997	9.06685	0.394518	14.7245	1.22693	0.811188	0.69954	0.543464	0.135618	0.123119	0.216261	0.41795	0.372912
Acsf3	3.54832	1.15748	1.55718	2.60198	2.65039	2.75742	1.61823	1.48046	-1.1882	-0.711792	2.45618	1.99873	1.21797	0.723057	1.573	2.74835
Acsl1	12.0863	8.08567	11.2868	4.18344	20.9695	14.246	15.6752	11.8985	-0.0987297	-0.419805	1.10339	1.46965	0.00211912	0.304688	1.37556	1.21868
Acsl3	31.4101	4.81914	35.534	11.5907	35.7051	0.258623	48.0697	1.20612	0.177972	0.428996	0.520046	0.0376769	0.612135	0.342606	0.221594	0.471979
Acsl4	5.21011	5.69528	6.03798	4.29765	5.31037	3.93911	4.35406	5.19162	0.212751	-0.28645	1.88189	2.02593	0.76954	1.25023	1.90586	2.0034
Acsl5	28.8546	4.1082	40.6194	5.25068	121.788	0.663901	113.376	2.61442	0.493366	-0.103257	0.277435	0.0341851	-1.28046	-0.702346	0.205556	0.189435
Acss2	11.4072	8.40054	3.49408	6.04942	14.0837	14.5573	4.85901	4.33395	-1.70697	-1.53529	2.71435	1.96966	0.492965	0.302782	1.83098	2.80977
Actb	3538.37	3239.21	2495.48	2397.9	1826.9	808.7	807.078	296.667	-0.503766	-1.17861	1.9147	0.830104	1.75073	2.40707	1.46702	1.48425
Actc1	5.87987	5.42486	4.22122	2.11274	1.56332	0.963173	2.21817	1.29349	-0.478123	0.504757	1.5143	1.22386	2.70821	1.70682	1.60055	1.10867
Actg1	462.356	356.804	237.575	255.88	374.646	387.449	118.46	130.343	-0.960621	-1.66113	1.91154	2.17852	1.10051	1.78252	1.86161	2.22134
Actl6a	51.8645	3.40768	48.5228	16.3212	44.8007	1.16299	42.52	0.327753	-0.0960845	-0.0753785	0.494439	0.0390673	1.00827	0.969053	0.10192	0.485395
Actn1	46.1125	6.60434	44.3042	15.0243	52.2044	3.53619	58.8111	2.10275	-0.0577141	0.171917	0.531086	0.110503	0.618026	0.369889	0.22857	0.491954
Actn4	15.524	3.09886	16.1037	0.91894	10.2405	0.44468	12.2949	0.465669	0.052887	0.263764	0.299523	0.0831287	1.39725	1.16786	0.294722	0.0988096
Actr10	31.5983	6.9453	40.2625	8.38408	46.2615	1.62238	71.1442	1.23922	0.349587	0.620935	0.436815	0.056492	0.247075	-0.0427798	0.321115	0.30147
Actr1a	92.3574	2.11821	54.1059	1.12482	124.058	3.68034	132.665	2.05827	-0.771441	0.0967698	0.0446584	0.048299	0.371321	-0.515396	0.0540981	0.037424
Actr1b	1.46013	0.962658	1.55986	0.230358	2.49107	1.85803	1.78349	1.59736	0.0953187	-0.482058	0.974731	1.68152	0.0263736	0.585244	1.43619	1.30958
Actr2	149.293	27.5371	178.419	34.8539	145.025	2.55003	178.944	19.7932	0.257124	0.303208	0.387606	0.161582	0.838882	0.774292	0.267311	0.32387
Actr3	82.7254	12.0652	98.8295	4.00014	159.771	1.60805	208.215	0.821491	0.256612	0.382074	0.218364	0.0155961	-0.152564	-0.296532	0.210912	0.0586702
Actr5	12.2365	4.97455	2.91231	2.00835	24.1463	0.303859	16.1509	0.120609	-2.07096	-0.580189	1.1549	0.021111	-0.183572	-1.69284	0.586784	0.994949
Actr6	6.28885	2.90331	12.55	2.80179	11.9721	9.95368	15.8341	15.2737	0.996817	0.403359	0.739823	1.83721	-0.131773	0.443179	1.37197	1.42842
Actr8	14.1815	7.60169	35.217	13.5382	19.2584	1.3576	31.3005	1.76573	1.31226	0.700695	0.95164	0.130256	0.355562	0.948618	0.779983	0.560546
Acvr1	4.31804	4.03932	9.28477	0.946706	2.34507	1.17176	4.52059	2.25051	1.10449	0.946882	1.35756	1.01759	1.67779	1.81689	1.53003	0.733134
Acvr1b	2.9508	1.80628	1.90903	1.25195	8.96158	1.12673	9.11583	1.15562	-0.628268	0.0246219	1.29424	0.257586	-0.80561	-1.47701	0.901557	0.963645
Acvr2a	1.43245	0.985872	1.22705	0.612426	5.10667	0.498203	7.97682	0.931166	-0.22329	0.643432	1.22653	0.219482	-1.03686	-1.92209	1.00285	0.73949
Acvr2b	1.29111	1.64628	1.33575	0.96054	4.41698	0.201119	3.27437	0.0205356	0.049037	-0.431842	2.11194	0.0663105	-0.977411	-0.515038	1.84074	1.03748
Acy1	22.8603	4.23796	8.24733	7.45007	30.7005	1.68831	15.5098	0.913948	-1.47085	-0.985079	1.33039	0.116284	0.371624	-0.13265	0.278973	1.306
Acyp1	12.7678	8.81163	11.8329	7.3088	5.32502	5.40931	5.44881	2.64356	-0.109706	0.0331538	1.3362	1.6241	2.05869	1.89732	1.77176	1.13313
Acyp2	3.86066	1.51974	2.411	1.83122	6.75104	0.773377	6.98294	0.256724	-0.679214	0.0487244	1.23419	0.173573	-0.00922535	-0.75567	0.591474	1.09705
Ada	5.62266	0.822296	3.09031	2.36149	9.63938	0.427607	9.83473	0.526259	-0.863502	0.0289446	1.12246	0.100277	0.0193486	-0.891604	0.220482	1.10515
Adal	7.24661	5.91657	2.76439	1.85556	2.63453	2.03883	2.88881	2.01095	-1.39035	0.132932	1.52487	1.50171	2.2568	0.715015	1.62296	1.39512
Adam10	27.4068	2.36019	41.168	11.1983	59.6508	3.46437	66.2952	2.08958	0.586991	0.152362	0.411631	0.0953321	-0.324971	0.091151	0.149854	0.395059
Adam15	13.3345	8.72656	9.82513	2.48458	33.9189	2.65782	44.8752	0.311211	-0.440617	0.403829	1.01218	0.113489	-0.549885	-1.41284	0.950892	0.364966
Adam17	7.37045	1.83823	13.9255	5.24593	13.7265	0.600049	21.0913	1.15996	0.917903	0.619688	0.651798	0.101355	-0.100098	0.179611	0.3653	0.549245
Adam19	5.50245	0.701985	3.63569	2.81379	7.03428	0.369419	5.50024	0.333203	-0.597844	-0.354907	1.13162	0.115667	0.442708	0.181265	0.199039	1.11997
Adam22	2.23478	0.784874	4.21032	1.73801	7.52246	0.348229	19.3923	0.140851	0.913798	1.36621	0.781921	0.0676022	-0.954034	-1.42495	0.51107	0.595632
Adam23	1.5387	0.84791	0.907218	0.67949	4.377	0.199368	4.33555	0.0729045	-0.762192	-0.0137267	1.3415	0.0700484	-0.71119	-1.47816	0.797716	1.08082
Adam9	16.7959	2.18854	16.8831	3.69012	82.1364	2.96376	61.2411	0.127511	0.00746816	-0.423521	0.367111	0.0521439	-1.49287	-1.08039	0.19506	0.315342
Adamts1	1.93782	0.705527	0.971635	0.819577	2.90207	0.171985	2.99927	0.32242	-0.995949	0.0475268	1.32544	0.177095	0.214391	-0.847592	0.532173	1.22676
Adamts4	0.250688	0.0887573	1.23403	0.118735	0.772994	0.0627367	0.841855	0.0123587	2.29941	0.123113	0.52932	0.11899	-0.82753	1.33026	0.524043	0.140419
Adamts7	1.21585	0.584458	2.19973	0.324487	2.99683	0.42605	4.08793	0.372225	0.855357	0.447931	0.72542	0.243565	-0.504433	-0.115514	0.723195	0.250094
Adamtsl4	1.45457	0.876896	1.34629	0.849342	1.33918	1.16913	0.587399	0.602703	-0.1116	-1.18894	1.25891	1.9436	0.916278	1.97511	1.53061	1.73771
Adamtsl5	0.507096	0.366135	1.85923	0.69193	6.4032	0.998168	6.64172	0.0164567	1.87438	0.0527637	1.17189	0.224924	-2.86142	-1.05832	1.06566	0.536923
Adapt15	96.207	28.1403	302.701	28.0958	673.693	45.9492	837.914	12.1941	1.65368	0.314711	0.442722	0.100614	-2.01084	-0.690376	0.433306	0.135543
Adar	2.4426	1.63997	3.11168	2.32844	3.10094	3.25478	3.42414	2.88006	0.349275	0.14304	1.45041	1.94049	0.452751	0.64048	1.79757	1.62417
Adarb1	2.08866	0.171552	2.70281	1.03274	1.98001	1.38715	2.11027	2.30896	0.371883	0.0919164	0.563843	1.87438	0.874106	1.13557	1.01764	1.67201
Adat1	7.07004	2.01799	7.16876	2.00292	2.77119	1.20791	4.92928	2.92054	0.0200043	0.830872	0.576232	1.06118	2.14825	1.31888	0.751671	0.945054
Adat2	1.85549	0.414974	2.95249	1.4957	8.34771	0.969324	6.92198	0.368683	0.670136	-0.270195	0.798905	0.184306	-1.37254	-0.45072	0.363552	0.73488
Adck2	2.22852	0.850375	1.92698	1.53095	22.7153	0.127514	21.7278	0.62252	-0.209743	-0.0641201	1.27155	0.0421203	-2.55247	-2.7166	0.550573	1.14694
Adck3	3.29093	1.75259	4.82745	1.04027	8.01995	0.691889	13.0894	0.540091	0.552766	0.706731	0.828823	0.137966	-0.488059	-0.66053	0.778324	0.316535
Adck4	4.88673	2.87138	1.24359	0.17543	12.816	0.982383	17.9764	0.806077	-1.97436	0.488159	0.871798	0.128119	-0.593967	-3.07499	0.854893	0.213551
Adck5	4.12571	1.01218	5.89543	1.28105	4.63753	3.19587	7.4379	5.69377	0.514954	0.681539	0.472813	1.48598	0.628325	0.443233	1.05533	1.14803
Adcy6	2.74284	1.59013	2.29644	0.497898	6.13367	7.12895	4.62624	5.99781	-0.256273	-0.40691	0.892963	2.51199	-0.364042	-0.231911	1.87382	1.89639
Adcy7	19.6983	4.66547	19.5439	20.0447	37.2787	24.089	85.9911	62.718	-0.0113569	1.20583	1.5186	1.40581	-0.12324	-1.35894	0.992897	1.81565
Add1	15.5405	11.79	8.18628	7.90779	8.57687	11.3823	6.85634	6.54035	-0.924756	-0.323013	1.77204	2.35788	1.65455	1.0343	2.20537	1.9586
Add3	9.5447	8.68388	10.5726	9.99809	16.6779	5.04568	15.6494	5.3235	0.147561	-0.0918299	1.89319	0.656778	-0.00812382	0.212761	1.38325	1.44988
Adh5	109.647	9.27621	71.5589	5.25648	162.905	10.3907	134.794	0.734798	-0.615665	-0.273268	0.161641	0.0923563	0.225878	-0.135025	0.152855	0.106267
Adipor1	23.718	3.42601	10.2852	2.26485	153.8	6.88876	109.575	0.592595	-1.20542	-0.489139	0.37994	0.0650883	-1.89996	-2.63475	0.218182	0.317785
Adipor2	15.9251	2.08587	13.2459	4.65342	44.8542	1.88051	47.8182	0.302727	-0.265762	0.0923139	0.540915	0.0611704	-0.696903	-1.07349	0.198408	0.506917
Adk	28.4522	1.90174	30.3457	10.9032	46.2429	3.16356	60.8641	4.25449	0.0929557	0.396359	0.527251	0.141107	0.0963431	-0.225567	0.137985	0.528077
Adnp	7.12329	4.31135	11.7317	6.72774	10.8177	7.38882	13.3035	10.7545	0.719795	0.298407	1.20289	1.52683	0.194258	0.597139	1.31662	1.42992
Adnp2	5.55372	1.26231	7.36317	3.22425	16.7661	0.310078	17.0419	0.926823	0.406873	0.0235397	0.711773	0.0828736	-0.796982	-0.432154	0.328994	0.636594
Adpgk	13.2381	1.23223	15.2193	6.58234	16.4266	4.92439	15.8498	4.7277	0.201202	-0.0515665	0.638253	0.610109	0.485701	0.719963	0.452862	0.757969
Adprh	103.756	5.84564	124.48	16.9404	151.704	4.06908	143.312	10.2204	0.262717	-0.0821006	0.212496	0.109924	0.24897	0.575281	0.0900232	0.221661
Adprhl2	13.858	3.35744	13.6575	2.97328	57.9721	2.35364	48.3267	2.35468	-0.0210222	-0.26254	0.46991	0.0914989	-1.2676	-1.04459	0.354402	0.321849
Adprm	3.39609	2.95263	11.2281	5.93873	34.2921	9.86294	18.6516	0.918217	1.72517	-0.878581	1.46818	0.420975	-2.53889	0.0463541	1.32116	0.766361
Adrbk1	9.36965	1.47847	6.52707	1.0235	21.4397	18.9511	13.892	13.7324	-0.521559	-0.626031	0.320939	1.91313	-0.39718	-0.311213	1.2954	1.44396
Adrm1	89.033	17.6318	93.2184	25.2885	37.5733	36.9381	43.5481	41.1772	0.0662737	0.2129	0.484567	1.96786	2.04167	1.87654	1.44679	1.41918
Adsl	51.0538	2.35987	65.7217	5.65609	79.3892	2.29436	97.2547	2.53627	0.364352	0.292824	0.140935	0.0561599	0.160112	0.213133	0.0786475	0.129735
Adss	36.592	4.11678	49.1905	8.00904	133.728	2.50839	129.703	3.25651	0.426853	-0.0440921	0.285518	0.0452146	-1.07267	-0.620229	0.164551	0.237671
Aebp1	43.4786	8.37902	85.4651	11.9064	40.4062	3.42609	87.1807	9.45269	0.975029	1.10943	0.343069	0.198578	0.902769	0.749859	0.303751	0.254686
Aebp2	4.68411	3.67727	5.11246	5.9359	6.01394	8.00329	10.1516	9.83994	0.126241	0.755322	2.02203	2.37522	0.436503	-0.211084	2.2291	2.18206
Aen	7.79101	1.54728	8.48669	3.47981	40.3414	0.796132	42.9291	0.250872	0.123391	0.0896953	0.657286	0.0296934	-1.57534	-1.56015	0.287927	0.591611
Aes	40.2177	8.67856	7.20767	3.84327	118.746	9.49233	72.1532	0.146971	-2.48023	-0.718738	0.829879	0.115364	-0.764932	-2.54493	0.331993	0.769278
Afap1	5.18453	1.9677	5.15181	0.463585	12.4653	1.08657	9.65588	0.0329872	-0.00913592	-0.368434	0.56273	0.125853	-0.468589	-0.127797	0.561807	0.129914
Aff1	2.34588	0.822185	3.30181	0.331882	1.51388	0.48613	2.01048	0.0717667	0.493128	0.409289	0.52602	0.466126	1.42892	1.49425	0.685777	0.153886
Aff2	0.369654	0.0581743	1.12576	0.439566	0.42233	0.190975	0.905612	0.0495424	1.60665	1.10052	0.60735	0.657134	0.604843	1.09247	0.690757	0.568818
Aff4	2.52446	0.643991	3.17948	0.32895	15.0775	0.43051	24.1992	0.853977	0.332816	0.682558	0.397148	0.0654899	-1.78131	-2.14956	0.37033	0.157706
Afg3l2	15.1438	10.1103	9.62962	2.20334	25.745	1.24822	20.3625	0.289388	-0.653172	-0.338372	1.01817	0.0728905	0.0314719	-0.301835	0.965712	0.330737
Afmid	2.08548	0.787098	2.59715	1.06293	9.954	0.543325	5.69455	0.459914	0.316551	-0.805695	0.803187	0.140633	-1.45786	-0.354119	0.550164	0.601836
Aftph	6.37007	6.11922	15.9483	12.7551	9.26712	9.6007	26.17	26.0213	1.32402	1.49772	1.80333	2.07164	0.256226	0.0640225	2.03828	1.84096
Aga	248.921	52.8489	222.124	32.1395	420.238	11.5839	537.035	6.07816	-0.164318	0.353811	0.370669	0.0429896	0.0415174	-0.495117	0.308873	0.209384
Agap1	8.04302	2.53305	8.0405	2.62524	21.8299	24.4407	24.1455	28.7397	-0.000453313	0.145452	0.654464	2.35749	-0.643457	-0.807869	1.67793	1.78063
Agap3	7.9138	2.43479	8.07913	1.3013	20.8909	17.9336	33.1314	27.2339	0.0298295	0.665323	0.501013	1.71468	-0.603395	-1.25739	1.31561	1.20844
Agbl3	1.31085	0.487403	2.5261	0.566391	1.20695	1.95083	1.56798	2.51233	0.946413	0.377543	0.626411	3.28345	0.91617	1.46653	2.39278	2.33411
Agbl5	0.444202	0.189806	0.506437	0.106534	1.30404	0.0955647	1.07463	0.0719201	0.189166	-0.279145	0.687113	0.14318	-0.756658	-0.306852	0.625459	0.318475
Agfg1	17.7479	6.7528	14.5848	0.946804	22.1778	1.48687	16.6064	0.745497	-0.283186	-0.417373	0.556854	0.116404	0.475575	0.591255	0.557378	0.113868
Agfg2	8.79222	2.38644	7.65564	0.609427	12.5814	0.862641	9.69231	0.583195	-0.199705	-0.376383	0.408078	0.131607	0.280042	0.438213	0.403885	0.143962
Aggf1	3.81455	0.762178	3.12428	0.447263	32.6848	0.407683	25.1783	0.439778	-0.287987	-0.376436	0.354613	0.0309646	-2.302	-2.23205	0.288823	0.208063
Agk	15.6819	0.68029	9.52815	1.68742	5.33799	3.97798	3.52392	2.97485	-0.718833	-0.599113	0.263052	1.62456	2.35177	2.21355	1.07695	1.24442
Agl	3.41081	1.57451	4.57924	0.569587	8.29069	0.212447	13.4199	0.617263	0.424993	0.694814	0.689736	0.0759612	-0.484341	-0.772668	0.667009	0.191326
Ago2	29.6986	3.01783	16.7861	2.66172	83.9426	2.57593	67.4737	0.609715	-0.823127	-0.315078	0.271706	0.0461512	-0.701972	-1.22853	0.153139	0.229135
Ago3	1.60405	1.31515	2.04666	1.07702	2.12135	2.39798	1.50246	1.79292	0.351557	-0.497659	1.40553	2.37139	0.393772	1.22448	2.01463	1.88156
Agpat1	10.1647	2.58723	5.17456	2.93097	27.2175	4.1223	17.1028	0.918259	-0.974057	-0.6703	0.895886	0.23183	-0.623933	-0.946196	0.427304	0.820833
Agpat2	8.10156	3.2737	7.11326	6.06339	33.2129	11.329	19.0905	6.68923	-0.187689	-0.798884	1.36094	0.705488	-1.23843	-0.645742	0.762904	1.32961
Agpat3	4.86908	4.99045	3.03789	1.83019	13.6584	16.9954	11.4006	15.8102	-0.680583	-0.260679	1.71518	2.68802	-0.691026	-1.12944	2.32574	2.18135
Agpat4	8.85716	4.41372	4.79896	2.40407	5.86705	2.49065	3.01233	3.05639	-0.884122	-0.961755	1.01941	1.58675	1.39125	1.45037	0.944429	1.63249
Agpat5	7.56746	1.61968	9.75225	0.341681	27.0169	1.17496	18.699	0.686423	0.365925	-0.5309	0.312892	0.082106	-1.03894	-0.160626	0.315092	0.0732099
Agpat6	19.4582	4.2815	13.6414	2.36626	72.8694	1.70757	61.4799	2.76546	-0.512387	-0.245199	0.404224	0.0731727	-1.10789	-1.39359	0.319239	0.25853
Agpat9	5.69597	3.69489	26.6033	15.5438	5.56681	4.19313	22.4455	17.3215	2.22359	2.0115	1.25951	1.55578	0.830128	1.02371	1.43413	1.39646
Agps	9.69486	2.62513	13.5103	2.74669	35.4094	1.88217	29.023	0.213161	0.478762	-0.286937	0.4885	0.0774143	-1.0718	-0.324611	0.398102	0.293497
Agrn	5.3951	1.38131	2.59469	0.325683	7.63848	0.437214	3.79972	0.309669	-1.05609	-1.00739	0.411375	0.143678	0.295401	0.2282	0.378492	0.215908
Agt	7.81356	3.09776	1.93402	0.989006	7.49347	1.59513	1.61343	0.14496	-2.01438	-2.2155	0.933506	0.33334	0.857385	1.04	0.649202	0.749057
Agtpbp1	2.29129	1.75071	2.70062	2.39123	9.92756	8.54086	18.0441	18.2962	0.237127	0.862018	1.68728	1.91845	-1.31824	-1.96164	1.66001	1.94209
Agtrap	12.4025	10.1584	11.4633	2.27292	11.7861	1.00363	11.862	2.48877	-0.113604	0.00925641	1.21579	0.326673	0.87058	0.729213	1.18803	0.416474
Ahctf1	10.3189	1.60274	12.9778	8.71811	13.894	10.106	17.9908	15.0491	0.330754	0.372794	0.99473	1.59922	0.367863	0.307317	1.07302	1.54778
Ahcy	50.6062	13.3044	36.1056	13.0815	101.464	3.61945	61.3773	0.916968	-0.487091	-0.725186	0.645817	0.0557955	-0.206538	0.0130506	0.382762	0.52315
Ahcyl1	45.8802	6.76206	52.6368	22.7479	34.9021	2.96759	37.3654	0.0755027	0.1982	0.0983898	0.658747	0.122701	1.1916	1.2729	0.245478	0.623493
Ahcyl2	2.29727	0.664726	5.0944	1.1671	9.37949	0.392325	15.8267	1.29333	1.14899	0.754781	0.532453	0.132441	-1.23255	-0.856846	0.42179	0.350912
Ahdc1	3.98012	1.33227	2.5759	1.26774	3.22193	0.281786	3.6504	0.316238	-0.627737	0.180126	0.85869	0.177598	1.10192	0.275554	0.499126	0.720946
Ahi1	1.4886	0.480772	1.71097	0.383356	2.21739	2.08539	3.47735	3.00584	0.200856	0.649124	0.567092	1.84286	0.222132	-0.244642	1.43458	1.28828
Ahnak	7.26465	10.6935	1.25645	1.15604	8.82953	13.3565	3.1932	5.87299	-2.53155	-1.46733	2.50436	3.43561	0.515595	-0.567123	3.04509	2.96694
Ahnak2	1.8437	0.285893	3.94411	0.109815	6.29271	1.22704	13.994	0.505546	1.09709	1.15306	0.227288	0.286105	-0.974037	-1.04851	0.359425	0.0658017
Ahr	3.70866	1.50761	8.82288	4.37939	8.01727	0.408593	20.7508	0.648248	1.25035	1.37198	0.925612	0.0862395	-0.315175	-0.455314	0.591062	0.717524
Ahsa1	99.4083	5.67378	70.4109	13.0675	149.813	2.72498	117.669	1.09142	-0.497567	-0.348425	0.280124	0.0294564	0.205312	0.0376632	0.0864229	0.268082
Ahsa2	11.4846	10.1315	25.3073	18.0249	36.8844	7.66195	26.6225	6.87338	1.13985	-0.470365	1.63574	0.47807	-0.886274	0.70544	1.30752	1.09297
Aida	3.88389	4.13318	1.6291	0.857829	33.8085	0.733564	12.3035	0.559535	-1.25343	-1.45832	1.71296	0.0726954	-2.32477	-2.13839	1.53561	0.762502
Aifm1	43.5569	8.28303	54.0341	11.41	43.9288	0.352137	50.2157	2.4381	0.310969	0.192974	0.409972	0.0709947	0.784773	0.884261	0.274595	0.312593
Aig1	8.95091	1.95349	11.8971	4.27869	11.3079	9.76216	8.39345	7.60711	0.410509	-0.429997	0.606913	1.80579	0.459812	1.28181	1.28467	1.40672
Aim1	0.979535	0.511071	0.196601	0.0904348	1.18242	0.277572	0.642918	0.106886	-2.31683	-0.879031	1.00349	0.415003	0.525468	-0.930835	0.825405	0.705643
Aimp1	56.4611	42.2036	59.7964	52.732	65.6802	56.1797	82.2892	64.5639	0.0828016	0.325245	1.6678	1.67453	0.578837	0.317887	1.63881	1.70291
Aimp2	41.6661	10.8426	68.3977	5.9009	54.3787	3.91583	53.4934	0.966825	0.715072	-0.0236809	0.39552	0.107111	0.412871	1.13312	0.389535	0.127168
Aip	25.6073	2.03071	25.1981	1.82386	40.0935	3.99354	45.5232	1.14561	-0.0232364	0.183232	0.154899	0.148216	0.15022	-0.0747542	0.183682	0.110555
Ajuba	5.93171	0.672508	1.98195	1.62871	55.0576	4.97294	37.1084	0.0307392	-1.58152	-0.569193	1.19679	0.130313	-2.41738	-3.44822	0.209126	1.18556
Ak2	159.996	124.409	71.1687	48.7595	209.433	82.254	147.429	66.516	-1.16872	-0.506474	1.49514	0.862976	0.408581	-0.27217	1.25678	1.1835
Ak3	37.7882	7.53149	27.6303	11.9496	105.745	3.88658	85.8571	0.89483	-0.451688	-0.300579	0.687007	0.0551159	-0.687542	-0.857156	0.292389	0.62412
Ak4	5.20321	1.24985	4.94582	3.19702	7.76845	0.237321	5.05995	0.778345	-0.0731915	-0.618504	0.994877	0.226256	0.218812	0.745619	0.349338	0.958611
Ak6	75.4366	1.85543	93.3732	33.6972	111.351	4.18728	106.255	0.110709	0.307745	-0.0675833	0.521859	0.0542723	0.235256	0.592078	0.0648256	0.520653
Akap1	13.1393	3.98324	19.2796	1.97367	24.8826	2.37283	32.5668	0.897678	0.553182	0.388267	0.461622	0.143209	-0.124206	0.0222034	0.458487	0.15295
Akap10	1.46267	0.205923	2.41857	1.20917	9.6951	1.03662	12.0987	0.370692	0.725553	0.319527	0.749333	0.160465	-1.93162	-1.5441	0.255047	0.722634
Akap11	1.55246	1.33195	2.8696	1.75395	3.79667	3.5122	7.15755	4.21247	0.886292	0.914731	1.51976	1.5818	-0.49314	-0.540085	1.82023	1.22413
Akap12	8.02021	3.04232	5.37347	0.545754	13.5464	0.725657	8.93008	0.593601	-0.577786	-0.60116	0.566537	0.123163	0.0408438	0.0457112	0.552691	0.175119
Akap13	0.416361	0.251595	1.17027	0.322239	1.67839	1.36097	2.45259	1.87396	1.49094	0.547233	0.958022	1.60738	-1.21413	-0.288931	1.45896	1.17172
Akap17a	0.564234	0.071721	0.826949	0.837436	1.99392	0.0723319	2.93576	0.247606	0.551505	0.558128	1.47245	0.132457	-1.0242	-1.04933	0.190706	1.46605
Akap2	5.60889	4.29041	4.41047	4.67127	12.6483	10.0168	14.4134	11.1022	-0.346782	0.188463	1.88485	1.59383	-0.376121	-0.929872	1.58847	1.88937
Akap3	1.28459	0.625648	0.709553	0.196622	1.06517	0.902929	0.951446	0.316164	-0.856325	-0.162888	0.808421	1.31356	1.06726	0.355321	1.41044	0.624222
Akap7	3.92568	2.54295	1.92935	1.3107	10.3246	1.71607	11.2513	0.807416	-1.02483	0.124003	1.35423	0.261188	-0.59804	-1.76538	0.964815	0.985547
Akap8	7.37026	1.19504	9.19709	5.38508	15.8716	0.328076	13.7465	1.42055	0.319463	-0.207384	0.876518	0.15204	-0.309626	0.198715	0.235817	0.857782
Akap8l	2.67501	1.45896	10.1075	2.51858	1.86361	1.35486	3.81592	2.06916	1.91781	1.03393	0.865083	1.30846	1.31849	2.18386	1.31119	0.860937
Akap9	0.768706	0.677467	6.65512	1.77283	5.32603	5.23687	9.49704	11.3755	3.11396	0.834416	1.32827	2.23572	-1.99552	0.26552	1.90496	1.77027
Akip1	23.6628	15.4271	42.8855	12.0252	23.4378	25.7848	23.3094	31.4872	0.857867	-0.007925	1.02388	2.51339	0.810825	1.65811	1.84493	1.99039
Akirin1	10.2607	3.51049	19.2324	3.22172	53.4413	0.801698	62.2158	1.28488	0.906402	0.219325	0.549577	0.0368255	-1.58378	-0.915213	0.494062	0.243503
Akirin2	12.567	6.78632	13.4572	6.79367	21.493	1.50923	27.0777	1.72224	0.0987355	0.333239	1.06649	0.136685	0.022815	-0.230195	0.785628	0.73408
Akr1a1	424.67	121.878	467.668	63.4616	1038.37	31.0613	1021.2	0.836898	0.139143	-0.0240437	0.457995	0.0431724	-0.492865	-0.348185	0.416288	0.195774
Akr1b1	206.132	28.5158	178.391	8.34914	321.508	6.26143	291.351	1.49961	-0.208521	-0.142097	0.210692	0.0290614	0.155748	0.0708173	0.201547	0.0679287
Akr1b8	218.314	25.67	166.486	13.0068	327.38	29.0171	281.311	12.3537	-0.391006	-0.218797	0.203667	0.142707	0.212477	0.0217616	0.212433	0.129297
Akr1e2	9.33871	1.38016	12.223	2.61705	11.5624	11.7691	11.1066	11.4807	0.388309	-0.0580265	0.375333	2.09293	0.488888	0.916718	1.48388	1.52294
Akt1	22.7559	3.2708	11.1995	2.54284	151.424	2.34067	77.7177	4.66594	-1.02281	-0.962281	0.387683	0.0894399	-1.93724	-2.01628	0.20856	0.338822
Akt1s1	9.97274	4.01432	19.2092	14.2213	28.01	11.8072	36.5065	18.3323	0.945733	0.382212	1.21575	0.945886	-0.69284	-0.147825	0.840883	1.29061
Akt2	9.30982	2.86703	5.2606	2.44262	68.3267	1.62507	54.3428	3.20881	-0.823526	-0.330362	0.80382	0.0918385	-2.07859	-2.59026	0.445612	0.675271
Aktip	5.59927	5.0253	3.67276	3.11659	19.3101	12.9953	19.1744	16.0389	-0.608372	-0.0101716	1.78192	1.54886	-0.989006	-1.60571	1.61839	1.71902
Alad	14.5213	4.73052	10.2509	4.14534	25.1231	0.467381	17.7596	0.833838	-0.502423	-0.500414	0.749166	0.07286	0.00619086	-0.0143253	0.470745	0.587331
Alas1	35.8255	6.2985	30.5786	4.98109	20.2336	0.481441	33.4525	0.139889	-0.228466	0.725362	0.345778	0.0348537	1.62127	0.648937	0.255953	0.235085
Alcam	1.89726	1.26194	2.69257	1.80703	2.40127	1.90404	1.86899	1.69037	0.50507	-0.361538	1.36318	1.73528	0.457158	1.30526	1.49314	1.62481
Aldh16a1	13.899	10.5118	15.7933	12.5612	22.5284	20.9326	29.5584	26.5152	0.184332	0.391822	1.58339	1.86328	0.100275	-0.12572	1.72842	1.72959
Aldh2	125.853	20.7887	87.0567	11.6428	168.075	7.62513	156.84	7.25161	-0.531712	-0.0998082	0.306624	0.0934523	0.379676	-0.0707345	0.247133	0.204149
Aldh3a2	1.88051	0.820106	9.15429	5.02204	8.67666	0.451707	12.8307	0.0738546	2.28332	0.564391	1.01107	0.0755644	-1.40897	0.29145	0.633637	0.791505
Aldh4a1	3.00702	0.41088	2.54453	0.829315	8.37809	1.54825	8.08058	0.0166095	-0.240932	-0.0521625	0.509855	0.266623	-0.681252	-0.888527	0.331571	0.470213
Aldh5a1	2.91792	1.71556	1.60181	0.936304	2.27364	0.207139	1.87178	0.182067	-0.865233	-0.28059	1.19609	0.192271	1.15698	0.553827	0.858343	0.854891
Aldh6a1	4.39109	1.89107	4.42662	0.479649	5.91717	0.489163	7.78611	0.7489	0.0116251	0.395996	0.640676	0.182975	0.36671	-0.0361679	0.632656	0.209028
Aldh7a1	18.2136	7.75279	20.1367	5.93439	25.4231	0.27739	32.0557	0.215381	0.144813	0.334441	0.746915	0.0184864	0.315912	0.107779	0.614298	0.425279
Aldh8a1	1.26399	0.606316	1.09667	1.35167	1.56463	0.106707	1.97301	0.13455	-0.204861	0.334582	1.90808	0.139142	0.489207	-0.0687425	0.698996	1.78088
Aldh9a1	16.0233	5.43739	17.6904	5.01005	25.6947	1.34446	32.2158	1.21917	0.142794	0.326298	0.637663	0.0931628	0.115739	-0.0862709	0.495353	0.412213
Aldoa	119.442	94.1329	129.732	115.953	128.047	108.858	146.368	109.719	0.119226	0.192931	1.71915	1.63518	0.696679	0.604467	1.67244	1.68293
Alg1	1.78311	1.22897	2.06038	1.39938	5.48833	0.159011	4.24212	0.207042	0.208512	-0.371583	1.39601	0.0818846	-0.824933	-0.263345	0.995221	0.982384
Alg12	15.9302	9.36211	26.024	17.4711	14.775	20.7123	31.2151	32.4255	0.708081	1.07909	1.28723	2.51718	0.905647	0.516131	2.19298	1.78437
Alg13	3.20116	0.785107	3.97389	0.756653	4.93225	0.666576	4.31346	0.0500666	0.311957	-0.193403	0.447946	0.195693	0.173385	0.660238	0.403995	0.275208
Alg14	26.0854	2.59766	24.6524	0.865714	12.1291	10.3636	9.17974	8.30018	-0.0815152	-0.401953	0.152339	1.79476	1.9018	2.20373	1.24104	1.30545
Alg2	10.9781	0.316238	30.5347	6.64226	12.7359	0.259229	30.1939	2.2705	1.47582	1.24536	0.316571	0.112391	0.582774	0.794726	0.0508863	0.332054
Alg3	8.43389	2.41674	15.5989	6.84615	1.91406	0.722929	1.47372	0.676202	0.887172	-0.377168	0.756189	0.857386	2.9366	4.18244	0.683973	0.916032
Alg6	10.1213	0.362011	6.7778	2.62325	12.0045	0.800527	9.07426	0.92408	-0.578509	-0.403719	0.560754	0.175615	0.550865	0.357569	0.109172	0.57738
Alg8	2.03607	1.71504	4.58269	1.36247	4.2002	2.5866	2.06704	1.43443	1.17041	-1.02289	1.2887	1.33854	-0.247631	1.92716	1.50536	1.08918
Alg9	5.51617	5.68054	9.28351	9.81141	11.4865	6.34773	12.1363	8.62629	0.751002	0.0793887	2.12887	1.29891	-0.261165	0.391942	1.68609	1.83748
Alkbh1	2.17284	0.974053	3.50521	2.06696	10.0368	8.56849	6.75724	5.39939	0.689922	-0.570799	1.06865	1.68696	-1.41062	-0.168402	1.39111	1.43271
Alkbh2	65.3548	5.80088	54.6761	7.15959	76.6474	3.04662	75.5938	4.78095	-0.257384	-0.0199696	0.228224	0.107767	0.567093	0.311173	0.140307	0.209795
Alkbh3	6.27322	4.30265	14.9464	10.1819	6.99364	7.20186	7.65657	6.87107	1.25252	0.130655	1.39465	1.97062	0.640201	1.74356	1.78502	1.62546
Alkbh4	2.57882	2.02627	1.61946	1.26477	12.2501	0.44144	8.94539	0.296891	-0.671203	-0.453581	1.59827	0.0706786	-1.45097	-1.6871	1.13476	1.12774
Alkbh5	7.06206	1.36218	5.50041	2.28693	22.9929	0.96094	23.9071	0.664107	-0.36055	0.0562543	0.661242	0.0723984	-0.905987	-1.3413	0.284733	0.601173
Alkbh6	33.0895	7.17755	8.95728	8.34146	16.9334	1.93399	8.5357	0.974354	-1.88524	-0.988286	1.37947	0.232961	1.76354	0.848082	0.353669	1.35356
Alkbh7	7.45356	2.34677	7.86821	4.25625	8.98804	1.06485	10.7926	0.0820468	0.078105	0.263968	0.902984	0.171274	0.526961	0.322592	0.48533	0.780493
Alkbh8	5.7199	0.957807	6.37153	4.59079	17.982	0.975869	23.003	0.570563	0.155649	0.35527	1.06719	0.0860842	-0.855449	-1.07358	0.253952	1.0401
Alms1	0.927746	0.207658	1.04678	0.287037	5.05516	0.212862	4.36588	0.217078	0.174154	-0.211482	0.510664	0.0940003	-1.64892	-1.28179	0.328585	0.402052
Alpl	5.21461	3.83073	8.06402	3.5629	0.899183	0.256458	5.25609	0.245202	0.62894	2.5473	1.23674	0.416942	3.33291	1.39604	1.1369	0.640965
Als2	3.84641	1.52553	4.35323	2.60727	4.49346	7.60908	5.70051	6.08499	0.178574	0.343263	1.03635	2.88789	0.572722	0.389527	2.50912	1.76585
Als2cl	0.628149	0.400121	2.31476	2.57767	2.075	2.52876	1.00397	1.4145	1.88168	-1.04739	1.85082	2.68751	-0.926894	1.98367	1.98386	2.59086
Alyref	184.97	50.1895	79.3961	26.3758	227.849	1.85646	106.134	3.06201	-1.22015	-1.10219	0.618822	0.0432505	0.496251	0.359786	0.391635	0.481075
Ambra1	2.05443	2.16621	3.49779	0.882645	0.881034	0.974891	1.4899	1.70647	0.767708	0.757946	1.56415	2.29758	2.0185	2.00976	2.2051	1.69203
Amd1	27.6421	4.19086	21.9935	10.9129	67.6998	8.51356	31.5955	0.548277	-0.329795	-1.09943	0.748517	0.183145	-0.495245	0.255889	0.284179	0.716284
Amdhd2	5.20545	2.34883	15.0302	7.01214	7.98397	0.91255	38.7971	1.07128	1.52977	2.28077	0.936374	0.16964	0.179955	-0.589555	0.671538	0.674248
Amer1	1.17451	0.524666	0.912015	0.373664	1.6696	0.217527	1.19807	0.0455056	-0.364933	-0.478789	0.874485	0.195789	0.289598	0.384948	0.671317	0.593625
Amfr	21.753	3.84705	20.1188	3.16659	78.4526	3.49861	158.526	1.22881	-0.112669	1.01482	0.341555	0.0653019	-1.05357	-2.19957	0.26313	0.227347
Ammecr1l	1.30622	0.32475	2.88526	1.05471	6.02438	0.161823	7.42103	0.396414	1.1433	0.300807	0.637792	0.0862603	-1.40838	-0.584387	0.360768	0.532978
Amn1	2.55611	1.94294	4.27292	2.67882	8.25644	1.08529	11.4273	0.269189	0.741271	0.468889	1.42149	0.192661	-0.894531	-0.640655	1.11289	0.905106
Amot	0.793579	0.403244	0.487835	0.0933349	1.40409	0.1789	0.686958	0.116975	-0.701981	-1.03135	0.783325	0.30682	-0.0261574	0.284702	0.755776	0.369511
Amotl1	13.364	2.58075	8.89687	1.29028	83.5667	5.77864	99.204	4.51126	-0.586984	0.247471	0.348419	0.119401	-1.84754	-2.7005	0.295925	0.219273
Amotl2	10.3049	2.99532	4.55485	2.69957	15.2983	17.7285	3.1096	2.68911	-1.17786	-2.29857	0.952353	2.08607	0.226998	1.32921	1.72366	1.5125
Ampd2	11.7556	5.52671	10.0005	3.30198	10.2188	11.683	12.7922	12.8968	-0.233274	0.324045	0.828823	2.19912	0.999163	0.423338	1.78343	1.53051
Ampd3	23.7092	4.14946	29.5303	10.1534	8.10914	8.47265	9.24855	7.74907	0.316748	0.189678	0.556605	1.93218	2.34487	2.45343	1.52837	1.30661
Amz2	11.7488	5.40055	15.9187	1.9666	9.34735	8.62132	8.8738	8.50597	0.438217	-0.0750051	0.686697	1.91911	1.12692	1.62163	1.48674	1.39433
Anapc1	13.5317	3.56563	11.9514	6.65966	21.9814	23.4543	17.3501	19.4542	-0.17917	-0.341336	0.889264	2.23303	0.0971004	0.24076	1.58561	1.80639
Anapc10	17.8138	11.1257	23.2103	0.823978	34.2678	3.64072	34.5775	2.89108	0.38177	0.0129781	0.9025	0.195049	-0.14682	0.203466	0.913989	0.131049
Anapc11	260.882	20.5418	166.768	63.8196	146.007	7.61813	85.7483	8.37923	-0.645551	-0.767861	0.563662	0.159816	1.63439	1.7382	0.136274	0.569811
Anapc13	74.6051	55.6355	36.3942	25.4153	42.4286	36.5915	29.5783	22.4224	-1.03556	-0.520498	1.47394	1.65656	1.61128	1.0777	1.64486	1.48698
Anapc15	10.6154	4.37987	5.23414	1.81537	52.4063	3.21585	21.8233	2.00563	-1.02013	-1.26387	0.777625	0.159427	-1.50655	-1.28132	0.601799	0.517643
Anapc16	33.8665	2.19982	31.9953	7.38206	42.6553	3.67243	46.4289	0.856181	-0.0820002	0.1223	0.345804	0.127027	0.464172	0.241366	0.155595	0.333925
Anapc2	14.0317	1.6836	8.2938	1.17668	17.1068	2.13762	12.37	0.323721	-0.75859	-0.467719	0.268065	0.184187	0.511166	0.201789	0.249927	0.208135
Anapc4	21.6547	6.45172	40.9549	4.50921	12.2443	8.0024	21.1415	6.94384	0.919358	0.787975	0.458242	1.05526	1.61961	1.73249	1.03624	0.499762
Anapc5	35.2192	26.0277	32.0321	10.7809	199.766	28.6375	157.63	3.7473	-0.136847	-0.341771	1.17154	0.209642	-1.70684	-1.52042	1.08606	0.486773
Anapc7	14.2622	3.37045	18.9386	4.00388	30.0235	1.68563	33.0067	0.521041	0.409127	0.136666	0.457457	0.084139	-0.276853	-0.022898	0.350427	0.305855
Ang	6.04577	3.63802	5.0707	1.16509	2.4023	0.465617	2.631	0.196709	-0.253741	0.131194	0.929271	0.299708	2.12855	1.72511	0.912059	0.348595
Angel1	3.55211	0.867134	2.32893	1.68675	5.90936	0.174782	5.31294	0.137813	-0.60901	-0.15349	1.10265	0.0567558	0.0627144	-0.411312	0.354763	1.04556
Angel2	5.82631	1.16866	10.5807	5.44544	22.2475	0.773453	25.8634	1.71577	0.860778	0.217266	0.796895	0.108054	-1.13595	-0.510946	0.293694	0.748639
Angpt2	2.35182	0.910544	0.35112	0.294932	4.35199	0.135435	2.87039	0.557359	-2.74374	-0.600429	1.33436	0.283711	-0.0908616	-2.25268	0.560364	1.24379
Angpt4	1.87188	1.5661	1.73201	1.97758	2.2795	0.446539	1.17358	0.0384907	-0.112038	-0.957797	2.04213	0.286549	0.51281	1.34006	1.23967	1.64792
Angptl4	5.16751	4.02108	0.771262	0.440541	7.64834	1.65309	1.92629	0.19817	-2.74418	-1.98932	1.39261	0.34534	0.231361	-0.542003	1.16513	0.83732
Angptl6	2.9344	2.34053	1.62974	0.846984	2.84606	0.263104	7.80172	0.0233122	-0.848423	1.45483	1.37343	0.13344	0.841138	-1.48062	1.15842	0.749788
Ank2	2.16506	0.290735	9.47996	2.39785	8.17509	0.134925	24.0769	0.18198	2.13047	1.55834	0.413151	0.026189	-1.11979	-0.566163	0.19519	0.365076
Ank3	1.17636	0.326009	1.61812	0.962377	4.01551	0.240937	4.98119	0.355473	0.459984	0.310908	0.946622	0.134511	-0.974212	-0.843642	0.409082	0.864199
Ankfy1	4.85151	0.62581	3.83642	0.378313	11.3745	1.20353	8.51299	0.363725	-0.338673	-0.418062	0.234247	0.164626	-0.432258	-0.371375	0.240696	0.155045
Ankh	11.9938	6.10949	5.7402	1.69829	43.0744	2.79348	22.7488	0.370955	-1.06312	-0.921042	0.849852	0.0964745	-1.0475	-1.20808	0.74082	0.427483
Ankhd1	1.9659	0.405191	4.64281	0.306554	3.35905	0.0751787	4.58878	0.0340748	1.23981	0.450057	0.312239	0.0340196	0.0241743	0.795417	0.299101	0.0958584
Ankib1	1.61461	0.982757	2.04891	1.36704	8.68908	7.99601	7.316	6.00347	0.343671	-0.248149	1.30294	1.7788	-1.63098	-1.05767	1.59175	1.52581
Ankle2	2.48424	2.37812	3.98781	2.17023	4.81393	3.46766	6.16006	4.85509	0.682795	0.35573	1.58864	1.54043	-0.157374	0.151185	1.72839	1.3818
Ankmy2	7.83475	2.24215	15.691	6.9417	10.3945	0.146007	31.9025	1.47761	1.00198	1.61785	0.760147	0.0698258	0.389178	-0.245197	0.413368	0.641736
Ankra2	4.19212	2.20997	6.00165	2.49643	7.07159	4.61398	8.87905	6.79733	0.517678	0.32837	0.96879	1.45116	0.0426831	0.213485	1.21016	1.25695
Ankrd10	6.45872	3.14635	3.07316	2.03107	8.76522	9.66426	9.20387	11.1859	-1.07153	0.0704502	1.18451	2.36739	0.356497	-0.803985	1.73901	1.99585
Ankrd11	2.0816	2.01513	4.94942	3.43128	7.63425	4.21192	10.2262	7.50943	1.24957	0.421717	1.71782	1.3251	-1.07776	-0.268411	1.60752	1.45695
Ankrd12	2.29397	0.508812	5.07725	3.99222	7.36966	9.25635	16.4955	22.1962	1.1462	1.1624	1.17865	2.65557	-0.886713	-0.921423	1.84007	2.24842
Ankrd13a	7.33926	1.48775	2.50052	0.190211	32.8019	0.904108	30.264	1.37642	-1.55341	-0.116179	0.312364	0.0767233	-1.36304	-2.81877	0.295142	0.127863
Ankrd13c	5.94197	5.08181	2.39957	2.38417	49.1594	1.59346	36.6115	1.49571	-1.30817	-0.425171	1.89133	0.0752373	-2.25142	-3.15292	1.23474	1.43465
Ankrd17	1.40777	0.982169	1.75055	1.72473	1.7903	1.59872	2.22466	2.40425	0.31439	0.313383	1.7417	2.02256	0.450255	0.432756	1.63489	2.10983
Ankrd22	18.564	22.8294	114.03	118.458	93.1298	26.1704	39.7651	23.8863	2.61884	-1.22774	2.32247	0.956747	-1.5297	2.29838	1.81991	1.73123
Ankrd27	2.89967	0.815434	2.01895	1.76918	16.803	0.779016	11.659	0.699945	-0.522282	-0.527278	1.32772	0.109432	-1.73772	-1.75123	0.411185	1.26717
Ankrd28	5.96126	2.52474	8.11177	3.55699	14.0594	4.67162	13.9137	8.82826	0.444399	-0.0150257	0.879516	1.03332	-0.440806	0.000112915	0.776623	1.11272
Ankrd30a	2.48798	1.86515	1.5639	1.21992	4.34206	5.5517	3.07704	3.96068	-0.669824	-0.496836	1.56083	2.61744	-0.00636739	-0.197861	2.13829	2.17138
Ankrd32	3.1426	0.693324	3.16243	1.52808	5.91264	0.148583	4.42057	0.525139	0.00907708	-0.419569	0.766332	0.175177	-0.114808	0.295332	0.320348	0.717865
Ankrd39	3.07082	3.66568	4.69	3.05442	5.58878	5.12241	3.47576	1.84356	0.610963	-0.685207	1.9618	1.52776	-0.0668715	1.21079	2.17125	1.21175
Ankrd40	17.6424	10.0871	10.2425	1.6041	52.6727	2.82793	51.921	2.28526	-0.784481	-0.0207373	0.855251	0.100158	-0.78097	-1.56322	0.828494	0.234697
Ankrd46	13.8756	2.12206	18.8648	4.69248	22.4003	0.736738	22.8756	0.193374	0.44315	0.0302913	0.421262	0.0489919	0.106063	0.500416	0.225684	0.359067
Ankrd49	2.71674	1.31117	1.66293	0.483067	5.93245	2.26138	3.48826	2.28394	-0.708151	-0.766121	0.812679	1.09303	-0.329712	-0.290249	0.887267	1.0334
Ankrd50	1.49962	0.193198	1.74072	0.732453	1.89735	1.22942	2.61561	2.53396	0.215088	0.463164	0.634868	1.68147	0.45765	0.191069	0.953118	1.5238
Ankrd52	4.07948	0.415713	3.81097	0.855737	4.0922	0.127754	3.17156	0.101805	-0.0982274	-0.367684	0.35575	0.0645997	0.792544	1.0435	0.15376	0.327245
Ankrd54	4.83977	3.82699	2.08362	1.01729	9.0933	0.189323	8.04618	0.0178962	-1.21585	-0.176499	1.34072	0.0302079	-0.112826	-1.17068	1.14119	0.704376
Ankrd9	1.98122	1.29556	0.902957	0.673881	18.5114	1.33269	8.10668	0.164248	-1.13366	-1.19123	1.43153	0.107899	-2.42691	-2.38785	0.949109	1.07709
Anks1a	3.65063	1.96809	2.64378	1.97745	5.52002	1.67451	5.34524	0.495718	-0.465544	-0.0464177	1.33017	0.45764	0.200511	-0.237122	0.892447	1.08735
Anks3	1.57396	1.92227	1.20905	1.43543	2.85963	2.24828	2.94582	2.33035	-0.380528	0.0428384	2.45728	1.60906	-0.0643907	-0.506263	2.09548	2.05822
Ankzf1	5.32655	1.79585	6.52818	2.14826	2.84238	3.19856	6.11371	5.0281	0.293479	1.10495	0.679692	2.01085	1.70314	0.873164	1.69478	1.27797
Anln	21.9973	5.1357	11.4469	3.9099	22.2065	22.9719	11.6718	9.65125	-0.942369	-0.927956	0.596895	1.91061	0.783378	0.750459	1.52996	1.29072
Ano10	36.3471	11.569	77.5478	14.8756	51.3625	1.69894	68.542	4.27995	1.09325	0.416271	0.536145	0.101945	0.298161	0.95663	0.461672	0.291038
Ano8	5.33145	1.22155	5.0042	1.53808	34.0888	0.196444	24.2757	3.00576	-0.0913878	-0.489783	0.553072	0.178824	-1.87966	-1.49977	0.330658	0.478051
Anp32a	39.8883	43.7898	42.4901	43.4343	30.8159	26.3293	18.7469	18.1093	0.0911632	-0.717023	2.1641	1.86054	1.16933	1.95901	2.00695	2.02906
Anp32b	210.349	82.8253	159.275	19.0078	158.311	25.6921	94.6719	6.47637	-0.401263	-0.741752	0.593581	0.254084	1.20706	1.52905	0.614422	0.198451
Anp32e	89.1894	33.0935	104.821	16.0488	90.1495	4.09945	50.1219	0.0570774	0.232979	-0.846878	0.579092	0.0656255	0.781591	1.84294	0.539314	0.220894
Antxr1	6.11098	1.16857	11.8999	3.66634	4.801	0.203742	5.2898	0.521058	0.961473	0.139879	0.523147	0.154736	1.14511	1.94819	0.282591	0.466657
Antxr2	4.41971	4.22836	5.46644	4.2616	7.45887	6.09402	7.02983	6.38514	0.30665	-0.0854681	1.78046	1.76252	0.0420308	0.415643	1.81505	1.72688
Anxa1	219.62	15.9413	99.3999	6.48955	301.287	14.2809	111.698	2.09077	-1.14369	-1.43153	0.140847	0.0735224	0.340911	0.610245	0.12507	0.0979843
Anxa11	73.3563	45.2617	47.0583	33.5154	63.0903	59.0912	40.1669	39.3375	-0.640473	-0.651412	1.35946	1.95504	1.01454	1.00697	1.6181	1.74701
Anxa2	574.729	63.0635	260.256	96.3127	583.29	3.4242	219.751	7.83285	-1.14295	-1.40835	0.556871	0.0521166	0.775706	1.0226	0.15853	0.536367
Anxa3	10.3364	4.62076	8.27034	5.76121	22.4043	3.24121	18.8901	0.303933	-0.321716	-0.246144	1.19414	0.21	-0.319003	-0.413082	0.677869	1.00527
Anxa4	21.6808	14.6857	16.774	18.6452	25.6898	26.0262	37.8465	43.727	-0.370192	0.558965	1.87793	2.2169	0.55226	-0.395404	1.75818	2.31302
Anxa5	233.52	34.6991	151.085	19.5897	230.693	4.85613	154.352	12.9349	-0.628188	-0.579744	0.284512	0.124655	0.814614	0.747663	0.216513	0.222729
Anxa6	51.2883	10.4811	31.5695	1.05233	40.1316	1.99472	28.7128	1.26301	-0.700101	-0.483047	0.298722	0.0957569	1.15093	0.915368	0.30342	0.0796242
Anxa7	44.5764	24.8517	66.9648	43.8333	30.995	31.4139	39.6273	44.1154	0.587122	0.35446	1.24045	2.17199	1.32128	1.53544	1.66881	1.86315
Ap1ar	13.4826	3.67569	5.46738	2.44878	14.0791	2.66013	14.8905	1.65407	-1.30217	0.0808358	0.756459	0.316204	0.734573	-0.666943	0.478539	0.665744
Ap1b1	33.6102	5.56429	34.3373	8.90869	45.0454	3.61327	50.3473	0.0261086	0.0308782	0.160534	0.444013	0.115727	0.37456	0.226397	0.265402	0.374302
Ap1g1	5.23792	2.66902	8.18962	5.58077	5.71025	1.57161	6.34075	2.2901	0.644802	0.1511	1.22758	0.655107	0.672477	1.14767	0.835515	1.11266
Ap1g2	1.6648	0.422408	5.10333	0.565514	3.43208	0.138167	8.16382	0.20035	1.61609	1.25016	0.399442	0.0680202	-0.246699	0.100727	0.370633	0.163743
Ap1m1	28.5703	4.89849	12.7851	2.53846	39.7513	3.65929	24.0145	1.86492	-1.16006	-0.727097	0.378465	0.173753	0.320552	-0.130915	0.280753	0.307577
Ap1s1	62.4423	19.327	39.3971	3.10844	59.5577	1.18917	48.0699	3.51521	-0.664435	-0.309153	0.460819	0.109362	0.865275	0.491486	0.447468	0.155201
Ap1s2	28.0496	3.67613	12.6399	8.56366	11.5806	13.018	4.99888	5.57722	-1.14999	-1.21203	0.995559	2.28494	2.07331	2.11684	1.63276	1.88314
Ap2a1	26.437	2.47007	14.5013	5.18241	27.4938	0.656874	23.5951	0.654728	-0.866381	-0.220619	0.532914	0.0528269	0.74049	0.0762215	0.139131	0.517137
Ap2a2	6.92878	5.87287	9.3977	5.47015	20.6053	11.9119	23.2621	22.6687	0.439707	0.174967	1.48341	1.63466	-0.775305	-0.529072	1.48018	1.63759
Ap2b1	20.8571	9.19466	16.1801	13.9916	12.3385	4.87096	10.8146	5.43273	-0.366315	-0.190177	1.40032	0.92175	1.55441	1.35977	0.853742	1.44279
Ap2m1	111.577	64.6034	57.23	42.8109	109.126	86.4824	94.5006	82.711	-0.96319	-0.207602	1.36472	1.70342	0.829075	0.0549808	1.41597	1.66106
Ap2s1	78.806	13.2823	32.4407	23.766	109.936	4.97605	41.7768	0.420877	-1.2805	-1.39589	1.08453	0.0668987	0.316749	0.413636	0.251774	1.05701
Ap3b1	3.60954	2.38719	7.72561	3.40231	5.71637	0.234152	9.54323	0.0768756	1.09783	0.739379	1.14632	0.0602271	0.133754	0.473702	0.955961	0.63546
Ap3d1	23.8274	1.42674	20.1084	1.30097	49.036	6.63174	43.2214	1.32369	-0.244821	-0.182097	0.12718	0.200054	-0.244184	-0.325414	0.213382	0.103269
Ap3m1	13.8632	5.50079	14.3851	7.87495	6.59649	5.3175	6.60819	6.59464	0.0533108	0.00255661	0.975426	1.85077	1.86853	1.90078	1.29622	1.64213
Ap3s1	7.71139	2.10974	5.35012	3.45369	37.2221	2.36177	30.6911	3.13019	-0.52742	-0.27834	1.0115	0.173292	-1.47406	-1.74164	0.40518	0.942861
Ap4b1	5.56832	1.18499	7.16144	2.63178	10.8687	9.25398	15.6844	0.132986	0.363008	0.529158	0.61266	1.22842	-0.167824	-0.352481	1.26615	0.530321
Ap4e1	1.35396	1.01825	1.86609	1.40552	1.24108	0.924643	1.48192	0.734805	0.462833	0.255872	1.53556	1.29114	0.922621	1.11108	1.52725	1.30096
Ap4m1	6.71968	3.04079	7.09451	4.29278	10.4471	0.288003	7.96417	0.238043	0.0783104	-0.391512	1.09007	0.0586619	0.160395	0.611711	0.654059	0.874018
Ap5b1	1.91901	0.60433	1.4739	0.250513	3.73786	0.21211	2.55855	0.505349	-0.380725	-0.546888	0.516277	0.29648	-0.16481	-0.0171527	0.461646	0.375933
Ap5s1	8.8662	3.57102	4.94478	2.28412	4.82214	4.81772	4.08711	3.85728	-0.84241	-0.238593	0.884171	1.98278	1.67568	1.05336	1.55409	1.51591
Ap5z1	4.727	0.271627	9.19611	1.71337	8.81802	0.534558	15.1971	0.165644	0.960099	0.785273	0.281288	0.0888602	-0.102492	0.0538278	0.120505	0.269254
Apaf1	1.46534	0.803489	2.59799	0.979734	4.56467	0.344669	4.97409	0.450687	0.826158	0.123924	0.9601	0.170159	-0.842232	-0.158504	0.798536	0.559541
Apba3	3.58656	3.1294	7.71145	0.689172	3.76276	3.08686	5.89257	3.51479	1.1044	0.647105	1.26539	1.46332	0.727848	1.16664	1.72782	0.870141
Apbb1	4.41008	0.615465	5.307	0.533785	9.93582	5.59416	7.56011	6.53743	0.267093	-0.394231	0.248182	1.48867	-0.374797	0.26802	0.836861	1.25595
Apbb1ip	6.2563	2.22457	11.7466	6.80316	2.40859	0.386954	2.13502	0.736359	0.908862	-0.17394	0.980458	0.548914	2.17416	3.23846	0.562914	0.972488
Apbb2	4.04469	3.213	7.79706	5.64193	6.78514	1.42504	9.53099	1.01194	0.946903	0.490248	1.55023	0.339517	0.0506867	0.488836	1.18542	1.05511
Apbb3	2.6187	1.736	1.2769	0.860884	2.79753	0.2048	2.5983	1.04424	-1.0362	-0.106587	1.3641	0.589349	0.701733	-0.246383	0.962213	1.13236
Apc	2.14409	0.503938	4.15122	0.697135	5.78191	0.32226	8.24921	0.36172	0.95317	0.51271	0.416747	0.102312	-0.634142	-0.212189	0.348489	0.250402
Apeh	13.2975	6.28789	16.4532	3.44012	19.5696	0.809576	28.3721	0.841798	0.307209	0.535853	0.745909	0.0734458	0.239578	-0.00757285	0.684801	0.304669
Apex1	109.373	73.2226	81.384	72.9141	45.2619	7.30052	52.5183	8.8307	-0.426445	0.214522	1.61355	0.336147	2.06993	1.41046	0.993483	1.31512
Apex2	5.75489	0.84916	4.48134	2.89909	5.84825	1.01706	3.10987	0.264251	-0.360857	-0.91115	0.957285	0.279244	0.773821	1.30561	0.329038	0.941333
Aph1a	18.0554	7.60347	12.8061	0.388418	44.2535	0.97246	46.2667	2.85373	-0.495603	0.0641815	0.609119	0.0944643	-0.496323	-1.07461	0.608372	0.0991624
Aph1b	0.665695	0.0901924	3.22777	2.80927	2.16101	0.212287	3.76659	0.238806	2.2776	0.801553	1.27077	0.168677	-0.901734	0.555809	0.241438	1.25897
Api5	15.1675	25.7693	20.4943	26.7376	20.3557	7.25833	20.0206	6.1285	0.434239	-0.0239411	3.09041	0.677988	0.372591	0.812264	2.50451	1.93331
Apip	50.3982	12.6008	46.2674	10.465	50.7091	1.12136	59.1654	2.15042	-0.123375	0.222509	0.48641	0.0613787	0.788164	0.423774	0.362118	0.330504
Aplf	5.65671	4.94962	9.37303	2.8827	11.6181	2.30963	10.3757	1.92881	0.728552	-0.163173	1.33807	0.392661	-0.241306	0.631913	1.29453	0.51846
Aplp2	30.0232	22.9073	42.6843	29.9492	57.8263	48.0515	61.819	68.5912	0.507629	0.0963251	1.49544	1.99989	-0.148609	0.244188	1.62753	1.89395
Apmap	38.7294	11.4905	41.6204	8.49506	27.1723	37.6984	33.059	46.7477	0.103862	0.282906	0.519538	2.858	1.30833	1.11078	2.04682	2.06121
Apoa1bp	28.6125	2.20039	26.4921	4.90249	85.382	4.32847	80.3303	2.59001	-0.111083	-0.0879884	0.289114	0.0866766	-0.78025	-0.821851	0.132886	0.271
Apobr	6.43847	3.46893	3.24205	1.55845	7.40979	0.271017	5.80487	0.282371	-0.989809	-0.352168	1.0417	0.0878031	0.594323	-0.0618243	0.779088	0.697043
Apoe	26.6936	1.34192	29.9672	9.39244	70.6751	22.432	157.137	21.7074	0.16689	1.15275	0.457955	0.499397	-0.607671	-1.61204	0.463614	0.494148
Apoo	19.3674	3.59168	12.3302	4.42036	18.0665	13.7819	13.1181	11.6494	-0.651431	-0.461757	0.582305	1.68897	0.897354	0.689174	1.1326	1.38163
Apool	15.3822	4.92732	8.15259	1.49306	11.2501	9.26854	11.8065	8.79437	-0.915932	0.0696477	0.532331	1.60236	1.24836	0.244277	1.27526	1.10663
Apopt1	8.64878	3.85105	7.24434	6.25068	49.6297	4.76544	44.6276	1.92901	-0.255642	-0.153268	1.40079	0.151917	-1.7236	-1.84448	0.657157	1.24637
App	47.431	2.57477	102.077	23.5345	59.8348	1.11824	174.295	7.87029	1.10575	1.54247	0.341719	0.0705041	0.461884	0.0066581	0.0828273	0.338943
Appbp2	18.9091	2.8402	16.9664	2.30971	37.7141	0.724047	38.1814	3.48008	-0.156398	0.017765	0.292456	0.134381	-0.198986	-0.391656	0.21846	0.236356
Appl1	3.76991	2.05507	5.14047	2.77064	8.17759	0.571945	10.1624	0.953081	0.447373	0.313488	1.10596	0.168785	-0.32011	-0.204731	0.792895	0.789274
Appl2	1.48939	0.134397	3.02924	0.218883	3.09236	1.983	5.14756	3.77664	1.02424	0.735179	0.166777	1.40579	-0.256951	0.0135995	0.934252	1.06359
Aprt	143.021	21.157	69.5492	15.0356	281.676	19.1572	205.13	19.8804	-1.04013	-0.457497	0.377919	0.170813	-0.180766	-0.781901	0.234891	0.341798
Aptx	2.7531	2.57735	4.20156	2.45175	2.0087	1.18872	1.88228	1.36306	0.609871	-0.0937829	1.59149	1.34922	1.25183	1.93698	1.59782	1.34171
Aqp1	35.2737	9.44713	10.7603	3.69437	41.1195	60.8268	11.9952	15.6879	-1.71288	-1.77737	0.628205	2.84862	0.575808	0.621796	2.16883	1.95076
Aqr	12.8508	3.56812	15.6017	4.50585	13.2167	0.327645	12.5875	1.10398	0.279841	-0.0703662	0.577984	0.131488	0.756537	1.08824	0.402169	0.435447
Araf	6.00755	7.00892	6.84548	3.44172	5.5388	3.70463	5.94337	3.39167	0.188374	0.101707	1.83281	1.26844	0.914241	0.982402	1.94015	1.09724
Arap1	4.95941	2.53118	3.51402	1.39278	5.15962	3.13436	4.38751	3.50507	-0.497045	-0.233861	0.932274	1.4479	0.739943	0.458253	1.14466	1.28658
Arap3	5.19372	1.59457	3.49617	0.564402	12.7375	0.560688	7.56443	0.532757	-0.570995	-0.751776	0.500434	0.119821	-0.4972	-0.334925	0.447465	0.2541
Arcn1	83.5148	13.3575	118.418	10.1396	164.675	5.8357	225.674	0.0218022	0.503785	0.454619	0.261734	0.0511259	-0.182482	-0.151823	0.236344	0.123532
Areg	36.9461	10.4766	25.2197	23.1909	59.7793	9.80136	24.5781	0.030256	-0.550874	-1.28227	1.38828	0.236549	0.102815	0.815709	0.472559	1.32664
Arel1	25.9223	28.985	111.113	140.151	92.4297	100.272	69.0141	72.6326	2.09976	-0.421467	2.4318	2.18057	-1.03713	1.4656	2.24762	2.36996
Arf1	75.2789	7.72389	68.4417	31.6469	73.3252	50.6709	56.4908	59.3846	-0.137368	-0.376293	0.683316	1.81494	0.834973	1.05539	1.00789	1.65683
Arf3	76.7781	26.8745	92.537	44.2353	48.0071	1.90736	57.2254	0.988654	0.269336	0.253408	0.854765	0.0625039	1.47448	1.47191	0.508226	0.690098
Arf4	70.7907	4.83513	88.8555	10.4082	71.6927	1.60305	90.3491	0.789669	0.327901	0.333685	0.195623	0.0346356	0.778773	0.754482	0.103685	0.169462
Arf5	135.244	28.9665	83.2043	9.36041	113.633	5.86193	75.2742	0.828462	-0.700836	-0.594149	0.349027	0.0760988	1.04823	0.923034	0.317832	0.163077
Arf6	61.2783	16.7501	43.5366	9.94623	83.6887	2.64361	96.2767	6.34969	-0.493148	0.202153	0.513951	0.1055	0.347381	-0.366426	0.396977	0.343053
Arfgap1	7.80582	4.8178	8.00717	4.40091	13.7597	14.0295	27.9409	22.8002	0.0367412	1.02193	1.19232	1.88407	-0.0207852	-1.02448	1.7195	1.4194
Arfgap2	20.6293	5.31596	18.7509	4.87501	17.9638	15.3419	17.5456	18.5923	-0.137735	-0.0339787	0.528107	1.96348	0.996645	0.874383	1.287	1.5741
Arfgap3	7.04017	8.15574	21.5075	18.8254	14.7495	11.7047	38.7989	31.8287	1.61116	1.39535	2.09473	1.64664	-0.269944	-0.0726449	2.02583	1.7307
Arfgef1	1.98705	1.27755	2.83188	1.00179	10.6652	0.561573	14.887	0.451297	0.511133	0.481139	1.0587	0.0876547	-1.62718	-1.61569	0.93067	0.512233
Arfgef2	2.37046	0.760341	3.11971	0.552691	15.0855	0.563332	26.2927	0.486473	0.396247	0.801497	0.528647	0.0601243	-1.87289	-2.29664	0.46588	0.256979
Arfip1	10.1986	8.14956	15.9204	12.2178	6.55852	6.21371	12.7285	12.2145	0.642503	0.95662	1.59839	1.94549	1.43397	1.10135	1.7881	1.77271
Arfip2	5.90161	6.79148	10.5042	0.596751	12.1946	4.9639	15.1762	8.60783	0.831787	0.315571	1.66225	1.00721	-0.250023	0.247687	1.76103	0.82238
Arfrp1	7.48859	6.80028	12.4052	10.3445	5.78098	2.68448	6.94415	4.46373	0.728181	0.264483	1.77866	1.14404	1.17042	1.61561	1.47145	1.51898
Arglu1	22.2064	4.08584	31.637	6.75512	26.1919	25.5081	17.9987	18.7628	0.510636	-0.541226	0.406636	2.05814	0.558893	1.59225	1.42988	1.53516
Arhgap1	32.7892	6.94066	27.7704	6.18905	24.286	0.586392	18.4839	0.128571	-0.239673	-0.393858	0.443438	0.0362509	1.23013	1.36581	0.307363	0.321683
Arhgap10	7.17332	1.70278	7.53561	1.87792	10.8231	0.272355	14.3715	0.301048	0.071083	0.409106	0.49653	0.0472368	0.203643	-0.152886	0.344382	0.360797
Arhgap11a	7.62404	9.21838	5.4587	0.786309	9.57581	7.82038	4.63761	2.71417	-0.481998	-1.04601	1.75673	1.44952	0.468199	1.01371	2.10502	0.869538
Arhgap12	2.05856	2.52634	4.72731	4.82413	3.21966	1.69096	6.24239	3.90848	1.19938	0.955192	2.30267	1.17901	0.151767	0.377453	1.92585	1.72726
Arhgap17	6.9018	1.37222	3.38138	0.271833	7.87958	0.244549	6.81023	0.207831	-1.02936	-0.210415	0.309398	0.062795	0.605891	-0.23156	0.290311	0.124055
Arhgap18	22.0192	2.08876	28.7993	4.48705	48.6858	1.68207	62.7779	5.62017	0.387269	0.366755	0.263163	0.138441	-0.347698	-0.345691	0.14565	0.259242
Arhgap20	0.30618	0.3208	0.196984	0.216524	0.651061	0.156355	0.412176	0.045344	-0.636305	-0.659531	2.19081	0.381091	-0.291372	-0.286651	1.55078	1.59373
Arhgap21	3.41669	0.707747	4.20474	2.02139	4.13291	6.57814	7.60199	9.57104	0.299418	0.879219	0.755207	2.92781	0.522479	-0.0758277	2.31563	1.94429
Arhgap22	22.3002	3.60113	20.2807	7.05675	37.9749	47.793	30.4468	37.0218	-0.136947	-0.318754	0.553417	2.5247	0.0290485	0.192349	1.83058	1.82465
Arhgap23	0.796755	0.450354	0.533103	0.410733	2.37973	0.263233	4.1082	0.00780891	-0.579721	0.787711	1.37858	0.159607	-0.78155	-2.16749	0.83093	1.11154
Arhgap24	2.86439	1.11539	3.76868	1.28214	4.85334	2.77058	3.95919	2.53375	0.395832	-0.293772	0.74599	1.23722	0.0362891	0.707388	0.996936	1.04563
Arhgap28	1.60391	0.820842	3.07954	0.270962	11.4249	0.75555	13.2836	0.642454	0.941126	0.217461	0.749171	0.1182	-2.03548	-1.33032	0.744477	0.144852
Arhgap29	2.56993	1.9275	2.63002	1.20424	8.65618	4.75845	5.76992	3.27978	0.0333428	-0.585179	1.26776	1.14082	-0.954962	-0.354946	1.34156	1.05304
Arhgap31	3.32811	0.614464	3.82727	1.95684	4.70953	0.313626	5.66399	0.129249	0.201614	0.266235	0.784251	0.101559	0.296158	0.21303	0.28316	0.738366
Arhgap35	4.61309	2.16454	3.1722	1.57113	26.9546	0.817916	30.6111	0.246053	-0.540248	0.18352	0.984283	0.0452873	-1.74969	-2.49196	0.678352	0.714635
Arhgap39	2.17175	0.995024	3.46525	1.89906	3.4626	0.27035	5.12653	0.011592	0.674099	0.566128	1.03055	0.112689	0.124042	0.213507	0.670523	0.790649
Arhgap5	6.67134	2.42171	5.70455	1.61619	40.5293	0.606777	46.6063	2.20533	-0.225864	0.20156	0.664326	0.0716012	-1.80588	-2.25181	0.524146	0.4144
Arhgap6	2.08995	0.878641	2.80858	1.42279	3.88004	0.172508	2.88013	0.242283	0.426372	-0.42994	0.949744	0.137271	-0.0955626	0.742243	0.609908	0.740858
Arhgap9	4.44147	1.62021	2.5818	1.11083	13.1771	1.23077	8.03417	0.114844	-0.782659	-0.713813	0.813802	0.13632	-0.771886	-0.859239	0.543259	0.621069
Arhgdia	85.6315	70.0316	85.8131	69.9109	48.776	43.0276	31.8646	29.0909	0.0030562	-0.614215	1.66539	1.83152	1.60901	2.20777	1.73545	1.76528
Arhgef1	8.86405	1.3189	8.40775	2.9243	9.72475	0.384805	10.4693	0.652011	-0.0762473	0.106437	0.545771	0.10645	0.663344	0.462153	0.222122	0.509764
Arhgef10	1.50651	1.86638	2.6143	2.3069	3.60974	3.82594	2.94287	3.47211	0.795218	-0.294672	2.19436	2.28811	-0.46365	0.607734	2.35217	2.12555
Arhgef11	0.84371	0.408123	1.1751	0.876224	0.960717	0.785001	1.27602	0.686922	0.47797	0.409468	1.28229	1.41167	0.609673	0.659669	1.36991	1.32681
Arhgef12	9.37999	0.832556	9.75144	2.28331	67.9235	2.44344	67.6811	1.08255	0.0560286	-0.00515809	0.361264	0.0567975	-2.05921	-2.01653	0.138169	0.338596
Arhgef16	3.1185	2.69882	1.82892	0.603031	12.7293	0.427175	7.62904	0.490258	-0.769856	-0.738576	1.33609	0.104591	-1.23219	-1.28197	1.24948	0.484635
Arhgef17	34.6051	25.3595	77.227	54.3918	11.6274	0.747819	32.5379	11.9796	1.15812	1.48459	1.46637	0.539204	2.37049	2.02551	1.06131	1.14656
Arhgef18	4.93998	0.706463	3.66852	0.855771	9.15824	0.464448	12.8354	0.200635	-0.429305	0.486987	0.394752	0.076561	-0.0935288	-1.02833	0.218908	0.337298
Arhgef19	1.15749	1.06528	1.30066	0.617717	3.66679	0.262744	4.54633	0.462582	0.168239	0.310184	1.49412	0.17954	-0.866476	-1.02693	1.33177	0.700722
Arhgef2	4.27503	5.32856	11.0254	8.33878	11.7159	12.0301	21.104	7.17687	1.36682	0.849045	2.10339	1.56051	-0.657426	-0.158155	2.32984	1.19637
Arhgef28	1.74247	1.3109	0.94498	0.973389	4.69538	0.10142	6.1878	0.379046	-0.88278	0.398185	1.84022	0.0937083	-0.633069	-1.93254	1.08582	1.48869
Arhgef40	6.52884	0.228984	5.96006	3.01145	18.6939	0.740789	18.9641	1.04573	-0.1315	0.0207058	0.730707	0.0979655	-0.720628	-0.89134	0.076346	0.733282
Arhgef5	3.41399	1.18553	5.23955	3.57185	4.91795	5.16956	8.09791	6.69871	0.617983	0.719493	1.10374	1.92978	0.270443	0.150427	1.59711	1.54645
Arhgef6	10.0824	0.800596	5.9482	1.26158	15.3529	1.23853	9.81324	0.789024	-0.761315	-0.645705	0.326729	0.164319	0.190371	0.0562553	0.163305	0.327237
Arhgef7	4.28541	2.07034	3.62885	2.55322	5.53747	3.60861	6.88604	1.58592	-0.239921	0.314448	1.23132	0.997149	0.427243	-0.145632	1.17034	1.06806
Arid1a	3.1302	1.60203	3.20626	1.53883	2.54487	1.6422	3.14756	1.26957	0.0346368	0.30664	1.01224	1.09787	1.0957	0.805189	1.18823	0.904467
Arid1b	3.54706	1.35684	4.68233	1.7179	6.11061	5.63622	7.20662	4.70084	0.400605	0.238007	0.764675	1.62983	0.0123436	0.156435	1.44059	1.07971
Arid2	3.05627	0.994107	3.2152	1.74998	8.44871	0.267499	9.57459	0.420888	0.073136	0.18048	0.914769	0.0781567	-0.66992	-0.79577	0.47148	0.787792
Arid4a	2.04354	0.871768	3.42498	2.58875	5.08939	0.540217	5.91204	0.748093	0.745029	0.216165	1.25214	0.238279	-0.519385	-0.00902742	0.634215	1.10563
Arid4b	1.33194	0.974286	5.05769	1.29148	6.73107	0.173894	8.59475	0.260725	1.92495	0.35262	1.11775	0.0574849	-1.54027	0.013555	1.05596	0.370982
Arid5a	1.57641	1.06357	0.89406	0.181998	3.27031	1.41529	3.4844	2.90804	-0.818199	0.0914839	1.0167	1.35631	-0.255746	-1.18394	1.15639	1.23936
Arid5b	1.38166	0.72581	3.45728	1.11362	1.66532	0.866188	2.75144	0.995546	1.32323	0.724385	0.888999	0.914102	0.527645	1.10799	1.06652	0.698886
Arih1	6.49943	1.93632	9.17419	0.227451	33.3852	0.529824	44.5126	0.0992213	0.497266	0.415006	0.431296	0.0231204	-1.56379	-1.50003	0.430419	0.0359122
Arih2	5.88895	4.95239	6.79793	7.38899	13.0655	10.0564	14.7514	9.93639	0.207087	0.17509	1.98268	1.4756	-0.352647	-0.339156	1.6447	1.84483
Arl1	46.0616	10.7247	49.259	30.8338	196.794	19.2385	283.168	5.20232	0.096824	0.52497	0.963509	0.143506	-1.29801	-1.74467	0.364315	0.903448
Arl10	7.87377	5.1995	9.21891	4.51038	42.9075	1.54742	38.6499	0.231596	0.227541	-0.150765	1.18568	0.0527426	-1.64907	-1.28927	0.954113	0.705897
Arl11	10.7398	8.0339	9.12191	4.91367	8.55229	1.82404	5.58305	1.97836	-0.235565	-0.615257	1.32989	0.596679	1.12563	1.48682	1.12221	0.930205
Arl13b	2.92389	2.17684	7.179	3.57953	6.05835	1.90862	7.38379	3.68182	1.29589	0.285437	1.29272	0.850929	-0.253995	0.737954	1.16629	1.01733
Arl14ep	23.2233	1.56179	24.4936	10.8236	23.841	25.0541	34.1751	37.1167	0.0768299	0.519501	0.64486	2.18029	0.759164	0.297987	1.51921	1.6916
Arl15	5.82142	3.09254	8.8815	5.3553	16.7896	16.2012	19.0242	20.1388	0.609433	0.180272	1.15936	2.06651	-0.731086	-0.320431	1.58916	1.75759
Arl16	1.78662	1.4095	2.40338	0.310284	29.7218	0.664174	26.2447	1.23795	0.427833	-0.179496	1.15331	0.0753016	-3.25918	-2.67036	1.13863	0.198299
Arl2	60.6469	14.0309	44.627	13.3288	92.029	2.99186	94.0137	6.9938	-0.442517	0.030782	0.545042	0.117125	0.195383	-0.296422	0.337051	0.444055
Arl2bp	18.5942	13.3672	16.2638	3.88337	134.038	4.19924	100.761	2.87807	-0.19319	-0.411708	1.09286	0.0611633	-2.05268	-1.85267	1.03813	0.346935
Arl3	95.9797	7.52579	55.926	28.5845	130.017	8.17894	82.0082	3.39779	-0.779209	-0.664862	0.746006	0.108671	0.359137	0.226284	0.145028	0.739798
Arl4a	10.0742	1.34018	19.6007	2.61472	11.292	4.37148	18.7527	5.96705	0.960242	0.731798	0.271797	0.722962	0.632403	0.84234	0.590569	0.497771
Arl4c	4.33807	1.59412	6.38138	4.09258	26.0067	1.89721	17.7829	0.373303	0.556816	-0.548393	1.06637	0.109517	-1.78672	-0.700017	0.540497	0.925742
Arl5a	4.65517	4.27252	2.54151	0.700925	38.2967	1.8808	19.0752	1.02596	-0.873151	-1.00552	1.3826	0.105077	-2.24328	-2.12941	1.326	0.405378
Arl5b	0.571524	0.540652	1.39928	0.756596	6.79128	0.343906	6.20476	0.252212	1.2918	-0.130308	1.57197	0.0936819	-2.77376	-1.37016	1.36672	0.782271
Arl6	13.2454	6.48888	10.7012	6.76168	14.9991	0.619508	17.0357	0.447305	-0.307719	0.183683	1.15348	0.0706089	0.617652	0.107744	0.709277	0.912369
Arl6ip4	36.2809	16.8798	14.1417	2.30714	78.1337	1.94839	60.2619	1.55948	-1.35926	-0.374699	0.711288	0.0518472	-0.309697	-1.31276	0.67218	0.238312
Arl6ip5	44.7166	15.2264	47.8101	20.3336	84.4301	4.16784	70.3243	6.04402	0.0965033	-0.263734	0.786007	0.14299	-0.119909	0.221823	0.496387	0.625982
Arl6ip6	9.17577	9.03797	5.4939	8.10723	10.5957	1.66553	6.43054	0.979605	-0.74	-0.720468	2.55964	0.315798	0.58946	0.551422	1.43901	2.14027
Arl8a	17.6062	5.8567	16.0498	6.06072	26.5358	2.80254	33.0789	1.85302	-0.133531	0.317969	0.726025	0.172474	0.20518	-0.264826	0.503519	0.550752
Arl8b	12.7386	2.21975	13.7959	3.34858	22.206	1.0445	30.5992	1.47188	0.115027	0.462543	0.431071	0.0970611	-0.00470267	-0.370724	0.260392	0.356986
Arl9	8.88653	1.88895	8.70981	3.81108	3.09201	1.17575	2.4265	1.96508	-0.0289785	-0.349664	0.701814	1.29074	2.32011	2.62229	0.628487	1.32799
Armc1	11.3275	6.09987	12.1652	10.6066	29.7226	1.58021	23.365	1.61691	0.102925	-0.347207	1.47844	0.125899	-0.594692	-0.163065	0.78067	1.26182
Armc10	9.89856	3.03454	7.80728	1.94623	60.1045	1.66349	48.8488	1.62854	-0.342399	-0.29915	0.570045	0.0625112	-1.80514	-1.8669	0.444076	0.362843
Armc5	4.62779	1.79815	5.374	1.20665	9.95433	0.345757	10.1051	0.0519836	0.215672	0.02169	0.647431	0.0506576	-0.307962	-0.132487	0.5628	0.324021
Armc7	17.9455	3.76109	7.02902	0.930578	12.601	1.16439	11.2994	0.232136	-1.35223	-0.157292	0.35764	0.136566	1.30712	0.0936764	0.33045	0.193286
Armc8	4.92362	0.937546	7.42827	2.05401	8.786	0.294164	10.3778	0.0753399	0.593307	0.240223	0.484364	0.0494253	-0.0384501	0.296128	0.278929	0.399061
Armc9	6.74233	1.03876	1.91632	1.58792	4.15829	3.67934	3.35612	2.11908	-1.81491	-0.309194	1.21595	1.56822	1.4943	-0.0299282	1.29573	1.50297
Armcx1	13.7424	3.85471	17.9115	2.29991	19.3856	0.676298	17.3825	0.0150573	0.382259	-0.157353	0.44506	0.0503463	0.300681	0.821788	0.407792	0.185252
Armcx3	24.8787	8.38627	39.0283	5.64695	26.2978	0.764238	43.8001	2.19831	0.649606	0.735989	0.529219	0.0836705	0.717007	0.612118	0.488116	0.220944
Armcx5	1.97942	0.458394	1.9799	1.72384	4.08213	2.55803	4.23673	2.27957	0.000354654	0.0536286	1.29978	1.19158	-0.247208	-0.318988	0.963813	1.47661
Arnt	5.14041	2.11211	14.0232	2.47407	11.9802	0.323248	18.7388	0.925817	1.44786	0.645371	0.645116	0.081215	-0.423665	0.360317	0.594057	0.264323
Arntl	2.20542	0.939741	5.01794	2.26498	12.8877	0.521193	16.3611	0.31635	1.18604	0.344271	0.895525	0.0646697	-1.74983	-0.92657	0.617502	0.651796
Arpc1b	255.654	43.1682	171.815	13.8802	819.244	38.7516	947.879	47.3471	-0.573338	0.21041	0.27005	0.0992477	-0.883063	-1.68532	0.252983	0.137029
Arpc2	173.366	37.3392	126.216	14.8095	191.381	3.93749	156.654	1.90562	-0.457929	-0.288862	0.353842	0.0344822	0.654417	0.466844	0.312138	0.170185
Arpc3	252.262	30.6537	128.812	13.5363	85.6484	2.25926	55.1162	1.3012	-0.969654	-0.635949	0.231771	0.0510716	2.35546	2.00325	0.179393	0.155385
Arpc4	60.749	13.0464	39.836	4.39166	47.6267	8.79454	26.4349	5.36745	-0.608787	-0.849324	0.348271	0.395952	1.14813	1.37016	0.408615	0.333323
Arpc5	26.9005	8.0207	13.6807	3.16054	158.481	8.92172	78.701	2.51116	-0.975491	-1.00985	0.544169	0.0933554	-1.76156	-1.74571	0.437757	0.336458
Arpc5l	35.4323	7.06991	12.7842	6.26428	59.8731	1.83004	41.7637	0.330748	-1.47071	-0.519658	0.763288	0.0455525	0.0401956	-0.929358	0.291223	0.707017
Arpp19	8.37569	2.81449	9.01097	1.89898	20.5022	0.611348	15.3329	0.321702	0.105475	-0.419149	0.57224	0.0526013	-0.494459	0.0116586	0.486695	0.305538
Arrb1	4.15522	5.27966	6.75245	4.26207	11.3006	4.26622	7.62749	2.88077	0.700486	-0.567112	2.04682	0.770415	-0.646358	0.602734	1.91231	1.06118
Arrb2	2.60774	0.696521	4.71659	0.126795	4.42096	0.372386	4.66385	0.695951	0.854941	0.0771606	0.387287	0.247212	0.0354805	0.794755	0.404047	0.218748
Arrdc3	3.6895	1.96433	2.27817	0.816416	5.01542	3.93973	1.63105	1.30989	-0.69555	-1.62056	0.9259	1.62071	0.354094	1.2606	1.36905	1.26874
Arsa	10.189	5.78523	38.8132	15.7739	9.40352	0.932945	30.1143	0.596868	1.92953	1.67918	1.00736	0.145961	0.912782	1.14463	0.831559	0.587017
Arsj	1.29193	0.589707	2.77319	1.8147	8.57457	0.711536	6.87861	0.53652	1.10202	-0.317948	1.15104	0.164301	-1.9335	-0.532039	0.669319	0.950742
Arsk	1.56825	0.472153	5.08043	2.37907	2.49621	0.353009	5.11015	0.253567	1.69579	1.03363	0.803169	0.216218	0.126457	0.770114	0.479882	0.67937
Arv1	7.71103	0.432816	7.10677	4.65778	24.0383	1.87097	25.7434	0.450105	-0.117729	0.098867	0.949003	0.115087	-0.843304	-1.07841	0.138442	0.945878
As3mt	9.7906	4.6325	15.3825	2.50146	19.2003	0.121661	21.6791	0.864463	0.651823	0.175177	0.721813	0.0582498	-0.174624	0.283516	0.682684	0.241557
Asah1	33.3132	7.64556	74.366	19.8127	54.0426	1.11754	112.432	0.467881	1.15855	1.05689	0.507315	0.0304315	0.0990341	0.182189	0.332448	0.384412
Asap2	1.98138	1.41627	1.81297	1.17278	2.61242	0.798068	5.52291	1.6742	-0.128149	1.08004	1.39082	0.620888	0.398158	-0.82854	1.12145	1.03064
Asap3	1.97813	0.395034	1.71166	1.42684	6.36261	0.525386	3.61363	0.248862	-0.208739	-0.816172	1.23666	0.155123	-0.888447	-0.29952	0.311766	1.20673
Asb1	3.18852	0.964569	3.9743	1.46289	8.09047	0.558613	7.61492	0.573189	0.317813	-0.0873943	0.687368	0.147361	-0.546298	-0.159596	0.447657	0.542026
Asb13	3.60272	1.75194	3.30367	2.32306	9.4338	0.85622	10.6773	0.71908	-0.125018	0.178642	1.23342	0.163051	-0.591714	-0.913879	0.713674	1.01911
Asb3	1.87236	1.13956	3.24211	0.417827	3.27222	1.89338	6.56916	4.68498	0.792075	1.00544	0.897527	1.32495	-0.00837332	-0.240246	1.21154	1.04556
Asb7	5.20557	1.54717	2.3734	1.77343	3.79842	4.37393	4.85221	5.72194	-1.1331	0.353241	1.16014	2.37787	1.25169	-0.253153	1.71573	2.01407
Asb8	6.9086	3.70826	7.99909	2.76191	5.65646	4.57995	5.03154	3.95001	0.211442	-0.168898	0.920761	1.62705	1.08553	1.44737	1.40149	1.23729
Ascc1	24.4479	13.6746	25.0072	19.7162	18.7531	10.2567	26.9373	10.3728	0.0326374	0.522479	1.39462	0.965006	1.17962	0.671271	1.12862	1.26586
Ascc2	11.2391	2.08267	10.5644	1.30492	8.28315	7.35884	8.26996	7.2166	-0.0893052	-0.00230018	0.32129	1.79658	1.23731	1.1318	1.30929	1.27149
Ascc3	4.05476	0.561833	12.0818	3.48707	20.6265	0.865756	20.4968	23.581	1.57515	-0.0091049	0.461892	1.66088	-1.54977	0.015971	0.208872	1.71121
Asf1a	64.0155	25.2066	110.605	53.4672	122.773	6.01553	94.5858	1.90487	0.788923	-0.3763	0.899492	0.0764261	-0.142466	1.00425	0.572454	0.698015
Asf1b	37.085	2.62595	5.14044	2.66417	46.853	1.07347	7.63502	0.841999	-2.85087	-2.61744	0.754661	0.162499	0.459732	0.207792	0.10737	0.764455
Ash1l	2.41019	0.245001	6.21074	0.89751	7.32543	0.570875	12.3555	0.440429	1.36562	0.754169	0.254896	0.123633	-0.806729	-0.213785	0.184791	0.214732
Ash2l	22.1126	7.20397	14.1702	8.70735	23.7161	14.163	22.8761	18.3831	-0.64201	-0.0520226	1.0034	1.44443	0.696041	0.0875479	0.981427	1.45944
Asic2	1.81542	0.189356	1.10722	0.479217	4.37143	0.725362	3.14054	0.171601	-0.713364	-0.477092	0.642291	0.252035	-0.470762	-0.725541	0.282757	0.629371
Asna1	65.3244	11.4155	99.241	17.0553	52.4911	1.24271	71.2593	8.48841	0.603316	0.441005	0.3536	0.175215	1.11259	1.25639	0.254415	0.301673
Asns	21.0259	7.81442	32.0045	19.7537	14.0126	4.73216	22.4729	16.7246	0.606105	0.681458	1.03943	1.17904	1.38248	1.28862	0.724478	1.39488
Asnsd1	16.8283	1.81465	22.1884	6.65857	177.758	5.15022	218.081	10.9351	0.398917	0.294945	0.460045	0.0835483	-2.60392	-2.51846	0.161089	0.438944
Aspg	0.965765	0.669823	0.99585	0.795844	5.61708	0.366129	2.40783	0.229369	0.0442572	-1.22209	1.5266	0.166524	-1.74304	-0.4952	1.00502	1.16111
Asph	16.2517	6.17379	41.4661	9.00676	9.47842	6.85334	17.248	16.2947	1.35134	0.86371	0.631321	1.71633	1.57491	2.04404	1.17835	1.39852
Aspm	2.12167	0.276054	1.02202	0.43259	8.61983	0.0852208	3.5176	0.259296	-1.05378	-1.29307	0.63885	0.107299	-1.22542	-1.00464	0.188252	0.619841
Aspscr1	37.3999	10.9955	47.2208	8.70661	24.8004	5.05834	35.0095	5.41829	0.336389	0.497383	0.500663	0.369377	1.38971	1.21021	0.516227	0.347294
Asrgl1	36.2618	3.77288	36.1477	8.55708	79.592	0.592601	94.4579	1.73243	-0.0045443	0.247047	0.373054	0.0285572	-0.337137	-0.607234	0.15049	0.342546
Aste1	1.52822	0.089573	1.34956	0.636756	1.80577	0.205584	1.29473	0.266565	-0.179366	-0.479965	0.685932	0.339416	0.556277	0.83837	0.184737	0.742683
Asun	6.8928	1.56274	3.71247	0.596136	24.5517	25.5346	11.7608	12.4534	-0.89271	-1.06183	0.400818	2.14129	-1.03562	-0.885004	1.53569	1.54512
Asxl1	3.62957	0.899637	2.94479	0.505285	8.8453	0.271824	8.0013	0.193796	-0.301632	-0.144675	0.434914	0.0564502	-0.488074	-0.663537	0.360329	0.25
Asxl2	2.00874	1.90047	0.848279	0.85404	1.08972	0.77262	2.53888	2.42627	-1.24368	1.22024	1.99318	1.71672	1.67938	-0.803047	1.70568	2.00264
Atad1	10.6442	4.69952	23.8575	16.2581	17.5714	16	26.4154	24.5499	1.16438	0.588156	1.17146	1.8771	0.0738788	0.631592	1.45996	1.66263
Atad2b	1.11213	0.362059	1.55526	0.520888	3.2496	0.395535	4.45452	0.101088	0.483832	0.455009	0.673843	0.178628	-0.749897	-0.739579	0.501429	0.484295
Atad5	2.61209	2.21119	2.07991	0.292339	4.74187	0.906494	2.88895	0.153193	-0.328686	-0.714912	1.23799	0.286211	-0.0632138	0.304506	1.25203	0.216728
Atat1	2.20549	2.90431	3.36973	2.94515	1.45632	0.901956	0.846684	0.601114	0.611536	-0.782432	2.28019	1.35922	1.39581	2.77127	2.09945	1.62451
Ate1	4.08097	1.3466	9.56364	4.21025	2.78167	3.29357	3.81097	4.0723	1.22865	0.454205	0.793728	2.30098	1.35	2.10593	1.77328	1.66733
Atf1	35.1342	9.66313	21.905	5.16838	80.5649	2.419	62.5096	1.6274	-0.681616	-0.366072	0.522795	0.0573336	-0.400239	-0.734289	0.39915	0.342464
Atf2	4.78041	1.06389	7.59359	1.01542	20.8431	0.578191	24.7784	0.299019	0.66765	0.249514	0.374575	0.0436435	-1.32733	-0.927699	0.32356	0.193702
Atf3	3.75471	2.0342	44.7863	7.24679	13.0121	0.845683	121.563	4.49559	3.57628	3.22377	0.815729	0.10788	-0.996047	-0.662043	0.787218	0.239459
Atf4	375.472	68.9899	342.307	221.209	335.712	292.983	254.661	179.618	-0.133415	-0.398647	0.969265	1.61886	0.95852	1.20525	1.28667	1.38009
Atf5	40.0124	13.2384	57.4117	5.3321	145.481	11.0592	131.51	3.09069	0.520896	-0.145664	0.495776	0.114792	-1.06528	-0.417223	0.489763	0.138213
Atf6	12.3918	3.40448	47.8788	0.522808	24.0521	1.83992	75.0761	1.14491	1.95	1.64219	0.396674	0.112534	-0.159738	0.129567	0.411439	0.0270595
Atf6b	16.7917	1.17885	18.9786	5.86573	20.4845	1.69275	32.8973	0.406981	0.176626	0.683433	0.457255	0.120546	0.510246	-0.0150677	0.156433	0.446253
Atf7	5.32198	3.31742	5.2562	0.959864	1.472	0.55602	1.20211	0.260016	-0.0179426	-0.292217	0.937092	0.627972	2.65122	2.90699	1.05152	0.408399
Atf7ip	2.64907	1.02615	8.31388	6.51291	1.06696	1.24516	1.40068	1.9766	1.65004	0.392616	1.2608	2.64187	2.10901	3.34792	1.77396	2.32855
Atg10	2.77071	0.761622	4.36125	2.73465	3.38927	1.64575	4.72554	1.93841	0.654483	0.479503	0.987727	0.917043	0.506319	0.662793	0.804998	1.081
Atg101	57.171	12.8589	59.902	2.10448	59.934	1.12085	70.2682	3.58961	0.0673196	0.229497	0.328426	0.0784827	0.728948	0.548264	0.325611	0.0894457
Atg12	12.7003	2.87161	18.2206	9.01108	18.5063	2.10719	27.5093	4.45525	0.520713	0.571905	0.784523	0.285617	0.253881	0.184182	0.365229	0.750774
Atg13	1.6235	0.166329	2.85702	4.0212	3.00231	2.84306	4.45254	2.19694	0.815409	0.568554	2.03593	1.5405	-0.0899325	0.138416	1.37414	2.15172
Atg14	1.32106	0.113992	2.5633	1.94894	5.01349	0.234379	7.19641	0.254177	0.956308	0.521463	1.10396	0.0845306	-1.12708	-0.710744	0.141585	1.0981
Atg16l1	4.67275	2.65699	5.5109	3.90876	14.4085	5.64988	15.4716	2.25776	0.238017	0.102699	1.3115	0.603616	-0.82754	-0.710728	0.996484	1.04471
Atg16l2	1.04504	0.621489	2.01344	1.27054	6.396	0.704194	7.53702	0.287904	0.946106	0.236826	1.25097	0.168128	-1.81658	-1.1258	0.872557	0.912051
Atg2a	1.9365	0.504486	2.759	0.759354	2.78806	0.174109	3.76793	0.0622427	0.510696	0.434509	0.546738	0.0931924	0.271225	0.328907	0.386491	0.397784
Atg2b	2.18923	1.2449	2.08586	0.724295	7.42038	7.54484	7.81815	6.95263	-0.0697843	0.0753346	0.961246	1.9488	-0.964032	-1.12766	1.68072	1.37732
Atg3	35.9994	6.91825	66.7065	29.341	73.4799	2.98063	133.387	0.186994	0.889854	0.860194	0.692496	0.0585562	-0.232339	-0.221185	0.283361	0.634575
Atg4a	1.33341	0.385836	5.64374	3.88201	3.3931	1.51618	3.6761	2.55914	2.08153	0.115571	1.07658	1.19343	-0.550444	1.39701	0.768018	1.4119
Atg4b	4.17196	1.73065	6.20369	1.15248	13.4893	0.928083	22.7123	0.442465	0.572402	0.751655	0.655745	0.103161	-0.895986	-1.09374	0.606649	0.269483
Atg4c	3.33377	4.71418	8.71721	3.33813	17.1778	2.62027	29.5414	1.0635	1.38671	0.782193	2.11355	0.226112	-1.56828	-0.982266	2.0519	0.554896
Atg4d	0.921946	0.639152	1.42694	1.03648	8.51299	7.02455	6.0115	4.64353	0.630168	-0.501942	1.44862	1.63066	-2.40987	-1.29627	1.55483	1.52972
Atg5	23.1204	3.11816	28.2619	6.63216	19.4497	19.8234	22.4799	24.7905	0.289694	0.208887	0.390482	2.16641	1.04646	1.10876	1.48323	1.6266
Atg9a	11.5078	1.34229	11.9114	3.88391	13.9509	8.17933	10.5993	6.59125	0.049734	-0.396385	0.499606	1.23302	0.519293	0.946905	0.862421	1.013
Atic	64.0422	6.32437	65.7768	7.51254	99.9345	3.97851	95.3836	5.28745	0.0385574	-0.0672407	0.217826	0.0984612	0.155077	0.242369	0.153612	0.183156
Atl2	8.75367	0.951906	13.9438	1.73183	13.0681	0.558786	16.0837	1.54408	0.671659	0.299552	0.238158	0.15162	0.218949	0.57255	0.168577	0.226473
Atl3	9.06464	2.86858	9.96237	0.909167	21.2933	0.749247	18.6132	0.938253	0.136239	-0.19407	0.475157	0.0886885	-0.435039	-0.123237	0.459366	0.15041
Atm	3.10199	1.90366	7.86276	3.4334	9.05459	0.355432	21.1937	2.10356	1.34184	1.22692	1.08662	0.153985	-0.748419	-0.651998	0.887178	0.646045
Atmin	2.0553	0.523822	2.53096	0.507008	12.9447	0.56729	16.3569	2.01157	0.300339	0.337542	0.467676	0.188351	-1.8579	-1.91361	0.373088	0.33912
Atn1	3.03426	0.963161	1.42657	0.691048	2.49621	0.344332	2.8458	0.35236	-1.08879	0.189096	0.835537	0.26742	1.07865	-0.217746	0.499324	0.721325
Atox1	54.3126	28.714	24.2746	17.1563	85.0011	4.46434	39.9293	3.6983	-1.16184	-1.09003	1.27335	0.153612	0.150844	0.0605305	0.766479	1.02836
Atp10a	4.57227	1.11676	2.65135	1.33711	32.6114	2.48298	12.9063	0.153056	-0.786186	-1.3373	0.808407	0.111169	-2.03736	-1.50475	0.369096	0.72777
Atp10d	1.23491	1.08642	1.05279	0.773185	2.73751	3.58063	1.57259	0.707881	-0.230178	-0.799716	1.65334	1.99565	-0.351425	0.199607	2.27416	1.24272
Atp11a	3.66579	5.03667	3.36465	2.34314	11.5102	7.31252	9.14221	6.23037	-0.123667	-0.3323	2.22229	1.34415	-0.85368	-0.663554	2.18386	1.40573
Atp11b	6.70199	3.60177	8.42888	5.28615	24.4883	6.31508	28.2158	7.52736	0.330753	0.20441	1.19154	0.535302	-1.0724	-0.96456	0.859974	0.98324
Atp11c	1.87833	1.12329	2.02819	0.638276	6.21216	0.085819	7.28404	0.187772	0.110739	0.229642	0.97494	0.0421944	-0.928608	-1.06602	0.863001	0.455541
Atp13a1	6.90177	0.643196	14.0986	0.760693	11.4238	1.14807	23.5707	0.108745	1.03052	1.04496	0.155357	0.145142	0.0700383	0.0370896	0.197733	0.0781248
Atp13a3	2.86211	4.01897	5.69026	2.52706	14.1974	21.9626	14.0328	19.4012	0.991417	-0.0168249	2.12473	2.99321	-1.51344	-0.523704	3.0141	2.09499
Atp1a1	89.8746	8.99314	65.0782	8.7966	92.1779	10.6774	84.2439	1.00811	-0.465739	-0.12985	0.242628	0.168003	0.760529	0.406134	0.220832	0.195772
Atp1b3	143.674	33.3167	110.988	26.8402	162.201	0.348504	124.71	3.23818	-0.372393	-0.379203	0.483365	0.0375885	0.622056	0.610359	0.334561	0.35089
Atp2a2	28.1299	25.4657	65.6478	58.934	39.0423	33.7925	74.749	73.1389	1.22264	0.937018	1.83934	1.88466	0.324108	0.591223	1.80694	1.91575
Atp2b1	3.00084	1.69439	5.99694	1.08703	13.8554	0.338818	20.4436	0.68994	0.998859	0.561197	0.855549	0.0601267	-1.40998	-0.99082	0.815367	0.266002
Atp2b4	4.27552	1.30778	1.76283	0.428102	1.51589	0.984364	0.539639	0.343064	-1.2782	-1.4901	0.563457	1.31105	2.29297	2.48636	1.03556	0.981802
Atp2c1	5.16365	1.5956	5.60696	1.65859	28.9535	0.486259	26.3241	0.776386	0.118828	-0.137353	0.617144	0.0489648	-1.69024	-1.45256	0.446461	0.428879
Atp5a1	180.06	42.4324	117.116	27.193	252.151	6.92415	180.597	3.25703	-0.620542	-0.481514	0.47728	0.0473969	0.311229	0.153695	0.342281	0.335986
Atp5b	480.243	73.2062	497.89	48.1967	653.516	42.4745	520.386	39.3566	0.0520618	-0.328641	0.260514	0.143865	0.352581	0.714777	0.239073	0.177225
Atp5d	378.336	138.809	139.489	21.3846	85.6239	2.02901	64.4122	6.1859	-1.43952	-0.410678	0.573667	0.142706	2.94062	1.89327	0.530419	0.260988
Atp5e	290.152	57.4647	164.724	50.331	674.597	18.7527	374.903	15.754	-0.816759	-0.847508	0.525314	0.0726887	-0.42018	-0.407937	0.288527	0.444962
Atp5f1	108.521	27.2676	94.6761	4.3022	302.03	6.49147	264.661	1.94023	-0.196898	-0.190548	0.368381	0.0327617	-0.679686	-0.704542	0.363825	0.0664055
Atp5g1	252.005	186.419	182.387	172.576	318.914	183.288	293.626	154.763	-0.46645	-0.119185	1.73275	1.12504	0.457326	0.0915552	1.35146	1.56259
Atp5g2	264.109	32.475	122.006	62.7798	240.146	14.1061	142.807	8.64028	-1.11418	-0.74985	0.763258	0.121657	0.934257	0.551423	0.196597	0.747471
Atp5g3	742.844	84.6841	273.029	54.0968	239.074	2.28281	99.341	8.55041	-1.44401	-1.26699	0.329787	0.124936	2.43264	2.23712	0.165043	0.311656
Atp5h	346.21	78.1078	140.414	34.1122	595.624	32.451	378.215	16.3857	-1.30196	-0.655196	0.478311	0.100423	0.0142845	-0.650983	0.33484	0.356018
Atp5i	304.598	114.76	110.964	36.6233	374.035	25.0837	123.399	7.45736	-1.45682	-1.59985	0.722612	0.130239	0.500773	0.625293	0.552089	0.484075
Atp5j	158.35	27.5191	139.69	56.8971	54.4925	0.191476	32.4215	0.216413	-0.180892	-0.749108	0.638876	0.0108828	2.33603	2.88574	0.250772	0.587703
Atp5j2	696.736	32.1986	263.1	93.6103	470.998	26.6001	239.262	18.3138	-1.405	-0.97713	0.517619	0.137233	1.36193	0.915551	0.10528	0.525052
Atp5l	513.203	128.762	344.478	51.93	1013.9	62.8618	591.897	11.8254	-0.575119	-0.776503	0.422282	0.0939761	-0.185282	-0.00240509	0.372858	0.219388
Atp5o	253.487	18.2573	288	34.2176	422.06	14.537	342.711	13.8211	0.184161	-0.300453	0.200444	0.0765135	0.0615005	0.527608	0.11518	0.181014
Atp5s	6.45757	1.85888	8.82846	0.233978	12.2115	1.51023	16.4148	0.464267	0.45117	0.426759	0.417051	0.18303	-0.122133	-0.116229	0.452001	0.0559192
Atp5sl	8.93854	5.55667	5.16954	2.44906	4.31259	0.412173	4.5426	0.718822	-0.790004	0.0749643	1.1276	0.266702	1.84852	0.96505	0.907393	0.720593
Atp6ap1	46.6486	4.27008	90.4718	11.4462	67.3172	5.05247	145.132	7.58856	0.955633	1.10832	0.225289	0.131966	0.267898	0.0967019	0.170777	0.197499
Atp6ap2	48.2073	33.0655	75.232	41.6144	42.6417	35.6745	73.9736	57.2342	0.642095	0.794747	1.27124	1.64401	0.974026	0.802868	1.56077	1.37216
Atp6v0a1	4.35459	2.84721	5.42707	5.42713	3.96392	0.751245	4.83205	2.06415	0.317639	0.285706	1.72372	0.674219	0.932644	0.94607	0.982122	1.56883
Atp6v0a2	3.58426	0.918938	24.2324	13.5685	19.0865	0.180295	25.4317	0.089486	2.75719	0.414075	0.888466	0.0145427	-1.61577	0.708839	0.370131	0.807828
Atp6v0b	90.7672	16.8478	111.054	25.5332	130.461	13.8839	237.46	9.13776	0.291021	0.864073	0.426303	0.163264	0.273668	-0.317891	0.308679	0.336313
Atp6v0c	59.335	23.3909	49.0691	17.5875	33.0673	1.1447	41.5985	0.724788	-0.274067	0.331124	0.768666	0.0559112	1.64051	1.01682	0.570924	0.517706
Atp6v0d1	41.5059	17.8502	99.3136	32.4039	57.6829	3.60294	112.825	1.86842	1.25868	0.967874	0.778805	0.0932257	0.322209	0.594504	0.626961	0.471326
Atp6v0e1	35.893	8.14265	23.4658	6.43052	29.7679	2.02774	17.107	0.584055	-0.613143	-0.799171	0.513247	0.109927	1.06698	1.2345	0.341724	0.39841
Atp6v1a	16.1607	6.80364	29.9948	6.86549	31.5478	1.16601	40.1954	0.890497	0.892224	0.349492	0.691336	0.0621677	-0.168011	0.356215	0.609709	0.33176
Atp6v1b2	28.3058	8.32122	106.078	19.0863	48.4816	2.37912	193.321	2.73322	1.90595	1.99549	0.49725	0.0736766	0.0207004	-0.0873436	0.429985	0.26038
Atp6v1c1	21.7371	10.0022	34.7872	7.27201	28.0802	1.41142	54.1198	3.90424	0.678394	0.946601	0.729139	0.126848	0.427645	0.140931	0.667794	0.319038
Atp6v1d	59.7026	6.6812	77.7762	15.496	114.132	2.15131	232.197	6.96672	0.381537	1.02465	0.329678	0.0511192	-0.1378	-0.799415	0.163723	0.290681
Atp6v1e1	84.1028	21.1313	63.1819	5.4349	140.442	3.91568	148.922	2.38864	-0.412643	0.0845804	0.38314	0.0464051	0.0572893	-0.458441	0.36471	0.126239
Atp6v1e2	1.2649	1.24391	1.01455	0.564067	0.76804	0.15418	1.20216	0.205843	-0.318181	0.64638	1.62979	0.380657	1.51681	0.533746	1.448	0.83928
Atp6v1f	77.4788	21.5624	67.3033	21.6723	156.345	3.28936	170.894	7.89918	-0.203124	0.128364	0.614021	0.0732683	-0.215823	-0.565818	0.402648	0.469323
Atp6v1g1	184.648	28.7845	126.094	34.059	567.509	21.0109	545.171	12.9663	-0.550281	-0.0579342	0.449926	0.0634847	-0.822827	-1.33368	0.231155	0.391192
Atp6v1g2	3.90943	0.955725	3.90711	3.74744	27.2423	3.42243	15.0054	1.93989	-0.000857413	-0.860368	1.42798	0.260069	-2.00378	-1.16277	0.396535	1.39625
Atp6v1h	10.89	4.45147	23.678	1.05073	9.31826	5.27885	22.3321	19.677	1.12055	1.26098	0.593193	1.51124	1.0219	0.862963	1.00784	1.27278
Atp7a	0.897058	0.470891	1.24726	0.572082	1.14211	1.17164	1.22189	1.41875	0.475494	0.0974169	1.00568	2.23527	0.448613	0.808184	1.66251	1.80109
Atp7b	0.646897	0.38398	2.3343	0.397049	0.859443	0.6772	1.96334	1.17681	1.85138	1.19183	0.89081	1.4283	0.387172	1.02822	1.42323	0.898887
Atp8a1	3.31876	2.73004	11.3995	21.1274	4.25218	0.508822	5.74749	1.02877	1.78026	0.434731	2.92537	0.310625	0.439478	1.7665	1.19927	2.68627
Atp8b2	2.72041	1.69012	2.47885	2.34777	8.40586	7.97766	9.45118	11.1206	-0.134156	0.169099	1.63415	2.1809	-0.830531	-1.15229	1.63649	2.17915
Atp9b	1.96302	1.17578	2.60721	0.897875	2.12697	2.35104	3.43016	3.72166	0.409436	0.689476	0.996773	2.23453	0.681309	0.382764	1.81375	1.64225
Atpaf1	15.3362	3.38088	16.3716	2.44926	23.6798	0.289719	18.7859	0.409526	0.0942553	-0.334001	0.384364	0.0360649	0.170324	0.580073	0.318533	0.218112
Atpaf2	4.29687	0.107885	6.2312	1.38033	20.0518	0.305296	14.4119	0.971942	0.536222	-0.476474	0.321631	0.0997443	-1.42534	-0.431148	0.0423624	0.334067
Atpif1	164.498	36.865	33.0627	21.0584	233.781	26.2288	78.7803	0.383766	-2.31479	-1.56925	0.974106	0.162014	0.289952	-0.474099	0.36157	0.918912
Atr	1.98066	0.558318	2.64891	0.626749	7.9108	0.480953	6.31052	0.0643686	0.419419	-0.326066	0.530946	0.0889375	-1.2008	-0.473826	0.416025	0.341668
Atraid	50.0473	6.07931	39.6882	5.41809	76.4499	4.84708	113.602	0.111088	-0.334583	0.571401	0.26363	0.0914806	0.185816	-0.738674	0.197681	0.196956
Atrip	2.55271	2.05438	1.5337	0.788496	2.62065	1.96996	3.59399	2.38687	-0.735011	0.455661	1.37775	1.44711	0.759142	-0.450036	1.58876	1.21167
Atrn	1.35153	0.575107	2.12352	0.443431	2.87974	0.124246	4.57355	0.0923515	0.651868	0.667377	0.683837	0.0687245	-0.294309	-0.328323	0.617048	0.302667
Atrx	4.99517	0.593394	12.3386	0.883045	14.5595	0.626456	30.847	0.322214	1.30457	1.08317	0.200082	0.0638784	-0.746315	-0.543422	0.182279	0.104344
Atxn1	0.655671	0.365285	1.65999	1.59485	3.52438	0.481821	2.72398	0.224604	1.34013	-0.371654	1.60225	0.230328	-1.62929	0.0639921	0.827594	1.39117
Atxn10	52.3674	6.52659	46.5254	4.15842	74.6263	2.15881	80.1225	0.269815	-0.17065	0.102524	0.221262	0.0420165	0.286025	-0.0056561	0.184584	0.129039
Atxn1l	0.677468	0.398702	0.953635	0.140229	4.32865	3.08519	2.8911	2.81404	0.493284	-0.582297	0.875153	1.74046	-1.87865	-0.821578	1.3335	1.42018
Atxn2	8.28995	3.59444	11.4299	2.48405	4.45693	0.394854	5.63086	0.477571	0.463373	0.337306	0.699718	0.176941	1.69235	1.79991	0.638462	0.336571
Atxn2l	17.0096	4.39944	25.7863	6.04218	13.3108	0.927167	20.8608	0.45495	0.600254	0.648202	0.503501	0.105302	1.1508	1.08434	0.386439	0.339509
Atxn3	4.02645	3.67856	6.72434	7.12132	5.57438	2.26992	8.93178	4.41426	0.739883	0.680136	2.01783	0.923853	0.327735	0.368976	1.44304	1.68605
Atxn7	2.39549	0.767934	5.72166	1.73014	4.3832	0.482719	5.17727	0.449391	1.25611	0.240209	0.635778	0.202301	-0.0746272	0.922772	0.489023	0.453867
Atxn7l2	0.842307	0.195246	0.905691	0.446181	1.21696	0.971966	1.72881	1.76474	0.104673	0.5065	0.785476	1.86989	0.266177	-0.154156	1.19981	1.63521
Atxn7l3	2.45081	2.00964	1.90536	1.21035	9.91151	5.93204	7.09816	4.9069	-0.363199	-0.481659	1.49645	1.31917	-1.21881	-1.11885	1.46459	1.35445
Atxn7l3b	10.8139	1.48634	6.09519	1.23909	50.2891	3.48159	35.6513	0.829205	-0.827145	-0.49629	0.354028	0.105366	-1.42032	-1.76968	0.222028	0.295197
Auh	4.43776	3.74204	10.855	6.95485	7.71798	10.0648	9.17198	11.7249	1.29045	0.24901	1.52785	2.63455	-0.00135237	1.02158	2.24042	2.06293
Aunip	1.92698	0.818873	2.28692	0.90603	16.4387	0.226702	10.2797	1.01602	0.247062	-0.677293	0.83818	0.143973	-2.29564	-1.38979	0.613397	0.589083
Aup1	10.3476	5.07385	13.295	7.30827	15.3932	19.8092	34.6814	50.9717	0.361588	1.17187	1.06271	2.81829	0.224044	-0.604749	1.98679	2.2638
Aurka	26.9621	7.41609	8.35751	2.17733	35.236	0.821181	15.5681	1.7972	-1.68979	-1.17846	0.546567	0.169906	0.410921	-0.118919	0.398244	0.411103
Aurkaip1	146.918	55.4268	107.049	81.187	299.79	89.9934	262.639	66.5107	-0.456735	-0.190872	1.22205	0.566601	-0.231904	-0.516273	0.695553	1.15353
Aurkb	10.8831	0.399167	2.35253	1.18796	30.7526	0.738195	6.77398	0.767271	-2.20981	-2.18263	0.730438	0.167039	-0.701575	-0.747258	0.0632396	0.746621
Aurkc	10.5568	4.60349	3.19743	1.75203	17.8325	1.55921	20.4003	0.705908	-1.72319	0.194079	1.0103	0.135662	0.0406952	-1.89508	0.641638	0.792099
Aven	29.6245	11.1727	15.6573	6.53113	71.4901	2.76369	88.8435	1.03935	-0.919953	0.313521	0.811297	0.0582701	-0.473917	-1.7259	0.546956	0.602027
Avl9	3.62034	0.581487	3.58849	1.15802	7.54205	5.21473	7.78971	4.19478	-0.0127517	0.0466127	0.520043	1.26435	-0.261791	-0.339662	1.02407	0.905713
Avpi1	27.618	2.59318	18.3702	8.69065	71.1704	7.94924	56.4423	1.68973	-0.588238	-0.334501	0.695828	0.166827	-0.568631	-0.840874	0.210513	0.68388
Axin2	0.513366	0.213527	0.985847	0.467553	2.21112	0.358046	1.69384	0.261573	0.941375	-0.384483	0.910077	0.322818	-1.30968	-0.00232956	0.64394	0.719579
Axl	86.2835	7.83535	112.476	15.9028	251.855	6.46386	251.993	2.19137	0.382461	0.000787058	0.242428	0.0390945	-0.7484	-0.385232	0.136142	0.204365
Azi2	9.85708	4.15691	10.2025	1.7239	28.5416	1.44522	34.6983	4.49803	0.0496884	0.281801	0.655428	0.200781	-0.736795	-0.987414	0.61278	0.307246
Azin1	39.6936	7.12897	20.0486	1.54683	50.5965	2.57036	24.8063	0.345558	-0.985403	-1.02833	0.282005	0.075996	0.446905	0.471324	0.269274	0.113109
B2m	249.442	71.8256	274.025	27.0335	464.474	28.5811	535.903	2.28934	0.135602	0.206373	0.439122	0.088989	-0.099857	-0.189134	0.424797	0.14246
B3galnt2	6.32056	5.18846	6.39177	3.83017	19.3772	20.141	24.6041	27.2253	0.0161642	0.344539	1.46626	2.19024	-0.819197	-1.16608	1.91082	1.81545
B3galt4	4.33582	1.04166	6.33578	2.99495	4.5328	2.87056	4.41171	3.18372	0.547217	-0.0390667	0.764992	1.38516	0.732938	1.30072	0.977174	1.2446
B3galt6	37.4686	6.60078	26.3565	9.44809	51.1981	3.48171	62.2974	0.215458	-0.50752	0.283081	0.576244	0.0982369	0.346628	-0.462478	0.272436	0.51719
B3galtl	10.5764	5.0467	8.2192	2.98103	21.2028	1.52251	28.584	0.182368	-0.363781	0.430954	0.864692	0.104004	-0.206363	-1.01961	0.696156	0.523333
B3gat3	11.3306	3.33983	13.3875	8.9369	29.6831	0.713368	38.5066	1.77831	0.240665	0.375465	1.05279	0.0751083	-0.592381	-0.745687	0.426664	0.965382
B3gnt1	5.52255	4.86799	2.06802	1.13924	12.1103	0.190367	9.35801	0.421834	-1.41708	-0.37196	1.49962	0.0688736	-0.335788	-1.39942	1.2719	0.797413
B3gnt2	14.895	2.53173	15.594	1.26295	76.1268	3.4192	51.6864	0.939283	0.0661634	-0.558618	0.271631	0.0699009	-1.55654	-0.950261	0.253634	0.119748
B3gnt3	13.8607	3.52244	5.85306	1.46536	15.6216	0.404841	11.3606	1.60532	-1.24374	-0.459509	0.514664	0.207262	0.624495	-0.17824	0.368535	0.414751
B3gnt9	10.6084	5.00515	4.75963	1.59509	16.0856	1.59585	18.6995	0.203671	-1.15629	0.217235	0.834915	0.14399	0.19648	-1.19555	0.695563	0.483745
B3gntl1	3.54458	1.5811	3.06805	1.0643	2.76197	1.98109	3.86647	2.86436	-0.208291	0.485319	0.815232	1.48765	1.15695	0.444836	1.21859	1.18015
B4galt1	4.07925	3.02805	4.22735	3.45849	7.37522	0.813052	6.47994	0.58189	0.0514469	-0.186706	1.59373	0.205131	-0.0573435	0.162303	1.08267	1.18739
B4galt3	4.4373	3.26549	4.20973	4.86481	2.67067	2.23761	2.97117	2.63587	-0.0759515	0.153831	1.97655	1.76045	1.52952	1.28123	1.60882	2.10181
B4galt4	6.10393	7.71158	7.59321	3.07985	3.76509	1.78515	3.304	2.30282	0.314971	-0.188469	1.9143	1.21613	1.49409	1.97903	1.9468	1.1634
B4galt5	6.75617	3.42562	4.03637	3.86006	11.5113	1.41208	4.55853	0.0232123	-0.743146	-1.33641	1.5616	0.177127	0.0282674	0.603023	0.752602	1.3797
B4galt7	14.8296	5.38512	13.0446	2.94059	11.5342	14.4714	18.9297	27.0583	-0.185028	0.714725	0.616629	2.74391	1.15959	0.241332	1.88436	2.0877
B9d2	22.009	9.44543	14.6875	8.85485	30.624	2.13856	41.056	0.664977	-0.583506	0.422931	1.06764	0.103422	0.320472	-0.704471	0.627292	0.87009
Babam1	19.0431	13.6835	18.1917	10.2907	41.4187	30.0509	43.7231	44.4655	-0.065986	0.0781135	1.31934	1.8023	-0.323977	-0.486583	1.47319	1.67889
Bace1	5.35649	1.10272	2.50511	1.37059	19.8678	1.3276	18.8878	0.0255054	-1.09642	-0.0729821	0.843353	0.0964229	-1.09404	-2.13598	0.312257	0.789327
Bach1	2.35288	1.96719	2.62701	1.95595	11.1379	0.120609	14.1955	0.230916	0.158993	0.349955	1.61516	0.0281925	-1.44594	-1.6554	1.20631	1.07442
Bad	11.121	1.15377	2.90871	1.5882	21.3074	0.696949	12.9108	0.450873	-1.93484	-0.722778	0.801828	0.0690304	-0.141028	-1.3716	0.156938	0.789344
Bag1	23.8858	8.11252	27.809	15.4963	74.2523	7.04003	76.1678	1.5854	0.219396	0.0367451	0.941485	0.140043	-0.839244	-0.675099	0.508728	0.804489
Bag2	37.312	2.49005	32.8184	7.13347	43.7962	4.65358	34.0909	2.70671	-0.185134	-0.361418	0.328034	0.191363	0.56587	0.723648	0.181022	0.333852
Bag3	15.1751	13.3578	20.7275	6.55925	8.0663	2.8146	7.19387	2.82235	0.449839	-0.165139	1.3495	0.757483	1.70876	2.30524	1.36606	0.727184
Bag4	5.16155	1.75748	5.4566	2.08092	11.3221	0.586153	9.96374	0.180803	0.0801958	-0.184387	0.737571	0.0791442	-0.336232	-0.0901548	0.496876	0.550807
Bag5	10.1654	2.30299	6.83058	1.09102	43.7567	1.56715	45.2379	1.24036	-0.573585	0.0480279	0.399911	0.0650734	-1.3088	-1.94892	0.330905	0.233806
Bag6	36.8186	6.83879	36.855	1.32986	33.3525	3.51738	45.5289	0.748956	0.00142578	0.448985	0.27298	0.153987	0.939678	0.473612	0.308151	0.0572119
Bahcc1	1.05952	0.801299	0.0844071	0.0581224	1.47397	0.146492	1.00454	0.0543935	-3.6499	-0.553169	1.4756	0.163283	0.32074	-2.7945	1.10047	0.9965
Bahd1	6.08107	1.21568	9.32975	2.10597	7.3042	0.596063	8.74599	0.83685	0.617513	0.259895	0.435008	0.181429	0.532636	0.871748	0.311516	0.353704
Bai2	1.32267	0.445012	1.55638	1.33789	2.27612	2.06334	2.5629	1.86514	0.234748	0.171198	1.33177	1.67712	0.0139083	0.0589522	1.39499	1.62491
Baiap2	30.9481	2.00918	16.8518	5.24498	47.6635	2.21166	16.5623	0.577217	-0.876951	-1.52499	0.458692	0.0837226	0.174002	0.80353	0.115125	0.451834
Baiap2l1	4.91075	0.955241	10.4431	3.96078	7.57927	0.399848	8.71981	0.585724	1.08853	0.202238	0.614944	0.123223	0.170922	1.03871	0.290771	0.55569
Bak1	48.043	4.5639	20.2795	9.55778	17.6427	10.6499	9.84467	4.6906	-1.2443	-0.841657	0.693619	1.10947	2.24229	1.82114	0.881592	0.966864
Bambi	3.58593	0.906067	1.51857	0.829958	10.5789	0.553087	8.76642	0.0782571	-1.23964	-0.271126	0.868676	0.0765189	-0.763728	-1.75074	0.372251	0.788595
Banf1	196.894	48.2539	67.0163	11.0525	39.6925	60.7875	21.0824	29.8808	-1.55484	-0.912828	0.426172	3.01043	3.10752	2.44701	2.23754	2.05858
Bank1	1.95252	1.41986	0.922482	0.757858	3.54888	4.05757	2.68097	2.92334	-1.08175	-0.404609	1.58285	2.27937	-0.0649893	-0.760632	1.95485	1.96964
Banp	4.31952	2.88704	6.90449	2.53291	7.15414	4.2915	6.5541	4.39362	0.676663	-0.12638	1.09995	1.2978	0.069131	0.853668	1.29566	1.10247
Bap1	12.2382	5.49641	11.6808	3.33304	70.4693	0.586815	46.8662	1.40026	-0.0672637	-0.588447	0.767655	0.0447475	-1.72856	-1.22588	0.648051	0.413916
Bard1	4.05393	0.443091	0.939904	0.866777	4.54391	0.423302	1.73549	0.470859	-2.10874	-1.3886	1.33976	0.413852	0.632424	-0.106223	0.20719	1.38683
Batf	4.1765	3.94982	4.4563	1.88463	32.6529	2.3434	27.2549	0.164306	0.0935517	-0.260699	1.4946	0.103902	-2.16981	-1.83406	1.36832	0.610197
Batf2	2.04907	1.00633	4.66566	1.1323	0.949264	0.516963	0.732086	0.748928	1.18711	-0.374795	0.790321	1.67198	1.90712	3.45053	1.05798	1.51685
Bax	52.7729	5.84576	48.6729	19.8687	122.747	2.35443	196.254	8.34987	-0.116678	0.677031	0.610219	0.0673307	-0.420784	-1.233	0.162188	0.592111
Baz1a	10.7423	0.655049	12.2731	4.86216	16.4805	0.523974	14.7326	0.234532	0.192192	-0.161745	0.578274	0.0512969	0.179586	0.515017	0.0992126	0.572004
Baz1b	22.0872	6.80633	22.3395	1.53614	28.2796	1.7604	26.3192	0.369997	0.0163862	-0.103647	0.455511	0.0920691	0.440487	0.542014	0.453557	0.101257
Baz2a	2.30127	2.32803	2.59977	2.16785	1.64773	1.25455	2.06552	1.72315	0.175952	0.326024	1.89137	1.62946	1.27899	1.11041	1.82664	1.7017
Baz2b	0.41581	0.204151	1.91137	0.689654	0.666377	0.863813	0.643838	0.956779	2.20061	-0.0496424	0.879028	2.84497	0.116623	2.34837	1.99978	2.20622
Bbc3	10.2253	6.34129	46.4846	56.4132	9.55896	1.14138	26.7518	2.27631	2.18461	1.48471	1.9662	0.211529	0.89425	1.57565	0.911133	1.75514
Bbip1	14.7098	10.8991	1.15943	1.60681	18.623	12.1926	5.85048	4.76322	-3.66529	-1.67046	2.26719	1.50725	0.45673	-1.5566	1.42647	2.31887
Bbs1	3.06279	0.828133	3.34345	1.4526	1.63597	0.21212	1.56627	0.151342	0.12649	-0.0628163	0.738267	0.23329	1.70174	1.87254	0.432616	0.642111
Bbs10	1.04564	0.65899	1.77285	0.234877	3.24791	1.07432	1.01658	0.248228	0.761693	-1.67578	0.929102	0.593145	-0.838093	1.58088	1.02685	0.400788
Bbs12	1.68392	0.906108	1.99847	0.296845	4.67334	0.205348	3.13725	3.11364	0.247075	-0.57495	0.80534	1.43324	-0.675591	0.127927	0.77889	1.44778
Bbs4	4.87033	1.00069	4.19949	3.66222	7.3658	8.69554	10.8603	10.1085	-0.213808	0.560146	1.29257	2.16885	0.200217	-0.592243	1.72875	1.84013
Bbs7	4.52214	0.693831	6.46086	1.14003	11.2441	1.02847	17.1641	0.699099	0.514721	0.610219	0.337344	0.144451	-0.517056	-0.63106	0.257701	0.26126
Bbs9	3.59721	0.825031	3.19497	4.50341	2.00213	2.4753	3.39099	4.89704	-0.171078	0.760173	2.06027	2.74265	1.64238	0.692625	1.81409	2.91135
Bbx	6.13103	5.9222	22.4407	16.3491	7.47348	7.70151	10.4564	11.4396	1.87192	0.484539	1.74549	2.16829	0.511388	1.88026	2.03772	1.89629
Bcap29	16.7479	6.90201	32.5708	8.056	35.3631	2.01836	99.3916	0.434107	0.959597	1.49088	0.693413	0.0825831	-0.281225	-0.831012	0.600226	0.356889
Bcap31	32.2929	28.5765	20.5525	14.429	26.7598	25.9955	27.5098	31.3345	-0.651904	0.039878	1.62964	2.15975	1.06819	0.357899	1.8958	1.93034
Bcar1	9.41644	3.0506	7.2523	0.948568	11.709	0.771695	10.26	0.215438	-0.376743	-0.190588	0.504038	0.0997913	0.482669	0.278007	0.476957	0.191114
Bcas2	42.1739	16.4481	46.4829	19.2146	81.688	3.73585	84.2816	1.33913	0.140349	0.0450936	0.819902	0.0698476	-0.156734	-0.0799854	0.566515	0.596807
Bcas3	3.9026	1.472	5.17058	1.72045	1.50847	1.47151	1.9942	2.51744	0.405889	0.402724	0.725637	2.30163	2.16839	2.15305	1.50889	1.88343
Bccip	84.8825	9.24205	79.4221	14.9607	113.99	3.59546	98.8505	3.8023	-0.0959261	-0.205582	0.313892	0.0717654	0.371674	0.462824	0.16354	0.277368
Bcdin3d	16.9406	6.0839	10.3817	2.3474	23.5111	0.668147	14.6427	1.02288	-0.706443	-0.683156	0.612255	0.108801	0.324185	0.282391	0.519736	0.34142
Bckdha	27.2019	7.95642	51.8108	35.1278	27.98	3.25446	64.3416	3.24275	0.929544	1.20136	1.06529	0.182881	0.756349	0.466031	0.454122	0.980849
Bckdhb	22.162	4.13772	22.7818	6.11386	10.3676	14.1082	11.1889	15.6749	0.0397952	0.10999	0.47165	2.81764	1.89304	1.80434	1.98161	2.05786
Bckdk	18.4937	5.05816	11.5022	2.19034	54.5747	0.889054	57.5311	1.10773	-0.685126	0.0761081	0.480807	0.0363868	-0.764161	-1.5439	0.395287	0.27613
Bcl10	13.5096	5.77798	15.4465	5.96591	44.0821	2.32352	35.7246	1.61221	0.193294	-0.303273	0.831392	0.100107	-0.909165	-0.431104	0.621699	0.561002
Bcl2	2.89233	0.990871	2.00055	0.0135447	1.70365	1.76509	0.8075	0.809439	-0.531835	-1.07709	0.494343	2.0798	1.56064	2.08739	1.57432	1.44619
Bcl2l1	4.12266	2.97974	5.63893	2.26959	2.58807	1.86542	1.92451	1.43045	0.451844	-0.427385	1.19351	1.49372	1.46874	2.32946	1.47262	1.21945
Bcl2l11	1.75655	1.42295	1.52944	0.332619	3.29925	0.624536	2.80478	1.84728	-0.199746	-0.234249	1.21009	0.988654	-0.11235	-0.0963529	1.20019	1.00065
Bcl2l12	13.98	4.61819	16.0083	6.47027	21.9729	1.02211	23.935	1.31575	0.195452	0.123397	0.753093	0.103891	0.144682	0.19823	0.481284	0.588479
Bcl2l2	4.36421	2.88479	3.26125	0.602473	31.5578	2.12353	37.3668	2.76419	-0.420296	0.24376	0.990179	0.144271	-2.05717	-2.73973	0.958565	0.287092
Bcl6	2.50132	1.04148	7.90718	3.58192	0.547169	0.471575	1.07125	0.978575	1.66047	0.969235	0.887665	1.81186	2.98967	3.6624	1.38088	1.47103
Bcl7a	12.1593	4.55989	16.2762	11.045	8.21601	1.42513	9.95934	0.93262	0.420705	0.277612	1.11856	0.284386	1.36259	1.48717	0.596101	0.988286
Bcl7b	4.54905	2.22285	7.94466	3.65181	17.9846	0.700704	34.6195	2.39989	0.804421	0.944826	0.967847	0.114724	-1.18609	-1.345	0.707198	0.670642
Bcl7c	21.6611	2.3056	14.2905	2.06154	128.129	8.59226	89.6743	2.23851	-0.600046	-0.514828	0.258642	0.103232	-1.76738	-1.87111	0.181496	0.211215
Bcl9	1.64403	0.961826	0.995343	0.300369	0.779069	0.516158	0.719498	0.830958	-0.723972	-0.11476	0.949706	1.92088	1.87445	1.24673	1.27515	1.72213
Bclaf1	19.5257	7.87182	45.5688	11.4213	41.74	2.27516	34.0429	0.433893	1.22267	-0.294075	0.684864	0.0807597	-0.299015	1.19922	0.586917	0.362064
Bcor	4.13582	0.750161	1.13432	0.130733	2.40856	0.261809	2.44835	0.00394068	-1.86635	0.0236381	0.310036	0.156837	1.57704	-0.331451	0.30507	0.16629
Bcorl1	0.876496	0.0452431	0.652346	0.490372	0.704148	0.168602	0.698151	0.161467	-0.42611	-0.0123399	1.08704	0.480271	1.11291	0.68063	0.353376	1.13465
Bcr	3.35748	0.326811	3.89986	0.130433	11.5015	0.940956	15.518	0.532521	0.216043	0.432123	0.148488	0.127992	-0.979333	-1.21392	0.183443	0.0691321
Bdh1	17.6891	11.4844	10.0448	5.70425	11.9418	15.2844	8.88417	12.3833	-0.816409	-0.426706	1.2444	2.7301	1.36388	0.955675	2.0705	2.17141
Bdkrb2	7.39912	1.67489	2.16395	1.27513	11.5261	0.702952	3.5534	0.991047	-1.77368	-1.69763	0.910688	0.411877	0.157559	0.063001	0.338218	0.940534
Bdnf	2.75361	0.340788	6.12524	0.080378	1.90878	2.31532	3.0783	4.62975	1.15344	0.68948	0.179549	2.78755	1.32571	1.77116	1.75905	2.16989
Bdp1	2.41605	0.852305	4.2616	0.976643	17.0768	1.09943	16.4129	0.224069	0.818746	-0.0572104	0.606903	0.0949481	-2.02428	-1.16683	0.517344	0.331213
Bean1	0.565625	0.272027	1.93764	1.06067	0.724612	0.0816987	1.44881	0.0390901	1.77638	0.99959	1.05123	0.167254	0.439675	1.19796	0.712648	0.790691
Becn1	5.27571	4.53168	7.57331	4.47049	14.9961	22.7922	16.1688	24.9	0.52156	0.108622	1.50365	3.12157	-0.710113	-0.31568	2.51867	2.37938
Bend3	2.28611	0.351614	1.82769	0.20824	8.4147	0.432947	6.66364	0.234725	-0.322872	-0.336602	0.276144	0.0899576	-1.08298	-1.08776	0.233979	0.172051
Bend4	1.76652	1.70995	1.20517	0.700806	19.6129	0.803951	11.8967	0.434627	-0.551674	-0.721244	1.6291	0.0792163	-2.67578	-2.52472	1.39774	0.840579
Bet1	359.542	97.9444	377.359	90.6614	97.9446	9.88722	114.786	5.18321	0.0697773	0.228912	0.524019	0.159542	2.67316	2.49552	0.419126	0.35268
Bet1l	2.52657	0.66097	3.62918	1.76643	2.55046	0.267696	2.04755	0.0853361	0.522465	-0.316862	0.797205	0.162926	0.783457	1.60428	0.406664	0.704773
Bfar	1.44336	0.826325	2.5886	1.13184	0.510235	0.379471	1.48474	1.45997	0.84274	1.54098	1.03928	1.77869	2.29724	1.58049	1.35404	1.55255
Bgn	163.774	18.0614	88.5942	4.49832	27.1641	1.92497	19.3889	0.715068	-0.886421	-0.486469	0.175157	0.115252	3.38897	2.97051	0.18912	0.0905364
Bhlhb9	7.9777	1.78172	8.45079	2.80633	14.7176	0.26432	20.3385	0.644584	0.083113	0.466671	0.577359	0.052554	-0.08646	-0.488525	0.323247	0.481266
Bhlhe40	6.53091	4.3392	14.6508	5.49919	11.8726	0.37779	25.1899	0.282013	1.16562	1.08521	1.10093	0.0486656	-0.0652395	-0.00333638	0.959638	0.541759
Bhlhe41	17.845	8.60402	32.8603	6.3352	8.58313	1.94435	14.2695	0.404284	0.880821	0.733356	0.749145	0.329363	1.85299	1.98194	0.768548	0.281128
Bicd1	0.815236	0.0253719	1.68531	0.021714	2.91969	0.242492	3.98348	0.158812	1.04773	0.448215	0.0485953	0.132912	-1.04349	-0.462479	0.127958	0.060446
Bicd2	8.74388	0.799712	6.39906	1.39264	33.1417	1.77421	29.3394	1.64795	-0.450414	-0.175808	0.340575	0.111944	-1.12527	-1.41838	0.15289	0.324264
Bid	21.695	8.30686	14.5901	2.91723	54.3663	4.10824	35.2821	2.12447	-0.572375	-0.623778	0.623178	0.139397	-0.52831	-0.495413	0.563051	0.301257
Bin1	17.9925	3.30111	10.8764	5.29163	26.3532	0.305815	24.7138	0.501847	-0.726197	-0.0926609	0.750158	0.0337421	0.246452	-0.40559	0.265223	0.702519
Bin3	10.1821	7.12668	5.04852	1.90972	7.91203	7.04638	9.72494	6.74184	-1.01211	0.297641	1.14781	1.62823	1.16096	-0.167298	1.63416	1.13935
Birc2	1.76628	0.995414	4.1059	2.13275	10.9218	0.420085	11.6857	0.575735	1.21699	0.0975271	1.10573	0.0901744	-1.8314	-0.730439	0.814947	0.752748
Birc3	2.0885	0.785625	1.44098	1.33018	20.8351	2.2883	6.68736	0.611723	-0.535417	-1.63951	1.43809	0.20621	-2.52144	-1.43586	0.565354	1.33828
Birc5	67.6673	14.8698	9.59392	3.60669	180.671	6.48248	35.7378	2.59209	-2.81827	-2.33784	0.628222	0.116743	-0.619793	-1.11873	0.321229	0.552362
Birc6	1.90089	0.273387	4.08897	1.2362	6.64823	0.127993	8.12362	0.282931	1.10506	0.289152	0.483002	0.0574122	-1.00926	-0.211854	0.20934	0.439049
Blcap	3.46772	1.44845	2.47555	0.708953	6.88554	5.29278	5.54556	2.45478	-0.486236	-0.312237	0.730642	1.27971	-0.192545	-0.385051	1.26212	0.760615
Blm	6.22402	1.98415	3.77271	1.77473	17.1017	1.42543	9.37636	0.949059	-0.722244	-0.867037	0.819819	0.189166	-0.661181	-0.534894	0.475375	0.694194
Blmh	50.748	2.80347	41.8866	4.54543	79.1259	2.06779	92.2848	1.33058	-0.276861	0.221944	0.175677	0.0430594	0.156239	-0.361072	0.0881666	0.157934
Blnk	2.19375	0.766338	2.54855	0.813571	1.34317	0.0354311	1.29399	0.146936	0.216276	-0.0538225	0.682712	0.168185	1.50479	1.75638	0.505408	0.488819
Bloc1s1	80.2453	4.27313	29.3964	14.6772	97.6622	2.71048	78.3324	1.91099	-1.44878	-0.318191	0.7244	0.0533099	0.513655	-0.635436	0.0866327	0.721174
Bloc1s2	31.1987	0.139942	21.96	11.9363	53.7349	1.75245	47.0507	4.55602	-0.506606	-0.191643	0.784198	0.14741	0.0126633	-0.320806	0.0474933	0.796518
Bloc1s4	24.7734	6.83619	18.7499	10.4537	59.3747	4.08581	67.1456	3.17379	-0.401913	0.177445	0.897479	0.120442	-0.464016	-1.06188	0.410301	0.807234
Bloc1s5	14.225	6.54599	13.2626	1.64201	46.449	2.91897	54.9196	0.0963231	-0.101066	0.241675	0.687499	0.0906979	-0.910178	-1.27142	0.670053	0.178634
Bloc1s6	12.6981	3.75854	8.20553	4.34799	24.6574	1.3282	34.0241	1.30647	-0.62994	0.464538	0.875647	0.0954365	-0.160373	-1.27336	0.434042	0.766468
Blvra	28.8922	8.19413	20.0192	12.3258	49.2408	2.18162	32.4235	0.164125	-0.529299	-0.602816	0.977972	0.0643347	0.0278649	0.0828762	0.414125	0.888296
Blvrb	209.343	30.8462	132.731	37.2882	554.92	31.8827	461.161	10.0903	-0.657359	-0.26701	0.457661	0.0886968	-0.609373	-1.01823	0.228166	0.406523
Blzf1	8.50358	2.04157	13.7662	3.35821	14.4361	0.294704	19.3418	0.872973	0.694987	0.422046	0.493793	0.0714655	0.0335029	0.287938	0.347617	0.357912
Bmi1	23.608	4.23637	15.7035	6.44975	95.3189	3.26661	73.4881	1.15854	-0.588192	-0.375253	0.64663	0.0544221	-1.21645	-1.44789	0.263565	0.592981
Bmp1	11.1046	1.52823	9.21437	0.188479	20.2421	1.06264	21.4221	0.349717	-0.269193	0.0817383	0.200728	0.0793142	-0.0691715	-0.438609	0.212502	0.0377565
Bmp2k	3.67472	1.70164	2.61034	0.369583	10.0998	0.662198	13.4056	0.310123	-0.493399	0.408509	0.698594	0.100306	-0.661582	-1.582	0.674727	0.206972
Bmp6	1.74408	1.31904	2.51892	1.3142	2.93258	0.30897	4.9663	0.455304	0.530337	0.76	1.32554	0.201488	0.0473321	-0.200837	1.10164	0.764233
Bmpr1a	1.27892	0.487643	1.28913	0.412838	8.64355	4.81726	8.44511	3.40623	0.0114665	-0.0335076	0.71837	0.992519	-1.95966	-1.93319	0.974213	0.743007
Bmpr2	4.72869	2.35447	6.53619	0.902213	13.3147	0.503649	18.4952	0.582517	0.467011	0.474134	0.745428	0.0710126	-0.696467	-0.722096	0.720405	0.204258
Bms1	15.9193	4.81448	13.1547	7.39574	24.6637	15.569	16.453	11.9005	-0.2752	-0.584038	0.921012	1.38502	0.165424	0.455756	1.00983	1.32167
Bnc2	3.37795	2.33383	3.97183	2.22292	1.09865	1.35669	1.81248	2.08741	0.233653	0.722226	1.28276	2.4361	2.41745	1.91037	2.04142	1.84734
Bnip1	7.41632	5.82587	7.50669	3.78955	21.1226	1.14925	28.825	1.86637	0.0174729	0.448533	1.34715	0.122014	-0.712972	-1.16254	1.13602	0.734272
Bnip2	8.27754	7.27178	9.12712	9.1319	33.4656	18.3382	35.9333	12.1474	0.140956	0.10264	1.9209	0.92889	-1.21837	-1.19856	1.49375	1.52362
Bnip3	26.1125	7.16574	31.1431	7.75604	20.2407	2.03357	41.1665	2.70835	0.254175	1.02421	0.534633	0.173258	1.16452	0.375974	0.421602	0.371622
Bnip3l	12.4767	3.1714	17.1006	2.98898	29.6802	0.681921	46.7885	2.30157	0.454808	0.656655	0.445046	0.0783268	-0.453225	-0.673578	0.368208	0.261962
Bod1	4.03129	0.940267	2.34074	1.04242	42.6252	2.3244	39.6041	0.927946	-0.784278	-0.106055	0.725274	0.0856265	-2.60536	-3.30209	0.345572	0.643377
Bod1l1	4.87757	0.909577	9.28831	1.16412	11.6223	0.684267	15.4981	0.453641	0.929254	0.415203	0.324152	0.0948578	-0.455617	0.0399276	0.282126	0.185682
Bola1	78.1107	70.883	34.2901	12.3002	143.6	93.1741	77.6645	86.0572	-1.18773	-0.886724	1.40777	1.8525	-0.0814221	-0.400931	1.60943	1.68028
Bola2b	26.6471	8.96003	34.1954	5.75318	40.2615	2.71237	72.8647	1.71724	0.359824	0.855819	0.542439	0.102968	0.201617	-0.312884	0.494744	0.245095
Bola3	16.2698	4.72387	9.70634	2.79843	97.243	3.04209	35.2636	6.02397	-0.745198	-1.46342	0.590312	0.25055	-1.78236	-1.08265	0.421305	0.483473
Bop1	12.0845	7.73874	13.2783	6.37227	16.8335	10.5165	18.8448	10.377	0.135915	0.162835	1.15451	1.20144	0.318863	0.273437	1.2907	1.05379
Bpgm	12.5068	2.74	12.6943	4.82881	35.2134	2.28117	36.4729	0.72192	0.0214742	0.0506999	0.6333	0.0977246	-0.696381	-0.744113	0.329596	0.549532
Bphl	7.23668	4.10047	12.4351	2.97201	27.9776	2.00966	38.006	2.21975	0.781016	0.441954	0.88721	0.133563	-1.15383	-0.833279	0.824008	0.354953
Bpifb4	4.83778	3.7326	2.1515	0.260383	2.75859	0.424229	1.66166	0.276154	-1.169	-0.731309	1.12673	0.326666	1.60745	1.15125	1.13501	0.296601
Bpnt1	3.94307	2.87889	7.00789	5.62413	3.53978	1.48594	8.14731	1.1071	0.829658	1.20266	1.56527	0.636559	0.952699	0.561187	1.21502	1.1743
Bptf	2.55362	2.1194	4.96917	3.30817	2.35991	2.91184	3.67514	3.77547	0.96046	0.639068	1.53499	2.31632	0.910851	1.21374	2.14534	1.76608
Braf	3.12453	2.72919	4.02495	3.3869	4.9637	2.02447	6.13952	3.39654	0.365331	0.30671	1.74979	0.991589	0.129262	0.169378	1.39076	1.45286
Brap	3.98703	4.38666	7.83532	7.5035	9.4685	5.71065	14.2456	10.591	0.974676	0.58931	2.10436	1.38113	-0.450783	-0.0839229	1.81015	1.74907
Brat1	1.46476	0.738267	2.05887	1.24412	1.68565	1.41968	1.616	0.950509	0.491187	-0.0608763	1.13523	1.48204	0.594395	1.12795	1.41602	1.21658
Brca1	3.18399	2.72353	8.99968	7.35633	10.0246	11.9435	25.5224	33.7583	1.49904	1.34822	1.70691	2.56825	-0.857593	-0.725286	2.11598	2.24322
Brcc3	4.27118	0.678008	10.3608	2.73755	15.2942	1.01696	25.3086	0.496583	1.27842	0.726642	0.444698	0.100019	-1.04324	-0.509967	0.248293	0.382243
Brd1	1.76311	1.84037	3.30027	2.22835	6.00668	5.25862	8.59597	7.33048	0.904463	0.517092	1.79351	1.7632	-0.971408	-0.602544	1.96545	1.56925
Brd2	19.5427	5.92209	16.6872	14.6187	32.2077	17.7925	48.8013	14.3501	-0.227885	0.599514	1.33734	0.902862	0.0762601	-0.769645	0.909023	1.33316
Brd3	3.96031	0.453134	3.07738	0.862875	15.8302	1.30395	10.5635	0.0886787	-0.36391	-0.583595	0.436905	0.119452	-1.20196	-1.00078	0.203398	0.404702
Brd4	8.46641	2.94784	7.78308	3.06159	2.56651	0.267065	3.56033	0.217813	-0.121408	0.472201	0.757883	0.174146	2.51898	1.90686	0.524272	0.574327
Brd7	59.2081	9.74764	75.8223	18.986	268.529	7.10008	211.548	2.13078	0.356827	-0.344092	0.43234	0.0408197	-1.38418	-0.701762	0.24056	0.361545
Brd8	1.66966	0.971795	1.85212	1.15506	1.77332	1.62548	2.50464	0.99717	0.14962	0.498152	1.23069	1.44178	0.710145	0.343107	1.56649	1.06744
Brd9	8.70609	3.50377	3.89836	0.578089	16.2517	0.402206	6.86442	0.120744	-1.15916	-1.24338	0.618774	0.0438041	-0.103454	-0.0377399	0.58171	0.215438
Bre	15.0342	5.94339	10.0065	1.23377	9.32774	8.42643	11.6371	9.82259	-0.587311	0.319135	0.597427	1.78367	1.48569	0.560738	1.42262	1.23066
Brf1	4.64674	0.360141	3.69046	0.33715	14.9388	0.859831	13.1235	1.49657	-0.332417	-0.186914	0.172841	0.184288	-0.887739	-1.05175	0.139276	0.210804
Brf2	5.44745	1.61352	4.67864	3.36177	13.3979	1.46314	8.79279	0.0380986	-0.219494	-0.607613	1.12125	0.157676	-0.501315	-0.131702	0.455441	1.03665
Bri3	17.7385	19.7473	31.978	13.6888	45.5951	48.7694	49.32	55.6843	0.850198	0.113296	1.72072	2.24376	-0.564956	0.153439	2.22727	1.74201
Bri3bp	28.1511	5.19291	15.6733	2.28324	46.3318	0.697499	26.1648	0.195794	-0.844881	-0.824374	0.339108	0.0242541	0.0782282	0.0392144	0.267012	0.210444
Brip1	1.40048	0.288431	1.29163	0.255565	2.23137	1.47779	1.05661	0.486585	-0.116727	-1.07849	0.41203	1.16375	0.125023	1.06828	1.0006	0.723113
Brix1	43.379	6.07756	61.6201	14.9251	51.6151	3.2612	48.4064	0.488733	0.506406	-0.0925939	0.403685	0.0923103	0.546241	1.12673	0.22173	0.34974
Brk1	70.3886	21.9151	55.0301	11.8432	193.255	8.97852	116.042	5.6177	-0.355119	-0.735864	0.546041	0.0968014	-0.660059	-0.29782	0.454148	0.318246
Brms1	8.40891	6.00194	4.49376	1.20655	5.60873	5.06407	5.22409	5.24273	-0.903997	-0.102495	1.10018	1.94756	1.38128	0.561273	1.66046	1.49876
Brms1l	8.92248	9.56368	7.5155	5.64282	7.92294	1.0161	7.05839	0.723059	-0.247576	-0.166697	1.88802	0.236802	0.968447	0.869062	1.5574	1.09325
Brox	8.57067	0.988998	15.109	2.90659	17.1653	0.265439	31.857	0.628954	0.81793	0.892116	0.323638	0.0361802	-0.204973	-0.297666	0.167965	0.278995
Brpf1	1.75674	1.67633	2.20018	2.09113	2.50808	1.66245	2.81518	2.11314	0.324724	0.166646	1.94303	1.4447	0.283353	0.422925	1.67621	1.74725
Brpf3	5.80025	1.65351	3.17074	1.02576	11.8777	0.890166	24.5638	1.09314	-0.871296	1.04828	0.622077	0.125747	-0.23703	-2.17511	0.425253	0.471118
Brwd1	2.6149	1.54331	3.76795	0.924767	9.37253	0.444099	12.3213	0.267305	0.527026	0.394642	0.922164	0.0751838	-1.04465	-0.930767	0.854218	0.355461
Brwd3	1.77045	0.441614	1.71396	0.967752	3.83038	1.27639	2.77822	1.23164	-0.0467836	-0.463325	0.890537	0.80011	-0.316335	0.0817011	0.600514	1.03567
Bsdc1	8.8705	4.23481	15.9527	4.94173	28.5727	25.1604	22.0373	20.7073	0.846713	-0.374691	0.821036	1.85786	-0.89051	0.312387	1.44509	1.42739
Bsg	208.63	48.4081	148.434	18.713	212.812	7.1883	211.228	16.6604	-0.491122	-0.0107819	0.380966	0.123787	0.768402	0.269556	0.338275	0.214543
Bst2	103.033	18.0731	108.111	1.51714	170.877	13.9724	140.47	0.611397	0.0694015	-0.282693	0.253873	0.118135	0.0671935	0.400782	0.279209	0.0211971
Btaf1	5.9832	1.16406	10.7141	2.20809	19.1339	1.0588	28.8187	0.376328	0.840515	0.590872	0.408887	0.0820261	-0.880105	-0.648968	0.291817	0.297926
Btbd1	10.2749	1.06776	6.29448	3.58047	68.0041	3.2812	50.132	0.49546	-0.706962	-0.439891	0.834226	0.0710555	-1.92946	-2.21504	0.165296	0.820767
Btbd10	2.7028	1.11824	10.0474	4.70665	6.23833	3.54604	10.1088	5.67404	1.8943	0.696377	0.901671	1.1525	-0.409669	0.76975	1.01429	1.05474
Btbd2	7.51009	2.63211	3.42015	2.2259	12.5991	12.5245	7.83061	8.84184	-1.13477	-0.686126	1.06643	2.17036	0.0506175	-0.416535	1.52068	1.88023
Btbd3	2.91425	0.582105	2.52901	1.90841	8.44597	0.440461	9.16011	0.998836	-0.204553	0.117101	1.12616	0.17438	-0.7381	-1.07826	0.29783	1.09998
Btbd6	5.21913	2.52011	2.53064	2.65454	36.607	2.68457	28.0347	1.10576	-1.04431	-0.384907	1.66597	0.120132	-2.0132	-2.69111	0.704607	1.5144
Btbd7	2.45514	0.648794	3.06	1.16841	8.91901	8.03076	6.85809	6.99573	0.317727	-0.379077	0.669927	1.96295	-1.06404	-0.385743	1.35381	1.57137
Btbd9	9.42518	3.94854	12.8681	6.77651	19.0241	12.912	25.8804	19.4996	0.44921	0.444035	0.970824	1.463	-0.216195	-0.229527	1.1507	1.32619
Btd	2.91223	0.767667	3.18991	2.62908	2.55245	1.80656	1.97005	1.8092	0.131391	-0.37365	1.24838	1.67273	0.987282	1.47382	1.08962	1.78022
Btf3	488.775	97.7427	419.052	229.85	685.997	16.307	499.857	2.07159	-0.222042	-0.456688	0.84227	0.034812	0.308007	0.524146	0.290534	0.791341
Btf3l4	54.6986	4.66982	51.9662	13.1795	62.427	1.18172	71.1241	0.863454	-0.0739286	0.18817	0.386065	0.0324434	0.606372	0.325767	0.12616	0.366309
Btg1	14.9866	5.64321	26.6967	9.63042	75.6314	11.9244	93.2485	2.27684	0.832986	0.302094	0.752307	0.230173	-1.53827	-1.02589	0.588945	0.521621
Btg2	8.27917	6.67011	3.02804	3.59343	4.62029	0.505844	3.60015	0.729927	-1.4511	-0.359926	2.06934	0.332427	1.63854	0.528859	1.17299	1.73688
Btn1a1	84.4432	57.1737	113.294	56.7714	5.88738	2.78848	4.72858	1.89761	0.424021	-0.316219	1.21522	0.89561	4.63932	5.36106	1.19208	0.926189
Bub1	8.52607	1.03617	9.05872	0.661994	8.39152	4.81925	4.96838	4.68541	0.0874276	-0.756156	0.204587	1.59296	0.819986	1.64506	0.846887	1.3646
Bub1b	13.4894	6.51537	8.19333	3.54862	19.6065	11.7489	7.60405	5.01617	-0.719307	-1.36649	0.935944	1.28574	0.257538	0.886213	1.11038	1.1385
Bub3	37.6026	1.53535	37.1764	3.83432	83.3566	1.1107	57.1439	3.9703	-0.0164461	-0.544697	0.160033	0.102064	-0.351425	0.15832	0.0619641	0.179411
Bud13	6.78253	0.854056	9.06624	4.82565	5.97935	0.857283	4.46589	0.269449	0.41868	-0.42104	0.789094	0.224414	0.978872	1.80009	0.275294	0.772816
Bud31	90.3297	9.15656	42.4243	6.82495	86.6326	1.03	65.0814	5.32852	-1.09031	-0.412665	0.274324	0.119359	0.857327	0.161178	0.147246	0.26042
Bysl	4.98616	4.29912	10.186	7.00156	15.7798	1.34291	12.0307	1.86502	1.03059	-0.391358	1.59082	0.255134	-0.865037	0.538404	1.24995	1.01657
Bzrap1	0.229034	0.16495	0.856724	0.133489	0.857977	0.0700482	0.968443	0.0842181	1.90327	0.174728	1.06306	0.172087	-1.10834	0.601694	1.04568	0.257432
Bzw1	66.8111	44.2471	28.9075	18.1702	128.803	137.005	59.1566	66.602	-1.20865	-1.12255	1.31728	2.23453	-0.149966	-0.254566	1.8077	1.86026
Bzw2	113.435	26.2308	57.454	10.678	162.481	4.76314	75.2605	1.64764	-0.981383	-1.1103	0.428005	0.0527848	0.278631	0.389047	0.33628	0.269982
C1d	46.4219	11.8869	52.4381	14.4126	57.578	3.74322	44.65	3.7108	0.175811	-0.366858	0.541943	0.152226	0.486324	1.01049	0.38114	0.414255
C1galt1	6.95328	6.13711	0.927612	0.37949	39.1422	2.01557	23.9179	1.88221	-2.9061	-0.710635	1.40349	0.135678	-1.69592	-3.90989	1.27552	0.601034
C1galt1c1	11.3685	4.32028	6.39904	0.084539	12.6343	0.909342	10.9691	1.44567	-0.829109	-0.203903	0.54859	0.216646	0.644731	0.00101857	0.558005	0.191094
C1qbp	64.8648	21.1711	41.5504	19.2646	70.4974	4.00215	81.5936	5.5221	-0.642576	0.210887	0.818015	0.127441	0.676905	-0.195064	0.477947	0.675985
C1qtnf1	44.704	12.2136	26.6902	3.37596	28.3959	29.8136	14.8738	14.9113	-0.744094	-0.932906	0.434352	2.09434	1.45176	1.62207	1.56517	1.45779
C1qtnf4	63.57	38.3481	35.0286	12.1071	81.6329	8.83778	85.3684	8.92435	-0.859812	0.0645516	1.00303	0.217121	0.436232	-0.506637	0.8842	0.520954
C1qtnf5	30.6929	18.7983	46.2653	45.5326	22.2797	11.7239	74.6146	33.2429	0.592028	1.74373	1.67234	0.994723	1.25921	0.0890045	1.16494	1.55856
C1qtnf6	20.0835	3.39814	3.05975	0.353195	43.3037	0.798496	11.2458	0.620019	-2.71452	-1.94511	0.295501	0.0838716	-0.311442	-1.09937	0.245551	0.184555
C1r	71.361	5.39831	41.1537	5.70039	41.9516	3.22574	23.8056	1.55141	-0.794114	-0.817428	0.227694	0.145415	1.56345	1.56825	0.155617	0.220848
C1rl	2.34035	0.662863	3.35837	1.89658	3.07488	0.198909	5.45138	0.380651	0.521036	0.826092	0.911465	0.137324	0.403232	0.0796704	0.41914	0.820943
C1s	16.0238	9.0254	13.314	8.55276	18.9658	8.85177	10.4765	1.92185	-0.267272	-0.856245	1.23256	0.723483	0.553861	1.12433	1.05532	0.963816
C2	22.9637	16.0913	33.1479	29.5931	11.8319	12.3196	41.9424	39.7409	0.529561	1.82573	1.63734	2.03103	1.75371	0.439039	1.81065	1.87816
C2cd2	5.54543	0.704938	5.2709	2.2123	15.3202	0.87136	12.5159	1.71025	-0.0732492	-0.291671	0.632692	0.213534	-0.669027	-0.469111	0.200916	0.636811
C2cd2l	1.84815	1.80092	2.22851	1.38337	6.63553	2.00713	11.8757	6.71162	0.269997	0.839726	1.66685	0.924787	-1.04709	-1.63533	1.472	1.21113
C2cd3	0.619	0.256417	1.27365	0.914509	2.35525	0.359905	2.63754	0.141566	1.04096	0.163311	1.19592	0.233661	-1.13083	-0.271693	0.636993	1.03878
C2cd5	1.61956	0.874857	5.31439	2.41992	5.67668	0.382241	10.8045	0.592459	1.7143	0.928519	1.01926	0.125281	-1.01241	-0.245131	0.78535	0.66168
C3ar1	4.10356	2.75691	6.7584	1.00048	17.8377	15.0987	10.3035	9.1542	0.719805	-0.791794	0.992502	1.77037	-1.32294	0.170151	1.55907	1.29944
C5ar1	2.69854	0.837625	4.4382	2.45016	0.859914	0.197749	0.355769	0.0297341	0.717795	-1.27325	0.913715	0.352998	2.44695	4.41949	0.557319	0.80553
C5ar2	2.84664	2.06634	3.03727	0.868954	1.46326	0.219442	0.967103	0.11749	0.0935148	-0.597449	1.12564	0.278441	1.75711	2.42956	1.06935	0.448422
Ca13	2.47785	0.649207	1.68929	1.30151	7.34383	0.460211	6.73637	0.273416	-0.552671	-0.12456	1.17404	0.107715	-0.770407	-1.21702	0.388654	1.11307
Ca3	50.1352	5.56406	11.4568	7.32198	54.5227	11.198	3.43063	0.742211	-2.12961	-3.99031	0.935814	0.430369	0.676006	2.51819	0.336797	0.973414
Ca5b	3.0096	2.26383	7.51069	5.21964	19.7276	19.7878	20.0115	15.5936	1.31937	0.0206175	1.47746	1.83245	-1.91553	-0.635283	1.8088	1.50634
Ca9	0.697689	0.182181	1.95843	0.432183	2.33626	0.248791	1.28834	0.110358	1.48904	-0.858688	0.493231	0.197169	-0.946507	1.38271	0.406841	0.341515
Caap1	8.05831	2.29509	9.01728	0.426914	18.9143	0.200268	22.0541	1.16675	0.162216	0.221564	0.416532	0.0778382	-0.433894	-0.511747	0.411178	0.102424
Cab39	11.1586	2.58692	15.7431	3.11363	40.564	1.29866	63.3286	1.20001	0.496571	0.642657	0.439637	0.0536721	-1.06501	-1.22961	0.337639	0.286639
Cab39l	8.32947	3.03628	6.42201	1.93241	26.3468	3.66947	37.1003	2.59605	-0.375201	0.493806	0.681923	0.224867	-0.864291	-1.7518	0.562974	0.445696
Cabin1	5.718	1.86542	2.28434	1.98058	10.7822	0.695156	9.54653	0.266056	-1.32373	-0.175606	1.33647	0.101332	-0.118035	-1.28467	0.479763	1.2515
Cables1	1.59948	0.818709	0.865072	0.820798	6.82555	0.375982	8.80604	0.403767	-0.886714	0.367549	1.55534	0.103398	-1.2963	-2.56907	0.74272	1.37046
Cables2	6.35739	3.17037	3.03757	0.440873	18.5218	2.638	12.4323	0.648697	-1.06552	-0.575133	0.74931	0.218833	-0.745683	-1.25457	0.748225	0.222513
Cacfd1	0.926786	0.214734	1.5542	0.183156	4.77835	4.0712	5.34344	4.57772	0.745867	0.161257	0.375021	1.74313	-1.56917	-1.00306	1.27383	1.24759
Cachd1	3.07918	1.02542	1.46077	0.487027	7.77157	0.345079	6.76886	0.0205431	-1.07582	-0.199293	0.679843	0.064209	-0.53862	-1.43365	0.484694	0.481021
Cacna1c	0.528686	0.175465	0.37208	0.124815	2.11731	0.52756	1.95569	0.562332	-0.506799	-0.114557	0.680789	0.548908	-1.20471	-1.61546	0.598733	0.637411
Cacna2d1	3.1302	0.387897	3.26237	0.0814169	8.60857	0.245169	8.70985	0.134587	0.0596663	0.0168745	0.182369	0.0467456	-0.662482	-0.638196	0.183441	0.0423473
Cacnb4	1.38433	0.365004	2.73174	1.33917	2.01549	1.76623	1.42934	1.59768	0.980637	-0.495782	0.803054	2.04912	0.255094	1.71301	1.32026	1.76088
Cactin	14.4509	7.58445	8.27632	2.83488	52.4509	1.70905	38.5266	0.279236	-0.804095	-0.445111	0.904177	0.0481575	-1.06277	-1.44026	0.758647	0.494277
Cacul1	4.8344	0.37852	6.86045	2.16434	63.7845	1.97607	41.8638	1.31418	0.504967	-0.607502	0.468951	0.0636297	-2.92476	-1.8308	0.12148	0.45739
Cacybp	56.9088	30.3663	39.2876	43.1295	96.552	15.1766	74.2537	22.4123	-0.53458	-0.378844	1.76096	0.490965	0.0343835	-0.139859	0.802523	1.64255
Cad	18.655	3.99663	18.8259	6.48504	11.8793	11.1241	11.5005	12.2314	0.0131586	-0.0467511	0.585246	2.04438	1.44815	1.48955	1.38589	1.61286
Cadm1	11.9522	2.14275	9.38086	1.64349	33.2458	2.68725	23.4281	1.30438	-0.349491	-0.504932	0.361635	0.141599	-0.678853	-0.541917	0.283714	0.26521
Cadps	0.394485	0.162876	0.963984	0.408776	1.63214	0.232853	2.03793	0.271876	1.28904	0.320343	0.853863	0.281794	-1.25168	-0.301491	0.630222	0.641334
Calcoco1	1.89642	0.844501	4.29748	1.9313	2.41778	0.599219	4.17995	0.600573	1.18021	0.789804	0.912745	0.413296	0.446634	0.818536	0.735248	0.680681
Calcoco2	45.5603	3.21264	50.6901	10.6025	46.4354	40.6701	73.8529	71.7823	0.153929	0.66943	0.318446	1.88757	0.769589	0.235582	1.26766	1.43435
Calcr	1.58303	0.716666	2.28048	0.311436	0.98834	0.918107	2.16761	1.66572	0.526654	1.13303	0.682205	1.7393	1.47664	0.851762	1.49086	1.12602
Cald1	10.4609	8.69217	10.2079	7.26353	40.2816	19.882	26.0765	16.0186	-0.0353216	-0.627374	1.57825	1.13687	-1.14808	-0.574536	1.39431	1.35619
Calhm1	2.40793	0.139507	6.29832	2.51626	7.16127	1.03342	9.09988	0.0379187	1.38717	0.345632	0.582405	0.208278	-0.775384	0.247651	0.224344	0.576407
Calhm2	1.03566	0.237411	1.11365	0.530303	9.75201	0.786666	7.92465	0.449225	0.104748	-0.299353	0.762449	0.14224	-2.43811	-2.05252	0.350597	0.69184
Calm1	78.0234	21.1506	60.2365	7.97223	202.08	3.63343	156.38	2.7641	-0.373268	-0.369875	0.435208	0.0363751	-0.575911	-0.597811	0.391945	0.192634
Calm2	428.149	51.459	324.689	72.1735	649.542	45.4926	314.06	4.46197	-0.399054	-1.04838	0.364566	0.103101	0.195727	0.826549	0.200689	0.321344
Calm3	101.354	41.5905	29.5009	16.4878	170.491	9.99345	90.0357	9.40338	-1.78057	-0.921128	1.00031	0.172784	0.0467405	-0.831205	0.598019	0.820268
Calmodulin	105.781	70.6414	66.0601	25.269	57.3671	7.14999	27.2318	5.12025	-0.679233	-1.07493	1.1103	0.325446	1.67983	2.05702	0.980076	0.614919
Calr	1045.94	462.568	2863.03	890.507	599.87	31.1541	2021.69	3.91666	1.45274	1.75284	0.780028	0.074978	1.59912	1.28051	0.642417	0.448739
Calr3	6.34848	3.99128	4.69682	1.06911	4.53386	3.41488	7.7202	7.22152	-0.434727	0.767897	0.964637	1.73261	1.28271	0.0615785	1.41543	1.38889
Calu	39.2121	10.6821	43.2805	16.4338	75.399	5.80364	88.7302	8.7044	0.142419	0.234879	0.674199	0.179894	-0.146209	-0.257175	0.408403	0.565786
Camk1	14.3374	5.13334	13.8431	5.43294	13.8656	12.548	10.3458	7.64832	-0.0506201	-0.422464	0.766423	1.68586	0.845319	1.19866	1.40407	1.20752
Camk2b	3.36523	2.15477	2.28573	2.38171	4.27776	3.32693	4.89322	3.12965	-0.558051	0.193927	1.76442	1.45271	0.450885	-0.319599	1.45337	1.76388
Camk2g	2.88984	1.72481	6.46842	3.05279	2.52226	3.58098	4.80131	5.68818	1.16243	0.928713	1.09775	2.66772	0.993312	1.20852	2.22191	1.83981
Camkk2	6.37856	4.32143	1.76655	0.837762	9.2811	6.69094	5.62374	4.22199	-1.8523	-0.722765	1.19308	1.50161	0.255973	-0.892066	1.42727	1.28109
Camkmt	3.30796	1.53223	5.01817	4.57694	5.78891	0.69709	7.85448	0.739389	0.60122	0.440223	1.47581	0.220511	-0.0103153	0.132176	0.690462	1.32283
Camlg	25.0873	9.56837	58.7786	5.22744	22.4105	29.1298	47.3044	63.8479	1.22834	1.0778	0.56501	2.70339	0.959815	1.09185	1.95431	1.95146
Camsap1	1.54267	0.403522	2.42236	0.780405	6.59836	4.31706	8.53462	9.01362	0.650988	0.371219	0.598697	1.79235	-1.29964	-1.03838	1.01654	1.59298
Camsap2	5.09658	1.41225	2.99059	1.30717	20.3828	0.67545	26.0681	0.748177	-0.7691	0.35493	0.746634	0.0632467	-1.20271	-2.34525	0.402617	0.631951
Camsap3	2.51572	0.637019	2.03259	0.138426	12.0917	0.792804	15.6926	0.604158	-0.307657	0.376065	0.378294	0.109693	-1.46794	-2.17017	0.37736	0.112865
Camta1	0.48291	0.245007	1.6017	0.667816	4.87451	0.324117	9.30194	0.186218	1.72978	0.932274	0.947413	0.100182	-2.53839	-1.75939	0.73822	0.602212
Cand1	19.6916	5.70165	31.653	3.53819	33.6781	0.350314	33.2891	0.709405	0.684761	-0.0167578	0.447776	0.0342114	0.0228106	0.705823	0.417997	0.16417
Cand2	2.61136	0.379385	1.23946	0.903631	3.69924	0.265071	1.94163	0.183348	-1.07509	-0.929961	1.07248	0.171016	0.294612	0.13098	0.233705	1.06058
Cant1	16.6109	5.58228	7.6806	2.40823	21.618	1.0713	20.963	0.73294	-1.11284	-0.0443857	0.663089	0.0874973	0.416938	-0.670024	0.490076	0.455157
Canx	81.8414	72.9095	183.588	132.414	84.1421	68.1034	217.274	142.231	1.16557	1.36862	1.65366	1.50181	0.757041	0.535487	1.73648	1.40522
Cap1	22.7577	15.7565	24.6084	23.4929	21.7873	18.3157	24.9817	14.7588	0.112795	0.197384	1.70137	1.48236	0.859908	0.756812	1.57119	1.61969
Capg	33.7514	34.6953	26.2356	22.2556	27.5096	26.4897	31.1582	35.1823	-0.363418	0.179676	1.92281	2.14094	1.09205	0.530449	2.03207	2.03752
Capn1	13.9563	2.7721	8.42058	0.44009	23.0478	0.751759	17.0208	0.150389	-0.728926	-0.43733	0.296312	0.0487528	0.0733244	-0.236778	0.290396	0.0764705
Capn10	2.73237	0.548751	2.20603	1.23326	15.0077	0.323992	11.0349	0.177215	-0.308697	-0.443637	0.856991	0.038818	-1.66044	-1.54401	0.291411	0.806858
Capn2	60.543	6.66774	54.1681	12.1988	56.1538	59.0802	51.0358	57.336	-0.160518	-0.137873	0.361668	2.22057	0.905616	0.864465	1.52617	1.65303
Capn5	10.281	1.66731	5.65798	1.09221	5.5479	2.5233	1.66263	0.587632	-0.861619	-1.73848	0.363733	0.830996	1.687	2.54535	0.696633	0.580997
Capn7	2.21798	1.58175	8.24532	2.07341	10.4784	0.540744	25.1105	0.027274	1.89433	1.26087	1.09094	0.0744675	-1.44307	-0.828109	1.03154	0.362791
Capns1	58.3357	9.31054	51.4395	21.9857	23.1504	2.49607	19.5525	0.873418	-0.181502	-0.24368	0.658208	0.168373	2.13038	2.17405	0.277876	0.619978
Caprin1	55.405	2.21227	73.8577	1.12785	137.329	3.90067	170.689	0.45572	0.414732	0.313734	0.0616745	0.0411588	-0.512509	-0.430017	0.0706937	0.022365
Capza1	23.702	6.28102	22.402	3.86665	70.5395	3.81178	60.649	1.18849	-0.081382	-0.217946	0.456259	0.0829276	-0.776387	-0.658328	0.390182	0.250613
Capza2	36.8415	11.1181	37.5589	5.86239	141.92	5.07424	116.795	0.456531	0.0278248	-0.2811	0.490168	0.0518897	-1.14864	-0.858219	0.438427	0.225254
Capzb	56.1271	40.9854	37.6046	51.5293	39.7528	43.861	28.1866	34.4847	-0.577787	-0.496046	2.2401	2.3768	1.29468	1.19443	1.90883	2.65021
Card10	2.52978	0.183537	1.0077	0.232561	13.6451	0.306213	8.87976	0.666024	-1.32794	-0.619796	0.349015	0.112949	-1.63427	-2.36092	0.109561	0.350093
Card6	2.2008	1.05295	4.33117	0.225852	2.5905	0.140275	3.51494	0.311535	0.976726	0.440269	0.694332	0.149844	0.561835	1.07979	0.694651	0.148357
Carf	0.332753	0.340432	1.44224	1.11277	1.32136	1.20409	1.70013	1.96816	2.11579	0.363621	1.84867	2.12548	-1.19247	0.541198	1.97658	2.00709
Carhsp1	14.2137	2.8561	10.0846	4.3035	28.2282	29.9001	11.0229	10.1837	-0.495118	-1.35664	0.680492	2.02774	-0.192823	0.650189	1.5554	1.46818
Carkd	10.968	1.88702	21.414	7.88633	31.852	0.73238	45.8508	0.532154	0.965257	0.525562	0.586434	0.0371586	-0.74105	-0.319861	0.25042	0.531578
Carm1	29.3299	0.00795427	22.1858	1.41895	8.20273	4.93686	8.02856	5.0706	-0.402736	-0.0309629	0.0922722	1.25863	2.63523	2.24495	0.868294	0.915823
Carns1	0.712713	0.17656	0.476846	0.245229	1.46156	0.0901613	1.29909	0.0488858	-0.579798	-0.170005	0.823532	0.10425	-0.239074	-0.667373	0.368312	0.743922
Cars	9.4524	1.0405	11.2827	1.29208	16.7658	0.725043	17.277	0.0457997	0.255361	0.04333	0.229164	0.0625068	-0.0297349	0.16379	0.170624	0.165259
Cars2	6.51967	2.66594	3.72779	1.45802	11.0215	0.357587	8.62176	0.411089	-0.806478	-0.354264	0.816341	0.0832033	0.0395913	-0.431129	0.591782	0.568445
Casc3	9.49452	2.73701	12.0453	2.59997	15.0692	0.846427	14.9576	0.768069	0.343299	-0.0107296	0.519555	0.109795	0.1306	0.466123	0.423711	0.320096
Casc4	2.07835	1.12924	3.11696	2.54944	21.616	1.07374	31.2571	0.405129	0.584703	0.532084	1.41664	0.074063	-2.58155	-2.54744	0.787133	1.18016
Casc5	3.10565	0.522399	3.52609	0.945865	10.8315	0.236463	5.53421	0.727394	0.183176	-0.968789	0.456792	0.19222	-1.00523	0.128224	0.24471	0.430958
Casd1	1.27679	0.96335	5.50585	4.81543	10.1086	0.49608	15.7975	0.602603	2.10844	0.64412	1.66643	0.0896733	-2.18794	-0.742126	1.09083	1.26298
Cask	4.89069	2.00771	10.4707	7.1789	4.79876	3.00928	7.77455	5.48113	1.09825	0.696096	1.15289	1.36126	0.824414	1.20806	1.08132	1.41877
Caskin2	1.26838	1.79376	1.2772	1.05357	1.56463	1.67441	1.26202	1.64151	0.00999416	-0.310082	2.362	2.43002	0.494204	0.795774	2.5586	2.22207
Casp1	8.28143	11.4247	13.0012	6.92192	18.4617	5.89339	4.66068	1.12107	0.650697	-1.98592	2.13334	0.576648	-0.359542	2.25857	2.04286	0.842851
Casp2	6.20218	1.7538	2.51573	1.25455	6.74681	0.930377	3.40183	0.000949204	-1.3018	-0.987892	0.827062	0.198947	0.675609	0.343195	0.453877	0.719449
Casp3	22.8098	20.1899	26.9817	26.4311	17.509	16.1634	11.8816	10.5418	0.242327	-0.559369	1.90473	1.84721	1.17859	1.96178	1.84512	1.90676
Casp6	6.54639	2.17018	2.49908	0.820798	6.94151	0.667132	4.2168	0.225779	-1.3893	-0.719103	0.673246	0.158719	0.712488	0.0237829	0.497958	0.480093
Casp7	13.5046	2.04144	11.4245	3.13628	28.2738	0.349337	22.2807	0.653158	-0.241323	-0.343671	0.452127	0.0458955	-0.268973	-0.185131	0.218814	0.398304
Casp8	11.941	3.03352	18.4979	3.97355	17.6824	0.918749	21.3961	1.29946	0.631441	0.275038	0.479967	0.11531	0.230649	0.568545	0.374093	0.322055
Casp8ap2	1.4443	0.457827	1.02933	0.204967	7.8899	4.00017	6.09899	3.93334	-0.488672	-0.371436	0.540064	1.18351	-1.6526	-1.78834	0.862642	0.97376
Cast	6.1888	1.82459	3.81824	3.87691	4.09765	4.30761	3.95502	3.02362	-0.696753	-0.0511123	1.52536	1.87527	1.3919	0.727756	1.57513	1.83366
Cat	42.9205	28.0774	57.8991	22.4062	32.5793	29.773	30.7561	24.4557	0.431875	-0.0830834	1.09655	1.74764	1.19475	1.6912	1.62141	1.27581
Cav1	60.6388	8.32807	28.0071	9.83604	148.991	5.77122	34.6598	0.484128	-1.11445	-2.10389	0.544036	0.0594057	-0.499872	0.471063	0.205868	0.507072
Cav2	22.2094	2.40859	7.14759	2.0332	45.3032	4.76961	18.1414	0.113365	-1.63564	-1.32032	0.439201	0.152157	-0.231403	-0.565227	0.21806	0.410487
Cbfa2t2	1.08318	0.930602	1.24539	0.572493	3.16348	1.53923	4.26391	2.39671	0.201328	0.430662	1.40575	1.07254	-0.749208	-0.997048	1.42445	1.04758
Cbfb	26.0539	4.64246	17.877	2.81597	43.8696	3.17516	26.3102	1.55452	-0.543393	-0.7376	0.343115	0.134793	0.0453173	0.221018	0.277467	0.242712
Cbl	8.43947	3.21388	14.2085	0.978226	9.67093	1.38055	9.24628	0.380052	0.751526	-0.0647812	0.558307	0.214316	0.600536	1.39834	0.586734	0.115682
Cblb	1.61187	1.39833	2.96239	1.28921	0.656143	0.725406	0.802825	0.928747	0.878029	0.291075	1.40022	2.30856	2.09369	2.66214	2.02742	1.78317
Cbll1	1.15748	0.645665	1.63609	1.47351	2.34397	1.79686	1.15185	0.451758	0.499264	-1.025	1.52837	1.24229	-0.220932	1.28483	1.36776	1.4172
Cbr3	41.3492	18.4271	20.471	4.38024	64.7003	2.11591	41.7692	0.716186	-1.01428	-0.631331	0.7132	0.0532722	0.151126	-0.25033	0.64466	0.309688
Cbr4	11.4751	2.0363	15.951	7.881	10.6209	9.09931	8.73911	9.18846	0.475147	-0.281352	0.757381	1.95669	0.90863	1.64662	1.26224	1.67601
Cbx1	42.9156	8.59851	28.3369	5.6378	63.3709	1.44087	51.7139	2.67814	-0.59882	-0.293268	0.407359	0.0815976	0.234721	-0.0893373	0.290911	0.296597
Cbx2	1.95874	0.267185	1.02117	0.601861	3.91971	0.880383	0.742844	0.130091	-0.939704	-2.39962	0.872777	0.410892	-0.203782	1.23762	0.379113	0.887043
Cbx3	115.857	22.9762	56.5337	15.8328	206.311	3.71035	116.221	10.5357	-1.03517	-0.827948	0.495082	0.133333	-0.0354299	-0.261156	0.287281	0.424681
Cbx4	8.04385	4.21704	4.38933	1.48429	9.19596	1.07627	7.76404	0.294859	-0.873885	-0.244191	0.900035	0.177515	0.603924	-0.0442763	0.774961	0.490928
Cbx5	104.766	74.2237	72.3009	50.7155	27.477	24.0466	11.2795	6.40811	-0.535078	-1.28452	1.43834	1.50529	2.72791	3.45884	1.62445	1.30226
Cbx6	34.3164	7.32362	19.9969	1.35447	81.4959	7.79358	55.8083	1.62535	-0.779121	-0.546248	0.323027	0.144223	-0.450789	-0.702167	0.33739	0.10637
Cbx8	4.41193	2.38696	4.22767	1.69913	6.13325	0.355982	4.39973	0.269819	-0.0615473	-0.479236	0.972333	0.121818	0.321798	0.72098	0.78501	0.586541
Cby1	5.65588	3.60839	1.52284	0.542278	5.62458	5.76717	3.08787	3.35342	-1.89299	-0.865134	1.05409	2.15476	0.805044	-0.241319	1.74224	1.64884
Cc2d1a	3.40166	0.478009	2.9796	0.613755	4.12575	0.504248	4.46611	0.442559	-0.191121	0.114362	0.35974	0.226999	0.518621	0.194632	0.268683	0.329773
Cc2d1b	1.1068	0.993068	2.76871	1.74233	3.58075	3.58191	7.87334	7.59674	1.32282	1.13671	1.58109	2.0051	-0.896829	-0.729229	1.93864	1.66191
Ccar1	8.43218	4.0199	15.9624	7.13148	11.695	9.70451	12.6705	14.2041	0.920703	0.115584	0.942595	2.01218	0.325125	1.11174	1.38066	1.74101
Ccar2	15.82	8.90292	8.16158	7.29606	6.14072	10.0205	4.70381	8.91131	-0.954829	-0.384577	1.52398	3.60728	2.16231	1.57355	2.49027	3.02217
Ccbe1	1.22758	1.08744	6.97427	2.76116	3.14145	0.418796	8.94784	0.195638	2.50622	1.51011	1.39982	0.194899	-0.558573	0.419033	1.29239	0.572042
Ccbl1	5.30143	2.51898	5.13615	5.02784	2.02098	1.41492	3.14691	2.96363	-0.0456938	0.638883	1.56985	1.69298	2.18837	1.48528	1.22071	1.95972
Ccbl2	10.7788	8.59615	16.3975	9.88945	5.31902	0.839321	12.555	1.66636	0.605276	1.23902	1.44252	0.297474	1.816	1.16375	1.17286	0.890921
Ccdc101	12.7476	7.05419	16.6242	11.2847	6.3747	5.96383	10.2261	11.1719	0.383067	0.681831	1.2635	2.07506	1.79683	1.47956	1.56814	1.8556
Ccdc102a	15.7228	5.79843	9.28817	1.89091	40.9658	4.62821	37.3979	1.78597	-0.759394	-0.131462	0.607737	0.176955	-0.584522	-1.23096	0.556459	0.301681
Ccdc103	6.01887	6.11131	2.25088	2.50507	1.73165	1.15053	1.78932	1.53725	-1.419	0.0472623	2.17343	1.56686	2.59438	1.10961	1.7506	2.02836
Ccdc104	27.924	8.1329	26.8733	13.6442	34.155	33.8626	35.667	29.158	-0.0553292	0.0624952	0.844451	1.85389	0.506445	0.370115	1.49079	1.38836
Ccdc107	60.9532	73.8459	100.66	32.3645	973.268	340.966	1513.41	482.737	0.723721	0.636898	1.80835	0.683532	-3.20003	-3.13171	1.81946	0.653399
Ccdc109b	8.83046	4.09233	8.31773	4.50527	16.3538	2.25923	15.9291	1.32018	-0.0862996	-0.0379626	1.02842	0.232419	-0.092028	-0.158871	0.697667	0.790525
Ccdc112	3.40968	0.451006	2.62449	0.836417	5.59892	0.256306	5.61651	0.949295	-0.377599	0.00452596	0.497811	0.252628	0.0815252	-0.319106	0.201934	0.520442
Ccdc114	0.580558	0.244096	0.445731	0.28346	1.41304	0.15796	1.54971	0.384482	-0.381266	0.133192	1.09986	0.392588	-0.486253	-1.01922	0.627656	0.984819
Ccdc115	13.8466	4.64236	16.5038	7.41014	37.7229	2.95993	39.4418	2.70429	0.253267	0.0642833	0.808431	0.15033	-0.648875	-0.478397	0.496764	0.655274
Ccdc117	5.62607	2.16543	9.74176	2.72753	33.0807	1.05428	32.4229	1.63795	0.792053	-0.0289781	0.686657	0.0861738	-1.75875	-0.956225	0.557183	0.410453
Ccdc12	28.3099	12.6379	13.2818	6.77747	24.6108	3.62858	21.689	0.153496	-1.09186	-0.182328	0.978137	0.212954	0.999052	0.0710118	0.678255	0.736255
Ccdc122	7.4727	2.55186	12.5186	4.89164	12.0648	0.0903915	10.1186	0.474704	0.744366	-0.253785	0.748678	0.06854	0.10594	1.08559	0.492787	0.567783
Ccdc124	31.5415	20.9591	19.5667	7.47311	68.8432	2.5951	45.2887	0.016093	-0.688854	-0.604164	1.10573	0.0543861	-0.329022	-0.432219	0.9602	0.55101
Ccdc126	5.3002	0.338103	8.68491	4.44197	21.1906	2.39728	27.6088	1.42408	0.712465	0.381703	0.743595	0.179375	-1.20227	-0.890014	0.18737	0.741621
Ccdc127	6.08215	1.66134	10.1112	3.34238	18.0858	0.0911199	21.2532	1.13487	0.733295	0.232825	0.618651	0.0773788	-0.775167	-0.293203	0.394139	0.483084
Ccdc130	2.13957	1.02068	5.05553	4.56272	3.31488	1.75139	4.85276	0.935793	1.24054	0.549846	1.47276	0.811417	0.165402	0.837589	1.02697	1.33145
Ccdc132	7.11667	2.03063	9.78661	4.39184	24.137	1.20556	24.8832	1.84312	0.459607	0.0439287	0.767213	0.128886	-0.964934	-0.567762	0.41791	0.656184
Ccdc134	7.63131	1.80755	11.6984	1.37832	22.2623	0.446899	48.789	0.755315	0.616307	1.13195	0.381659	0.0365729	-0.747566	-1.28171	0.342942	0.171442
Ccdc135	0.445163	0.139951	2.6516	2.28638	1.17195	0.165132	2.7437	0.265672	2.57446	1.22721	1.32409	0.246654	-0.599467	0.729271	0.497029	1.2518
Ccdc136	1.67938	0.152823	1.27266	0.583327	4.4478	0.841277	8.41475	0.491045	-0.400076	0.91983	0.674167	0.28557	-0.608125	-1.94654	0.302817	0.666598
Ccdc137	27.8474	20.5839	19.3527	18.574	80.8878	4.37185	72.7193	5.55099	-0.525003	-0.153584	1.74769	0.134938	-0.741343	-1.13127	1.06924	1.38901
Ccdc138	1.03646	0.114735	1.44612	1.04787	2.27291	0.247921	2.68402	0.0295663	0.480524	0.239853	1.05751	0.158164	-0.335842	-0.113678	0.224208	1.04551
Ccdc14	1.12799	0.82856	1.61123	0.917108	4.78893	0.280861	2.64446	0.371291	0.514403	-0.856728	1.34065	0.21952	-1.28891	0.063717	1.0631	0.845794
Ccdc146	0.549166	0.268117	0.563924	0.167135	1.10792	0.468469	0.594181	0.543015	0.0382575	-0.898883	0.823984	1.45275	-0.215504	0.70313	0.9318	1.38606
Ccdc151	5.44209	3.50912	3.2804	1.89674	5.38558	4.50964	6.25537	6.58685	-0.730288	0.215994	1.24949	1.94092	0.812097	-0.15269	1.52472	1.7331
Ccdc167	30.199	17.0582	6.4127	5.37329	71.7761	6.8753	38.6522	5.10733	-2.2355	-0.892954	1.45789	0.235452	-0.451967	-1.81301	0.826558	1.22379
Ccdc170	3.09375	0.447788	3.56102	0.687758	7.141	0.401841	10.152	0.8465	0.202935	0.50757	0.348197	0.145127	-0.409733	-0.732874	0.224042	0.303494
Ccdc174	8.61644	3.17222	14.8298	3.65395	12.5341	0.861144	19.6107	0.267804	0.783339	0.645791	0.639115	0.101058	0.256349	0.37539	0.54031	0.356014
Ccdc175	1.36604	1.61948	0.914702	0.0864906	1.44747	0.226114	1.18413	0.146569	-0.578626	-0.289705	1.71578	0.28754	0.713504	0.406077	1.72514	0.224717
Ccdc176	2.46823	0.245225	4.23949	0.607271	5.62244	0.611877	13.947	1.06069	0.780412	1.31069	0.251497	0.191544	-0.390681	-0.939461	0.212593	0.233975
Ccdc18	1.62879	0.61487	0.887554	0.401377	1.1688	1.08221	0.750487	0.683842	-0.875894	-0.63913	0.849866	1.87417	1.27581	1.02054	1.44257	1.46758
Ccdc19	1.34759	0.652264	5.60547	2.47892	7.62332	0.45691	11.7222	0.105118	2.05645	0.620747	0.945869	0.0874316	-1.703	-0.285801	0.703629	0.638137
Ccdc22	11.904	2.37582	19.4717	5.01249	18.1064	1.52484	39.0611	0.911941	0.709932	1.10923	0.46993	0.126079	0.191981	-0.225825	0.31252	0.37291
Ccdc23	26.2831	10.2156	6.66168	4.53513	37.9315	35.5248	13.7252	14.041	-1.98018	-1.46657	1.13096	2.00097	0.267778	-0.264333	1.46289	1.77282
Ccdc25	24.6633	3.69478	19.6709	16.6297	35.9187	0.648955	28.4952	0.383072	-0.326304	-0.334019	1.23865	0.0324896	0.254667	0.243876	0.217695	1.21981
Ccdc28a	14.7647	10.9324	10.9179	5.46284	8.29761	1.23412	9.25684	0.862294	-0.435458	0.157825	1.28926	0.253186	1.62843	1.01664	1.08956	0.734264
Ccdc28b	5.60694	4.06043	1.59121	1.1378	3.20144	2.57112	2.76051	2.2665	-1.81709	-0.213786	1.46825	1.65697	1.60553	-0.01628	1.56013	1.57076
Ccdc34	28.279	4.84688	19.1387	6.71111	51.4268	2.08011	18.6182	1.83739	-0.563239	-1.46581	0.563087	0.153871	-0.0657502	0.818315	0.254063	0.525543
Ccdc43	13.4293	3.88758	12.2303	2.13388	61.1262	1.347	57.8166	2.98336	-0.134927	-0.0803069	0.487629	0.0809478	-1.38937	-1.4625	0.418847	0.262492
Ccdc50	23.6741	7.04934	19.5374	3.48169	73.4444	6.91482	95.7785	0.897589	-0.277072	0.383049	0.500641	0.136502	-0.836301	-1.51493	0.450547	0.257453
Ccdc51	12.1135	4.0458	11.2736	1.67207	19.4156	1.31816	25.9418	0.466561	-0.103667	0.418062	0.527223	0.101326	0.11643	-0.423805	0.491703	0.215544
Ccdc53	4.86673	2.13897	15.9959	7.09389	18.4952	14.2577	32.4484	36.1327	1.71668	0.810995	0.900784	1.9539	-1.12909	-0.241914	1.28021	1.72922
Ccdc58	29.2478	27.1845	39.4083	27.9299	40.9952	36.3236	32.8029	31.5411	0.43017	-0.321631	1.68628	1.88636	0.309913	1.04321	1.85259	1.72331
Ccdc6	10.5159	5.41195	6.99262	2.3741	11.5819	0.954772	14.8905	0.00847794	-0.588668	0.362523	0.889489	0.118934	0.657745	-0.311952	0.75194	0.489818
Ccdc65	1.11217	1.38848	0.977805	0.901481	1.97126	0.250546	2.27234	0.359233	-0.185762	0.205062	2.23901	0.292645	-0.028697	-0.438028	1.81043	1.3495
Ccdc71	3.97848	3.48413	4.33184	3.99155	7.12445	7.11261	9.16943	10.5398	0.122765	0.364054	1.83398	2.19646	-0.0435249	-0.30332	1.91591	2.12536
Ccdc77	10.592	5.1185	15.1863	10.3622	11.3067	11.4475	7.75821	9.20096	0.519801	-0.543377	1.20628	2.24967	0.702834	1.74751	1.61852	1.97396
Ccdc8	7.34513	1.43148	5.62628	1.91539	17.4016	1.07964	11.3526	0.895803	-0.384606	-0.616195	0.565931	0.144814	-0.447319	-0.234237	0.295068	0.504167
Ccdc80	11.8348	3.90547	14.506	1.99634	7.54565	7.57609	5.34537	4.34996	0.293617	-0.497354	0.51583	1.86455	1.44636	2.21882	1.52475	1.19071
Ccdc84	6.1189	2.97317	4.04077	2.0893	11.8858	0.69412	9.3689	1.53641	-0.598644	-0.343285	1.02365	0.251142	-0.160854	-0.434719	0.706048	0.782571
Ccdc85b	13.1634	10.477	3.64036	3.43292	47.5511	1.34495	23.0226	1.29748	-1.85438	-1.04643	1.7803	0.0909711	-1.05591	-1.88237	1.149	1.36291
Ccdc85c	2.12305	0.520663	2.04002	2.30214	12.0875	1.34058	15.6641	0.50246	-0.0575499	0.373944	1.66607	0.166562	-1.71227	-2.16227	0.388309	1.62872
Ccdc86	100.384	12.4607	67.1903	19.8414	64.5139	3.83786	57.409	0.302375	-0.5792	-0.168332	0.462139	0.0861599	1.43488	1.00551	0.198586	0.426098
Ccdc88a	2.72486	0.723312	2.47295	1.38308	3.29713	1.79662	4.77531	1.8123	-0.139948	0.534385	0.893142	0.95801	0.522013	-0.170826	0.874449	0.975103
Ccdc88c	0.501783	0.302203	0.343784	0.0253186	3.62111	0.0489654	2.08685	0.0730965	-0.545562	-0.795104	0.875348	0.0541683	-2.05426	-1.82322	0.869095	0.117655
Ccdc9	5.48494	2.15422	8.00389	4.95167	3.62967	0.479018	4.53982	0.749301	0.545228	0.322796	1.0572	0.304879	1.39267	1.5966	0.597756	0.923751
Ccdc90b	29.7404	4.63705	32.7261	5.51332	48.9809	1.66425	69.4237	1.18315	0.138015	0.50321	0.331167	0.0548398	0.0772435	-0.306457	0.230221	0.24429
Ccdc92	0.785013	0.369417	4.5979	3.88151	3.44049	3.10384	5.53423	2.86986	2.55019	0.685767	1.39436	1.50122	-1.33479	0.511126	1.46796	1.42934
Ccdc93	4.81513	0.770609	3.72136	1.46212	11.5811	7.30932	10.7695	11.2752	-0.371746	-0.10483	0.612053	1.76366	-0.469093	-0.754515	0.939359	1.6133
Ccdc94	1.77528	1.05768	2.01231	2.58495	6.53457	6.79208	5.57044	5.72293	0.180803	-0.230301	2.04287	2.10844	-1.08301	-0.690408	1.72842	2.37305
Ccdc97	18.5863	6.66117	9.96236	3.33916	25.7704	1.65149	23.5433	1.69404	-0.899679	-0.130401	0.707933	0.139011	0.32556	-0.462224	0.525251	0.494576
Cchcr1	2.74166	2.01281	2.42094	0.998373	3.10034	3.36219	1.90817	2.11425	-0.179482	-0.700237	1.21482	2.23674	0.61966	1.12191	1.88934	1.70563
Ccm2	4.80432	2.77026	2.12667	0.722175	22.0285	1.84239	11.7669	2.05544	-1.17573	-0.904636	0.965424	0.279407	-1.39993	-1.68953	0.84059	0.550927
Ccna2	32.596	5.00966	7.58276	3.92586	116.056	2.26873	23.6892	4.39048	-2.1039	-2.29252	0.779149	0.268867	-1.03501	-0.864906	0.223513	0.79335
Ccnb1	58.8909	11.0044	32.5786	7.99323	95.7922	3.1397	32.454	5.50564	-0.854123	-1.56151	0.444937	0.249272	0.0951758	0.78406	0.2737	0.430342
Ccnb2	88.8848	20.2333	21.5009	15.3726	134.431	2.19207	34.5361	4.00719	-2.04754	-1.9607	1.08251	0.16904	0.200176	0.094823	0.32925	1.04499
Ccnc	10.9764	3.01817	9.84649	4.69962	40.2293	0.494201	23.2709	0.519851	-0.156729	-0.789717	0.794678	0.0367801	-1.0768	-0.462316	0.397091	0.689336
Ccnd1	78.3978	13.5784	19.0923	13.8005	96.2924	9.17258	17.4013	1.68877	-2.03782	-2.46823	1.07234	0.196187	0.50043	0.912327	0.285172	1.05218
Ccnd2	6.116	0.696004	7.24472	2.24735	16.9642	1.01685	15.9066	0.9954	0.244341	-0.0928699	0.476696	0.125016	-0.674794	-0.356089	0.185562	0.456546
Ccnd3	43.4369	16.2771	9.23833	4.62708	30.3793	37.3864	18.7394	24.0408	-2.23322	-0.697018	0.902439	2.56473	1.31287	-0.241837	1.85594	1.98689
Ccndbp1	28.3449	7.83779	50.7488	2.33185	40.1824	2.44225	70.6549	1.80206	0.840285	0.814228	0.404398	0.0950933	0.293563	0.301115	0.408451	0.0758178
Ccne1	8.9778	3.97514	2.00641	1.53574	18.5927	0.499523	7.14936	0.892998	-2.16175	-1.37885	1.27571	0.184323	-0.253265	-1.05467	0.639963	1.11887
Ccnf	7.09597	1.30091	1.18896	0.679372	12.7061	0.610152	3.13858	0.0705435	-2.5773	-2.01733	0.86575	0.0764922	-0.0434068	-0.621885	0.273413	0.824997
Ccng1	2.92267	2.9442	1.51967	1.2833	17.1232	0.466655	8.91309	0.446417	-0.943529	-0.941958	1.89642	0.0822623	-1.75356	-1.77364	1.45386	1.22044
Ccng2	2.11766	0.587784	2.13936	1.26234	13.8217	1.77061	13.9341	0.17446	0.0147104	0.0116927	0.940747	0.185695	-1.90935	-1.92484	0.441031	0.851458
Ccnh	11.9343	2.77991	16.4992	9.17905	24.549	0.972413	29.5054	0.900952	0.467283	0.265314	0.870131	0.0721555	-0.243511	-0.0600484	0.340877	0.803827
Ccni	5.63388	2.32986	3.99128	2.79565	80.6313	1.83898	33.6885	0.0845446	-0.497277	-1.25909	1.1735	0.0331026	-3.0421	-2.2988	0.597526	1.01053
Ccnk	9.06556	4.86796	4.81866	1.35578	5.26183	0.411125	4.36556	0.227787	-0.911763	-0.269399	0.874591	0.135547	1.58187	0.920997	0.782846	0.412837
Ccnl1	10.6599	7.19642	18.9807	4.27042	27.6766	0.226419	23.8061	1.59339	0.832336	-0.217338	1.02661	0.0972813	-0.579429	0.451739	0.97402	0.338647
Ccnl2	3.48891	2.76988	8.39077	8.94683	4.80611	2.88339	3.76703	3.16321	1.26603	-0.351442	1.91788	1.48887	0.334945	1.93391	1.43562	1.95805
Ccnt1	4.70262	1.42226	6.51246	5.9224	6.03558	5.81647	5.41891	4.54101	0.469738	-0.155491	1.38263	1.84244	0.437009	1.04373	1.45718	1.78407
Ccnt2	1.69912	1.691	1.59172	0.876978	2.70792	1.06678	2.48379	1.5686	-0.0941999	-0.124643	1.64115	1.07385	0.124636	0.136573	1.5442	1.20911
Ccny	5.12419	2.48283	2.42042	1.39511	53.2603	0.398242	37.065	1.11036	-1.08207	-0.523002	1.08634	0.0445449	-2.58063	-3.1582	0.699114	0.832679
Ccp110	3.28665	1.20449	3.10289	0.340089	3.82715	0.964427	2.92994	0.923939	-0.0830066	-0.385401	0.551858	0.582363	0.577386	0.861274	0.64165	0.481642
Ccpg1	8.68894	2.98125	14.8866	11.2511	5.64307	3.93851	7.87204	7.26981	0.776766	0.480256	1.19747	1.67002	1.41974	1.69774	1.12201	1.72162
Ccr10	1.51868	0.712998	1.45507	0.982639	2.3282	2.01639	2.87345	2.73692	-0.0617319	0.303566	1.18659	1.85727	0.180638	-0.203166	1.42125	1.68449
Ccr4	0.868659	0.940256	2.35014	0.344217	0.678361	0.18314	2.60097	0.00360835	1.43589	1.93893	1.57584	0.389495	1.15377	0.632228	1.60945	0.211316
Ccrl2	1.18959	0.248028	14.6275	10.26	1.76231	1.13357	6.35898	5.70566	3.62015	1.85133	1.0557	1.59274	0.230033	1.98035	0.975515	1.64307
Ccrn4l	6.65578	2.83197	7.78625	1.65651	8.71747	0.024957	6.56815	0.0197769	0.226321	-0.408423	0.686311	0.0059941	0.407736	1.02397	0.613868	0.306962
Ccs	18.3562	5.17749	21.7042	3.64726	18.0852	0.614684	23.864	3.5669	0.241703	0.400026	0.473667	0.221141	0.8185	0.64167	0.409865	0.32446
Ccsap	2.38776	1.00891	1.08122	0.832309	6.60351	1.02465	2.21063	0.0528833	-1.143	-1.57877	1.26687	0.226503	-0.670536	-0.25327	0.649392	1.11111
Cct2	133.871	16.6385	155.897	39.4505	195.941	7.64538	209.987	3.98043	0.21975	0.0998813	0.406739	0.0625835	0.247463	0.348825	0.187938	0.366104
Cct3	245.965	51.4033	283.454	52.2199	393.82	6.04831	385.856	3.50462	0.204662	-0.0294735	0.401926	0.0257418	0.117956	0.333585	0.302316	0.266106
Cct4	181.761	39.1001	291.237	11.5203	281.401	10.4908	442.276	7.39971	0.680151	0.652317	0.315553	0.0589528	0.16645	0.175778	0.314976	0.0619628
Cct5	378.824	126.288	412.546	91.0491	290.223	9.36923	333.252	2.98236	0.123027	0.199454	0.576794	0.0483308	1.1814	1.08647	0.483198	0.318665
Cct6a	110.467	9.26276	157.213	16.0646	246.553	8.05367	303.736	5.02032	0.509113	0.300916	0.190701	0.0528152	-0.361251	-0.17156	0.129827	0.149336
Cct7	271.922	38.3481	309.373	39.8934	466.276	3.38603	503.473	11.3461	0.186152	0.11073	0.275688	0.0341584	0.019047	0.0759624	0.203727	0.188854
Cct8	108.33	41.3141	170.584	39.7669	208.182	5.54642	198.992	8.27068	0.655052	-0.0651365	0.644856	0.071224	-0.145377	0.556305	0.551546	0.341627
Cd101	1.02477	0.86798	0.826838	0.114217	5.01867	0.74298	5.57875	0.206291	-0.309625	0.152638	1.23811	0.220143	-1.49497	-1.97573	1.24049	0.206306
Cd109	2.00018	1.47135	5.04689	2.99016	6.22194	2.72663	5.68337	2.03016	1.33526	-0.130619	1.36268	0.815656	-0.840198	0.607179	1.23531	0.998098
Cd14	6.4399	2.67205	4.9274	1.7466	8.59892	0.925058	7.33293	1.012	-0.386213	-0.229765	0.787302	0.252447	0.379921	0.204967	0.618396	0.548781
Cd151	53.1261	27.0841	41.3542	24.3238	68.1719	32.5672	62.3183	36.6282	-0.361387	-0.129521	1.12295	1.09272	0.437281	0.186909	1.00795	1.19963
Cd164	34.7071	3.31207	33.2207	2.23128	98.0774	6.42632	86.4777	0.749118	-0.0631481	-0.181592	0.168357	0.0953521	-0.701653	-0.601715	0.167004	0.097702
Cd276	9.48421	4.08755	6.20822	2.50293	9.86606	2.04285	9.20413	7.71544	-0.611348	-0.100193	0.851421	1.2457	0.740091	0.21043	0.689815	1.34195
Cd2ap	14.2623	4.11881	13.4766	2.16418	67.1258	3.86161	85.6153	1.77457	-0.0817463	0.351002	0.476721	0.088218	-1.43763	-1.88888	0.424824	0.233602
Cd2bp2	4.61006	4.85058	5.62118	4.38441	16.243	16.1609	16.0409	17.004	0.286088	-0.0180668	1.88957	2.09742	-1.01993	-0.73428	2.08916	1.89869
Cd320	10.0247	3.96335	11.4873	4.20257	24.2303	0.86905	31.4371	0.69456	0.19648	0.375654	0.777115	0.0607735	-0.476212	-0.673892	0.572722	0.528763
Cd36	5.08378	3.45759	3.53214	2.17186	5.00458	6.38438	3.13145	3.32487	-0.525361	-0.676421	1.32276	2.39452	0.81969	0.952244	2.08568	1.77013
Cd3eap	16.1767	2.72464	13.6813	2.51782	33.6311	0.445177	38.6401	1.41424	-0.241711	0.200302	0.359915	0.0561503	-0.258844	-0.719363	0.243743	0.270704
Cd44	34.8108	25.8263	60.9651	35.5568	23.2756	45.4912	18.7508	37.7284	0.808446	-0.311867	1.36148	4.04686	1.37775	2.47956	3.016	3.02233
Cd47	6.47076	2.08171	4.88855	2.46106	18.4097	2.00871	9.08896	0.824847	-0.404527	-1.01828	0.861934	0.204748	-0.711423	-0.116177	0.490097	0.738008
Cd59	12.386	9.07875	19.4834	18.4277	9.54557	8.73585	13.0587	10.5344	0.653534	0.452111	1.72631	1.76003	1.17285	1.35577	1.69159	1.79342
Cd63	710.928	139.799	1092.81	280.729	903.968	22.8614	1529.17	93.8821	0.620271	0.758403	0.466727	0.0957937	0.45047	0.293832	0.286033	0.381046
Cd81	51.195	6.03459	39.5388	5.22799	78.0248	4.66851	72.2939	6.76346	-0.372734	-0.110059	0.255555	0.160215	0.189108	-0.0920734	0.190712	0.23368
Cd82	103.869	19.6176	78.6488	46.0318	69.4626	74.5147	92.4697	78.6802	-0.401273	0.412744	0.88726	1.97536	1.3775	0.544976	1.57143	1.48992
Cd9	328.689	83.0781	247.245	56.9285	366.674	23.5194	279.171	14.1089	-0.410784	-0.39335	0.49327	0.117811	0.639261	0.603322	0.376208	0.340091
Cd97	13.6378	4.19469	6.63728	2.91945	17.7247	1.23751	7.24316	0.907827	-1.03895	-1.29107	0.774335	0.206984	0.418889	0.652506	0.45503	0.659837
Cd99l2	14.0661	9.25516	23.1589	8.81493	10.1981	1.84987	13.8484	0.25749	0.719343	0.441423	1.09665	0.263067	1.26096	1.52038	0.984671	0.549785
Cda	19.3209	5.15515	12.3749	1.4527	41.98	0.51116	28.7344	0.675883	-0.642748	-0.546924	0.420545	0.038212	-0.322499	-0.43683	0.385337	0.172726
Cdc123	22.1477	8.06662	40.8418	25.4392	60.3943	0.512593	63.3111	1.04942	0.882889	0.0680457	1.04097	0.0268661	-0.650217	0.146119	0.525599	0.89893
Cdc14a	2.32471	1.22326	1.4513	1.03077	4.92089	0.429927	4.88846	0.284999	-0.679703	-0.0095404	1.27523	0.151531	-0.284833	-0.973502	0.769541	1.0281
Cdc16	28.9442	10.5439	30.8037	20.9458	32.4277	23.8988	35.958	34.7159	0.0898291	0.149088	1.11291	1.7523	0.633085	0.555319	1.18604	1.70365
Cdc20	43.7082	23.7232	22.5724	16.0211	53.2929	44.2166	26.291	15.8716	-0.953344	-1.01937	1.28906	1.48031	0.510999	0.558522	1.43036	1.34427
Cdc23	6.56275	1.65416	17.2632	1.77081	21.5788	1.79263	29.099	1.10112	1.39533	0.431358	0.392595	0.131698	-0.920202	0.0252617	0.382877	0.157736
Cdc25a	10.1554	2.36795	4.06291	1.16258	31.7613	1.19738	15.1288	0.30257	-1.32166	-1.06997	0.532524	0.0615684	-0.847986	-1.11818	0.340764	0.413826
Cdc25b	7.26172	1.70155	1.8208	1.49559	18.8703	0.892904	4.33756	0.162386	-1.99574	-2.12116	1.23229	0.0870478	-0.580695	-0.473779	0.344874	1.18625
Cdc25c	3.74084	2.52415	1.96959	1.9271	1.47155	0.765876	0.631782	0.457697	-0.925465	-1.21984	1.71469	1.28692	2.14306	2.41893	1.2294	1.75639
Cdc26	15.6177	13.0409	17.4028	10.7395	28.158	25.548	23.5275	22.713	0.156132	-0.2592	1.49795	1.91133	-0.0533249	0.343501	1.77893	1.653
Cdc27	4.0276	5.31248	5.99079	5.71658	10.4753	4.0661	12.4662	8.93362	0.572826	0.251024	2.3487	1.1758	-0.581966	-0.27867	1.98363	1.72165
Cdc34	15.103	1.77934	5.99525	1.99278	82.1979	3.41981	54.7382	1.60599	-1.33294	-0.586553	0.508773	0.0734464	-1.64723	-2.41213	0.180256	0.481406
Cdc37	99.7449	25.4582	100.37	8.4425	195.199	4.07364	199.434	4.12505	0.00901167	0.0309631	0.387704	0.0423902	-0.171594	-0.212052	0.369452	0.124966
Cdc37l1	5.26705	5.86178	4.80333	2.5727	14.9689	15.0403	16.7255	14.9513	-0.132961	0.16008	1.78186	1.94022	-0.709865	-1.02141	2.16315	1.50343
Cdc40	10.0725	3.08712	28.5685	1.19476	21.0946	0.688095	43.6571	0.954591	1.504	1.04934	0.446268	0.0566547	-0.269413	0.166741	0.444668	0.0680836
Cdc42	458.42	172.013	323.472	53.3306	263.667	4.08699	196.745	5.89809	-0.503029	-0.422391	0.591294	0.048689	1.59499	1.49585	0.541805	0.241756
Cdc42bpa	6.23453	1.6805	8.01715	4.79875	50.7845	16.0257	83.4894	28.9507	0.362808	0.717204	0.947061	0.676411	-2.229	-2.6019	0.598737	0.997983
Cdc42bpb	5.86013	2.23761	4.58117	1.47943	21.0745	1.82682	23.6609	1.46028	-0.355216	0.167009	0.721473	0.153517	-1.04946	-1.59019	0.56489	0.47433
Cdc42ep1	12.6167	5.13349	10.7875	4.28112	30.8021	2.0545	18.1586	0.977737	-0.225969	-0.762374	0.819988	0.12367	-0.490653	0.0272457	0.594839	0.577791
Cdc42ep3	4.0133	0.656198	8.29903	3.87132	8.35579	5.5174	6.2402	5.13795	1.04815	-0.421185	0.713129	1.52266	-0.26095	1.18988	0.981394	1.36526
Cdc42ep4	2.34502	0.811147	3.45039	1.55506	8.00658	1.77725	5.04629	1.50287	0.557164	-0.665961	0.819638	0.535874	-0.97455	0.230068	0.592948	0.779346
Cdc42se1	16.4409	3.08122	12.6726	4.40118	15.6527	11.3717	20.8395	21.6968	-0.375574	0.412906	0.569343	1.83158	0.867913	0.0609267	1.08243	1.58341
Cdc45	13.9231	10.8227	7.74299	5.99348	22.6288	0.953397	9.8862	1.72093	-0.84652	-1.19467	1.58262	0.258387	0.0963624	0.426007	1.12308	1.14461
Cdc5l	29.589	6.11887	34.6852	1.02862	45.4369	1.88825	53.2289	0.943877	0.229258	0.228345	0.301395	0.0651848	0.178236	0.160642	0.304307	0.0498494
Cdc6	9.30039	5.04133	5.24878	2.5295	6.86026	4.98358	1.73839	1.75435	-0.82531	-1.98052	1.0464	1.79392	1.23606	2.37276	1.30764	1.61343
Cdc7	8.10667	1.83561	2.46038	1.29864	4.82604	3.58588	2.06728	1.5768	-1.72023	-1.22311	0.828599	1.53623	1.54531	1.02968	1.12063	1.33819
Cdc73	11.2072	5.48438	19.3733	5.83868	58.72	6.56416	33.7745	1.67686	0.789644	-0.797917	0.829146	0.176466	-1.59239	-0.0233316	0.724186	0.440656
Cdca2	9.10699	2.30658	7.0701	2.13943	16.4483	0.298704	7.95684	1.19018	-0.365245	-1.04767	0.569302	0.217383	-0.0558523	0.608067	0.366337	0.486987
Cdca3	50.9176	18.1332	15.9474	3.60188	35.5022	6.37491	7.50361	8.15057	-1.67484	-2.24225	0.6084	1.58835	1.31729	1.8662	0.5754	1.6006
Cdca4	5.09208	2.5628	4.45887	0.938066	25.6108	0.700162	16.2325	0.574816	-0.191577	-0.657863	0.78698	0.0645412	-1.53339	-1.08561	0.727166	0.307786
Cdca5	13.4454	9.55518	3.99405	3.21347	16.6416	11.6962	3.10466	3.16234	-1.75119	-2.42229	1.54871	1.78538	0.489362	1.14195	1.44198	1.87263
Cdca7	59.5511	0.21005	18.5266	7.39292	70.7042	4.72964	27.0789	0.24825	-1.68453	-1.38463	0.575722	0.0974089	0.549371	0.230961	0.0966409	0.575851
Cdca8	27.5015	2.98904	10.9015	4.61796	53.9751	3.05599	25.4919	1.93634	-1.33499	-1.08225	0.630932	0.136679	-0.175744	-0.446982	0.176801	0.620885
Cdh13	1.4209	1.25956	0.481943	0.394222	4.67925	0.933454	3.51398	0.07068	-1.55987	-0.413172	1.74016	0.28926	-0.922433	-2.08764	1.31086	1.18046
Cdh2	4.08876	1.74536	4.15547	1.401	5.61209	0.395348	7.3899	0.362479	0.0233498	0.397016	0.784756	0.123842	0.340162	-0.0520107	0.624171	0.491518
Cdip1	5.65904	3.18632	3.34647	0.994128	3.12018	2.35748	2.78798	0.586861	-0.757916	-0.162409	0.918437	1.13156	1.65597	1.04195	1.35943	0.525264
Cdipt	20.433	3.37316	9.35804	8.24427	43.7207	2.06598	38.4117	1.03958	-1.12662	-0.18677	1.29311	0.0785628	-0.300375	-1.25874	0.24773	1.27159
Cdk1	89.5697	101.855	90.1742	85.4292	42.6011	72.2996	21.2419	30.3132	0.00970476	-1.00398	2.13532	3.19898	1.86916	2.86433	2.94726	2.47117
Cdk12	6.94693	0.842634	4.99162	1.04862	2.40639	3.11421	2.53048	2.34313	-0.476869	0.0725443	0.349968	2.29575	2.32654	1.75862	1.87524	1.36983
Cdk13	4.53883	1.23103	6.26253	0.740447	22.6127	0.820619	33.157	1.32077	0.464425	0.55218	0.426854	0.077741	-1.51971	-1.62597	0.394778	0.179997
Cdk14	7.88793	0.850409	6.17684	2.37625	38.2847	2.16858	22.7013	0.49552	-0.352778	-0.753992	0.576393	0.0875771	-1.48201	-1.0993	0.1757	0.555903
Cdk15	1.12537	1.00696	0.759373	0.578842	0.59219	0.433522	1.53517	1.36732	-0.567523	1.37427	1.69581	1.6633	1.72331	-0.236988	1.66789	1.69129
Cdk17	4.96003	0.79782	8.19667	0.407132	17.2628	0.928989	26.7629	0.996254	0.72469	0.632566	0.24287	0.0944023	-1.00221	-0.928594	0.2447	0.0895502
Cdk19	1.81441	0.946563	1.20533	0.626239	22.9554	0.287707	24.5327	0.873738	-0.590075	0.0958712	1.06222	0.0544708	-2.86422	-3.56868	0.75286	0.751325
Cdk2	32.6442	3.29688	12.8416	4.34495	26.2875	1.53269	12.0928	1.8878	-1.346	-1.12023	0.509416	0.240413	1.10949	0.865211	0.168241	0.537585
Cdk20	3.91554	1.96025	11.7613	10.2982	2.33627	1.68312	5.59742	3.08258	1.58677	1.26055	1.45512	1.30825	1.54204	1.84975	1.26567	1.4923
Cdk2ap1	29.1851	7.01814	18.5961	9.69847	196.407	6.8028	77.0046	3.29072	-0.650233	-1.35083	0.828543	0.0793596	-1.95351	-1.27142	0.350506	0.754936
Cdk2ap2	80.2409	17.8948	61.0253	18.1203	119.326	9.59639	150.809	18.5309	-0.394931	0.337812	0.535749	0.211867	0.224538	-0.526711	0.34202	0.463613
Cdk4	223.788	33.7406	131.464	18.0051	286.376	24.2552	201.736	15.7061	-0.767464	-0.505443	0.293862	0.165973	0.441262	0.160735	0.249488	0.227283
Cdk5	10.2793	3.70116	16.6945	5.17422	26.4993	1.60742	28.272	0.303738	0.699631	0.093416	0.685397	0.0888741	-0.569173	0.0185358	0.526775	0.44741
Cdk5rap1	6.92574	3.53379	12.2931	7.26908	8.94049	3.89676	14.9137	3.40648	0.827811	0.738212	1.12678	0.709921	0.428652	0.499744	0.968128	0.914519
Cdk5rap2	5.56294	0.313223	2.02326	1.60949	5.46532	5.98746	6.85181	8.82727	-1.45916	0.32618	1.15052	2.4398	0.82258	-0.981271	1.58261	2.18441
Cdk5rap3	22.5056	6.1126	36.618	3.93802	51.5861	2.81224	94.1166	4.6278	0.70227	0.867468	0.42144	0.105915	-0.399661	-0.583365	0.399657	0.1706
Cdk6	26.5259	8.22331	20.3159	8.38031	30.8544	1.44236	21.6468	1.46355	-0.384797	-0.511323	0.744441	0.118587	0.578966	0.686985	0.452307	0.603054
Cdk7	34.4644	8.08123	44.6557	15.6573	35.3326	0.724274	36.8086	0.754649	0.373738	0.0590419	0.608532	0.0418265	0.761146	1.05734	0.339574	0.506705
Cdk9	37.9403	3.33723	30.0656	6.36692	46.7222	1.15077	56.8703	1.18205	-0.335619	0.283569	0.330823	0.0464954	0.496661	-0.141033	0.131781	0.306985
Cdkal1	6.09456	3.98817	7.37844	3.07343	9.38095	1.93353	14.6193	3.05067	0.275794	0.640069	1.11911	0.423148	0.174827	-0.207954	0.989795	0.672135
Cdkl2	3.29971	1.62486	3.14485	1.52637	3.3282	3.35239	4.06147	3.30587	-0.0693462	0.287259	0.997499	1.86834	0.784632	0.409521	1.61754	1.36721
Cdkn1a	52.1607	21.3885	29.3004	7.83015	13.5956	2.23992	10.6053	0.88159	-0.832043	-0.358344	0.70612	0.26623	2.73686	2.24466	0.637541	0.403764
Cdkn1b	24.9325	7.09791	25.7401	2.10699	19.9106	1.29691	25.7037	0.617952	0.0459897	0.368435	0.427355	0.100169	1.12152	0.780573	0.421328	0.123082
Cdkn2aip	5.28293	2.30073	8.85648	1.3606	29.135	0.55505	53.2225	3.5575	0.745394	0.869286	0.666244	0.100273	-1.6663	-1.8087	0.628899	0.241707
Cdkn2aipnl	13.1543	4.32741	3.37998	1.56028	28.0912	1.73223	14.5611	0.133168	-1.96044	-0.947993	0.817795	0.0899363	-0.297548	-1.32851	0.482875	0.666114
Cdkn2c	11.4854	9.50492	4.76395	3.73109	33.7348	23.5971	13.7407	11.7773	-1.26957	-1.29578	1.64382	1.59607	-0.757398	-0.749692	1.56328	1.67503
Cdkn2d	11.1119	3.7408	6.46943	0.0361657	25.6928	1.78977	13.0994	0.288495	-0.780394	-0.971864	0.485747	0.105402	-0.412219	-0.239255	0.495969	0.0327809
Cdkn3	37.951	24.8732	14.4336	7.35762	101.068	82.6114	25.0671	20.582	-1.39471	-2.01146	1.19788	1.67146	-0.616083	-0.0178354	1.5115	1.39428
Cdnf	6.17731	3.41008	10.9096	4.02184	14.2724	15.6302	11.0898	12.3051	0.820551	-0.364004	0.957676	2.24918	-0.411144	0.754905	1.76932	1.68684
Cdon	0.975535	0.416017	1.1654	0.829207	2.7608	1.15345	1.55883	0.902011	0.256565	-0.824618	1.19676	1.02967	-0.70378	0.358896	0.861294	1.32311
Cdpf1	1.9792	1.37084	4.3844	3.30148	9.0968	0.768345	14.5557	0.817304	1.14746	0.678151	1.47603	0.146324	-1.40341	-0.952601	1.00664	1.08937
Cdr2	3.12849	1.04601	1.78742	1.57668	14.851	0.257564	14.4122	1.3584	-0.807583	-0.0432759	1.36095	0.138262	-1.44999	-2.2328	0.483012	1.27984
Cdr2l	1.54104	1.138	1.30287	0.686114	4.05064	0.484918	4.33344	0.437982	-0.242206	0.0973639	1.30853	0.226032	-0.59721	-0.955287	1.07929	0.773614
Cds1	1.48065	0.683231	1.94463	1.39526	11.1574	0.715079	18.5691	0.316695	0.393261	0.734905	1.23072	0.0956802	-2.11666	-2.47681	0.672107	1.03542
Cds2	11.3467	2.28581	9.72434	4.10814	43.1548	0.154771	42.9222	0.545824	-0.222598	-0.00779703	0.675229	0.0190618	-1.13021	-1.36352	0.29068	0.609757
Cdt1	13.8099	3.7708	4.20679	1.38025	16.8685	2.38697	4.39	0.100938	-1.71491	-1.94204	0.615824	0.206825	0.508409	0.717031	0.443684	0.474511
Cdv3	30.6855	3.80072	52.8967	11.6342	157.57	1.89172	202.492	0.0758885	0.785621	0.361879	0.364165	0.0173289	-1.56332	-1.15809	0.17953	0.31731
Cdyl	2.22081	1.05507	2.75112	1.81788	7.93232	0.256642	9.40173	0.276921	0.308937	0.245183	1.17412	0.0631223	-1.03962	-0.994374	0.686986	0.954245
Cebpd	13.9475	8.59368	2.9384	1.03041	10.7803	1.1573	6.77019	0.555192	-2.24691	-0.671123	1.02279	0.194896	1.16866	-0.425636	0.902298	0.51956
Cebpe	4.29941	1.5525	2.63932	2.69498	6.13235	0.225653	6.39918	0.227946	-0.703971	0.061447	1.56252	0.0738864	0.284736	-0.499188	0.523649	1.47401
Cebpg	6.28267	1.46768	12.2017	5.07713	6.63905	0.171557	11.2532	0.429966	0.957629	0.761289	0.688443	0.0665458	0.717439	0.895273	0.33908	0.602833
Cebpz	24.0069	3.61128	22.5631	2.38049	41.9494	2.18741	38.6424	0.812873	-0.0894807	-0.118467	0.265076	0.0811188	-0.00816553	0.00231451	0.229689	0.155206
Cecr5	8.92039	1.04005	4.42174	1.17717	27.8114	2.89218	35.9493	1.349	-1.01249	0.370286	0.419298	0.159498	-0.84346	-2.24474	0.225394	0.387876
Celf1	6.6644	4.96181	8.49871	6.90462	7.27888	10.4185	5.04211	7.49767	0.350769	-0.52969	1.58982	2.97765	0.669796	1.53175	2.32762	2.44461
Cenpa	7.94027	4.46311	4.62723	1.89136	27.4412	16.789	8.37603	5.68958	-0.779038	-1.71201	1.00266	1.31889	-0.992046	-0.0775844	1.19862	1.14372
Cenpb	5.1588	3.90405	3.89487	2.15948	33.3321	5.54496	20.321	0.208721	-0.405461	-0.71394	1.35346	0.240457	-1.89477	-1.60479	1.11786	0.800029
Cenpc	3.77271	1.56979	5.55201	1.55774	7.45335	4.69424	6.87954	5.79703	0.557409	-0.115575	0.724016	1.51773	-0.185249	0.46923	1.08902	1.2813
Cenpe	11.1767	4.20986	12.9199	3.51618	19.8629	0.871593	15.208	1.35056	0.209109	-0.385246	0.670416	0.142907	-0.0325485	0.5433	0.547088	0.413006
Cenpf	5.08214	0.992768	4.07987	1.46512	8.00047	5.75258	3.563	2.32339	-0.316914	-1.16699	0.589777	1.4004	0.142389	0.973961	1.07494	1.07399
Cenph	12.0603	4.55423	10.2454	3.95711	31.4114	1.01467	11.9668	0.939747	-0.235299	-1.39225	0.779288	0.122504	-0.583981	0.554461	0.54678	0.568619
Cenpi	6.37464	7.89636	3.43645	1.71288	7.9567	9.98672	2.37325	2.1276	-0.891424	-1.74531	1.92634	2.22524	0.477212	1.31259	2.54413	1.47983
Cenpj	1.92042	1.40124	1.09095	1.10931	1.46554	0.868302	1.34898	0.224148	-0.815836	-0.119568	1.80558	0.887744	1.18702	0.47225	1.356	1.48643
Cenpk	3.52796	1.59002	4.69182	1.47492	10.7189	7.46693	8.74531	4.94564	0.411314	-0.293574	0.792753	1.29448	-0.806213	-0.119831	1.197	0.933451
Cenpl	9.97549	4.92278	3.45851	0.582734	16.5719	0.646837	8.108	0.321468	-1.52823	-1.03132	0.752306	0.0802675	0.0647572	-0.450662	0.714175	0.249723
Cenpm	54.43	11.7699	9.5201	6.08638	59.4221	52.9301	26.3489	21.5807	-2.51535	-1.17326	0.973672	1.74575	0.670441	-0.690162	1.3224	1.49898
Cenpn	7.51514	2.19765	3.10204	1.01349	12.3462	1.54871	4.35388	0.8146	-1.27658	-1.50369	0.632583	0.324977	0.0808409	0.289447	0.459063	0.543168
Cenpo	2.32055	2.05148	1.79476	0.916605	10.7792	0.737255	6.26993	0.986733	-0.370676	-0.781725	1.47294	0.24756	-1.41867	-1.02613	1.27922	0.770991
Cenpp	4.7545	1.5858	1.15621	0.0372569	10.6287	0.308157	4.29998	0.0137837	-2.0399	-1.30556	0.483431	0.042083	-0.363558	-1.1164	0.483005	0.0467181
Cenpq	7.17898	2.87312	6.96224	9.8461	6.54635	8.56572	4.30446	5.68645	-0.0442261	-0.60486	2.1204	2.68252	0.930125	1.47225	1.97405	2.79198
Cenpt	7.82709	1.79695	7.15436	1.05038	21.782	0.445881	9.30249	0.466668	-0.129654	-1.22745	0.39315	0.0781675	-0.679548	0.399737	0.332529	0.223835
Cenpu	5.42452	1.76802	6.74585	2.44355	9.99967	6.39534	3.95896	3.4739	0.314503	-1.33676	0.702997	1.5665	-0.0853457	1.54741	1.03559	1.36956
Cenpv	27.5203	4.93164	29.3253	10.6164	54.8395	3.50191	66.2073	2.40978	0.0916495	0.271776	0.582772	0.106041	-0.197681	-0.396313	0.274455	0.524921
Cenpw	28.9299	4.68608	8.16224	4.59669	63.972	1.85433	16.6092	2.70027	-1.82552	-1.94546	0.845415	0.238248	-0.347843	-0.246409	0.237401	0.845653
Centrin-2	2.75739	1.43427	2.20183	0.0315518	2.25741	0.378624	1.38285	0.0629099	-0.324598	-0.707026	0.750711	0.250719	1.08567	1.44959	0.788475	0.0688114
Cep112	3.34902	0.386331	1.94669	0.585757	3.31221	1.80348	2.39091	1.00928	-0.782713	-0.470233	0.464913	0.993964	0.812985	0.481999	0.802976	0.747889
Cep120	2.16834	0.624977	0.7871	0.457122	4.09835	3.52791	4.88145	3.97498	-1.46198	0.252268	0.935381	1.70951	-0.121411	-1.85416	1.30966	1.44297
Cep128	1.14497	0.916427	1.3677	0.96709	2.61533	1.96786	0.979048	0.679218	0.256439	-1.41754	1.54079	1.47653	-0.394642	1.26083	1.58485	1.42912
Cep131	1.89954	1.59628	3.73962	1.75789	5.44887	3.32436	13.2635	2.927	0.977241	1.28343	1.38915	0.935999	-0.723267	-1.04796	1.49819	0.749185
Cep135	5.05191	1.99149	3.7009	1.23312	17.2926	0.841897	14.7021	0.519726	-0.448953	-0.234129	0.744655	0.0868009	-0.978214	-1.21154	0.573039	0.483396
Cep152	2.86913	2.45287	0.597242	0.84462	1.73969	1.81222	1.37473	0.861335	-2.26423	-0.339688	2.3841	1.75374	1.51882	-0.424226	1.94417	2.23153
Cep162	1.79023	0.493503	1.59351	1.44628	1.79755	1.6951	1.36104	1.96416	-0.167937	-0.401324	1.36846	2.48709	0.791153	1.00603	1.41741	2.45953
Cep164	5.06772	0.579754	2.66807	0.301865	15.377	1.31492	16.3712	1.17247	-0.925543	0.0903821	0.232127	0.16092	-0.804331	-1.83876	0.206058	0.19318
Cep170	5.76389	7.95226	16.5577	13.0039	6.27702	3.55527	12.2314	7.93358	1.52238	0.962437	2.29034	1.24233	0.674003	1.21544	2.15164	1.46951
Cep170b	1.87535	0.27574	0.887462	0.854716	2.10203	1.50884	2.52902	1.45396	-1.0794	0.266799	1.40556	1.32678	0.632413	-0.732292	1.05707	1.61819
Cep192	1.69299	0.670946	1.39815	0.549779	5.85967	0.131769	5.35278	0.19874	-0.276053	-0.130529	0.805434	0.0626236	-0.994209	-1.15824	0.572672	0.569818
Cep250	1.11827	0.661282	1.60364	0.818734	1.68402	1.49538	1.66428	2.34746	0.52008	-0.0170111	1.1271	2.4046	0.206402	0.724986	1.53916	2.16412
Cep290	1.01784	0.37676	1.4563	0.101224	0.94563	1.30014	1.46113	1.99481	0.516794	0.627736	0.543354	2.79535	0.903207	0.773758	2.05418	1.97219
Cep350	1.8081	0.490433	2.85449	0.427029	8.20644	0.457746	14.3268	0.0955798	0.65876	0.803885	0.446892	0.0810454	-1.38525	-1.54888	0.399509	0.216041
Cep41	1.63962	1.54807	4.31408	0.937335	9.02289	0.215391	8.74292	0.15208	1.39569	-0.0454738	1.39774	0.0426127	-1.66319	-0.24053	1.36257	0.314462
Cep44	4.38449	3.21291	9.3328	4.73669	3.69734	4.36307	2.28309	2.07587	1.0899	-0.695498	1.286	2.1492	1.04296	2.80985	2.004	1.50228
Cep55	7.34017	5.88605	5.72264	2.97347	12.9742	6.52221	6.84415	4.59989	-0.359132	-0.922705	1.37852	1.21085	-0.0247249	0.520341	1.36542	1.2256
Cep57	3.14737	1.05422	4.75381	0.675736	23.3468	1.33041	26.9751	2.04856	0.594936	0.2084	0.524948	0.136977	-2.09397	-1.72594	0.490177	0.232506
Cep57l1	4.08741	2.05341	9.83439	5.28309	5.37285	8.15682	8.06475	12.7171	1.26665	0.585942	1.06111	3.15793	0.402538	1.06474	2.30704	2.40335
Cep63	7.28392	6.61126	10.405	6.37024	14.403	20.2145	15.5467	24.8211	0.514497	0.110234	1.57951	3.06679	-0.186548	0.199208	2.41134	2.46688
Cep68	4.68268	3.523	2.38979	0.984482	6.45671	0.298319	6.86044	0.126146	-0.970449	0.0875022	1.23747	0.0717414	0.333574	-0.742884	1.08745	0.594914
Cep70	4.60463	0.318804	3.69442	1.59529	4.11124	1.81416	2.68965	1.26915	-0.317736	-0.612152	0.630928	0.932045	0.96055	1.23646	0.644404	0.92278
Cep72	8.95758	8.61803	7.14293	1.65542	12.7036	9.0997	8.77591	7.90604	-0.326593	-0.533614	1.42771	1.66047	0.292983	0.481499	1.73047	1.34201
Cep78	8.60712	2.38019	10.3471	4.92707	16.1638	0.570121	15.4439	2.18301	0.265628	-0.0657298	0.794424	0.21018	-0.112126	0.200726	0.402191	0.716608
Cep83	8.19816	2.90534	6.78041	3.7055	54.6315	4.67952	55.6475	3.05145	-0.273927	0.0265838	0.939698	0.146729	-1.93932	-2.25834	0.525998	0.792393
Cep85	5.35731	1.67285	7.82528	4.04458	7.59299	6.41439	7.84719	3.50462	0.546634	0.0475078	0.871189	1.37859	0.293878	0.774497	1.29935	0.985483
Cep85l	1.30911	0.369163	1.86697	1.16575	4.74787	0.159892	4.68643	0.0200766	0.512114	-0.0187888	0.988437	0.0489766	-1.06166	-0.54926	0.409725	0.900851
Cep89	4.74671	1.36269	2.28544	1.57883	7.13313	0.518298	6.50084	0.472222	-1.05446	-0.13391	1.07928	0.148227	0.209431	-0.729621	0.42723	1.00214
Cep95	5.16859	1.69947	6.36976	1.47496	5.89439	0.402386	10.1863	0.0146905	0.301467	0.789215	0.580195	0.0985089	0.607467	0.101212	0.484485	0.334072
Cep97	3.76879	2.63887	5.11664	1.73857	3.66695	3.33897	2.85095	2.2326	0.441096	-0.363141	1.12282	1.73266	0.836556	1.62229	1.65714	1.23155
Cept1	14.8227	2.322	19.8392	5.94424	7.71754	8.10453	12.1133	13.3466	0.420541	0.650379	0.487777	2.19593	1.73864	1.49029	1.5318	1.64731
Cercam	3.45644	0.760401	2.20904	1.15425	5.84136	0.154683	9.62305	0.627454	-0.645868	0.72019	0.817914	0.10153	0.0400215	-1.34454	0.319677	0.759669
Cerk	8.1313	3.2418	9.43107	3.3955	44.5371	3.5318	88.112	4.18954	0.213936	0.984329	0.774999	0.133395	-1.65641	-2.44531	0.586444	0.523929
Cers2	12.1508	8.15978	10.9689	2.39681	6.54961	7.96998	7.217	10.5533	-0.147626	0.13999	1.01883	2.74455	1.68861	1.38249	2.00515	2.13305
Cers5	10.4292	1.19052	6.31608	1.14443	49.3492	2.71475	42.1263	0.126492	-0.72353	-0.228307	0.308957	0.0794823	-1.44536	-1.95909	0.182812	0.261441
Cers6	7.05903	6.86268	16.9115	16.6998	5.85669	3.13595	9.48119	4.593	1.26047	0.694982	1.99919	1.04172	1.06642	1.6134	1.60123	1.58683
Cetn2	51.7492	27.6268	16.4433	9.87854	30.4931	27.1686	10.0922	9.50566	-1.65404	-1.59524	1.15949	1.87049	1.56009	1.48278	1.49849	1.61173
Cetn3	42.8448	14.263	87.4848	15.8896	67.5705	10.4476	53.3869	0.706872	1.02991	-0.339907	0.547103	0.223882	0.139763	1.49108	0.529547	0.262728
Cfdp1	43.6043	11.9369	35.6964	6.27037	66.3166	3.15269	79.2465	2.25366	-0.288692	0.256977	0.469259	0.0799206	0.192137	-0.372038	0.400856	0.256721
Cfh	13.4087	10.7895	10.1366	9.0651	18.8018	16.6844	9.27321	8.04976	-0.403599	-1.01973	1.73558	1.79091	0.309339	0.906967	1.72818	1.79805
Cfl1	599.568	43.1973	397.944	87.7508	234.95	8.90946	126.104	6.52265	-0.591356	-0.897737	0.334679	0.0925281	2.14861	2.43648	0.117461	0.326764
Cfl2	12.0344	6.44404	23.4554	5.90458	32.3919	2.04498	30.2908	0.117125	0.962755	-0.0967559	0.853629	0.0912514	-0.631432	0.409573	0.777868	0.363222
Cflar	5.05424	4.52587	6.52923	4.68057	4.17421	9.47642	3.14224	6.45629	0.36942	-0.409708	1.65486	4.41749	1.07303	1.83365	3.52083	3.13951
Cggbp1	9.49988	8.42698	12.097	9.79615	10.6713	6.73259	10.6242	6.52798	0.348665	-0.00637105	1.73283	1.27054	0.62929	0.96582	1.57043	1.46653
Cgrrf1	11.4648	1.7856	9.78464	6.75728	24.0855	0.659865	31.4183	1.49052	-0.228621	0.383437	1.02135	0.079036	-0.273917	-0.904481	0.228144	0.998675
Chac1	1.82908	0.747315	8.84551	1.77119	3.58258	0.125598	12.6465	0.65252	2.27383	1.81967	0.656431	0.089996	-0.172845	0.262814	0.591616	0.298316
Chac2	15.2813	6.07006	11.2064	6.9866	31.447	3.8673	16.6689	2.38463	-0.447441	-0.915758	1.06649	0.272167	-0.244113	0.205698	0.599905	0.922816
Chaf1a	5.96955	0.800043	1.36348	0.413273	8.22458	7.4546	2.88159	2.1914	-2.13033	-1.51308	0.478123	1.70693	0.334718	-0.301042	1.32185	1.18108
Chaf1b	19.5731	3.09725	7.98485	6.34571	12.3643	0.694604	5.32043	0.346477	-1.29354	-1.21657	1.16904	0.124079	1.45973	1.36425	0.242251	1.15038
Champ1	2.875	5.25295	6.99115	3.32154	1.41829	1.51809	1.44423	1.74256	1.28197	0.0261462	2.72362	2.32694	1.81645	3.05376	3.05498	1.8708
Chchd1	245.608	24.3586	131.996	60.6061	117.497	11.1337	75.9532	0.888428	-0.895864	-0.629445	0.677691	0.137743	1.86077	1.57584	0.197891	0.66263
Chchd2	379.399	24.9539	195.592	67.1975	1121.27	44.3207	938.643	21.9133	-0.955871	-0.25649	0.504654	0.0662293	-0.766313	-1.4842	0.110706	0.496796
Chchd3	15.7469	4.4507	28.0344	4.64419	58.983	6.59788	97.4567	1.49976	0.832132	0.724462	0.472643	0.162901	-1.1082	-1.01903	0.438537	0.240027
Chchd4	34.8662	11.1546	18.0622	10.2728	41.8585	1.54679	29.1832	0.874344	-0.948854	-0.52038	0.941432	0.0686325	0.533344	0.0863639	0.464623	0.821664
Chchd5	0.974692	0.642313	2.95595	1.84169	9.20066	0.289891	6.59165	0.671691	1.6006	-0.481098	1.30837	0.153878	-2.44168	-0.378485	0.951809	0.910805
Chchd6	56.2746	15.2982	29.2761	7.55656	43.4131	36.2882	24.3131	25.6565	-0.94276	-0.836398	0.540818	1.94216	1.17139	1.04652	1.2681	1.56729
Chchd7	24.6877	16.0157	27.2587	11.6922	23.8773	24.3625	21.726	24.0965	0.142926	-0.136215	1.122	2.1742	0.845193	1.10583	1.74435	1.7156
Chcr2	81.6973	35.0792	46.2605	5.67244	83.9091	5.45503	40.6088	1.28907	-0.820507	-1.04704	0.64423	0.104375	0.758499	0.966521	0.626526	0.182734
Chd1	4.40264	1.67418	3.97222	1.29499	17.3027	0.91538	20.5427	0.357774	-0.148423	0.247627	0.722625	0.0803536	-1.17752	-1.59208	0.553892	0.471006
Chd1l	1.68075	1.19394	3.53174	0.447033	5.06551	0.374593	4.59468	0.443086	1.07127	-0.140743	1.04098	0.175323	-0.794564	0.398944	1.03037	0.22957
Chd2	2.5164	1.4305	7.01892	6.26627	4.07501	4.47757	11.4909	15.0894	1.47988	1.49561	1.52694	2.47022	0.101598	0.0673616	1.7848	2.29085
Chd3	2.06645	0.426271	4.3985	1.37925	9.83499	0.841278	22.2047	0.935315	1.08986	1.17487	0.541501	0.137558	-1.45373	-1.55725	0.322174	0.456453
Chd4	17.263	4.0526	24.1714	3.8259	43.2085	2.52355	62.1538	0.513166	0.485624	0.524529	0.408474	0.085097	-0.526598	-0.584008	0.349007	0.228663
Chd5	1.87369	0.437215	10.6077	4.06004	1.87465	1.03186	5.33171	3.88071	2.50116	1.50798	0.646713	1.31653	0.796298	1.77097	0.862509	1.1864
Chd6	0.225544	0.0962298	1.0045	0.51501	1.69633	0.0444593	1.65104	0.015366	2.15499	-0.0390353	0.962292	0.0401251	-2.1139	0.0616256	0.616697	0.739798
Chd7	0.657251	0.190962	0.693301	0.310834	1.88694	0.16803	2.64375	0.002507	0.0770361	0.486536	0.770764	0.128478	-0.724493	-1.1525	0.438416	0.646819
Chd9	1.10163	0.47517	2.1521	1.26613	1.04346	0.964636	0.911388	0.775273	0.966112	-0.195238	1.05245	1.81242	0.875297	2.01814	1.47174	1.49215
Chek1	6.08199	3.56299	7.10971	3.207	15.9556	4.43787	7.68749	3.66348	0.225248	-1.05348	1.06668	0.796051	-0.594407	0.66581	0.935589	0.946663
Chek2	3.63379	2.3688	4.50271	3.20131	5.26131	4.50718	4.15703	3.9169	0.309318	-0.339868	1.39161	1.8372	0.263093	0.893773	1.55304	1.70292
Cherp	4.56308	3.97339	4.49502	3.64668	2.24758	0.869487	2.51221	0.699365	-0.0216824	0.160587	1.71699	0.687601	1.81868	1.6179	1.37465	1.23741
Chfr	2.31188	2.3752	4.58546	3.82753	10.0321	3.38405	12.0489	3.50273	0.988002	0.264278	1.90975	0.642444	-1.32045	-0.615227	1.56006	1.27518
Chic2	8.74636	3.70942	7.61485	2.92118	48.9289	0.707539	82.1747	1.25404	-0.199866	0.748007	0.825027	0.0303308	-1.68689	-2.65327	0.612217	0.553878
Chid1	10.6072	8.31771	19.8096	6.26897	27.2552	24.0771	47.9039	39.1719	0.90115	0.813612	1.21995	1.73666	-0.564447	-0.495415	1.70414	1.26498
Chkb	2.06779	0.68652	3.96644	3.01084	1.02511	0.778405	2.20605	1.6548	0.939758	1.10568	1.19529	1.53989	1.80934	1.62491	1.19563	1.53962
Chm	2.41226	0.720824	5.63941	2.54331	8.16728	0.572411	12.8559	0.120527	1.22516	0.654501	0.780498	0.102013	-0.962429	-0.41028	0.4428	0.650779
Chml	1.90765	0.419428	1.43012	1.0208	26.7801	2.46887	15.0606	0.35621	-0.415658	-0.830383	1.07752	0.13731	-3.01425	-2.61803	0.343955	1.03034
Chmp1a	12.8923	2.0104	11.5694	1.89286	58.1306	2.282	49.1432	1.29437	-0.156191	-0.242306	0.326076	0.0682013	-1.37575	-1.30815	0.23199	0.239077
Chmp1b	5.20381	0.965538	5.0819	1.85177	15.1508	0.822877	13.9189	0.0115725	-0.0341989	-0.122349	0.589926	0.0783652	-0.744722	-0.675078	0.278917	0.525699
Chmp2a	15.2278	13.9626	16.4842	7.39511	84.5873	4.30317	78.2772	7.27252	0.114379	-0.111849	1.47268	0.152815	-1.6767	-1.46897	1.32487	0.660952
Chmp2b	13.2395	3.3681	19.9522	6.83772	24.9735	1.74663	31.3819	0.286791	0.591702	0.32953	0.615753	0.101759	-0.118514	0.125151	0.380636	0.494594
Chmp3	14.5422	4.36897	9.18209	3.96598	55.5487	1.25317	44.5345	0.686504	-0.663351	-0.318829	0.759056	0.0394194	-1.13647	-1.4995	0.434655	0.623534
Chmp4b	126.864	36.0048	97.4392	23.1884	161.352	9.22809	153.509	8.41624	-0.380713	-0.0718803	0.534341	0.114299	0.450117	0.122778	0.417676	0.352324
Chmp5	27.8473	4.24558	31.2405	3.64032	51.803	3.48866	65.7619	3.94749	0.165884	0.344216	0.27684	0.130151	-0.0984619	-0.2953	0.240455	0.189106
Chmp6	7.12704	4.75485	2.8998	2.76338	26.5117	27.9055	23.5166	25.6118	-1.29735	-0.172949	1.67826	2.18512	-1.09822	-2.24112	1.79788	2.08779
Chmp7	58.3562	24.9454	18.1339	2.29511	59.0475	2.52786	52.0171	1.35263	-1.6862	-0.182891	0.64317	0.0722636	0.780048	-0.741764	0.619791	0.186408
Chordc1	23.3551	3.68852	39.1435	7.44712	37.5798	0.809003	56.6846	0.605855	0.745031	0.592998	0.356723	0.0346749	0.110819	0.244346	0.229955	0.274908
Chp1	38.7994	4.72914	14.9775	1.05994	27.9969	28.4125	14.6505	15.3296	-1.37324	-0.934314	0.203337	2.10295	1.2678	0.81037	1.47463	1.51302
Chpf	26.6517	6.27578	26.1053	1.21512	108.319	4.07544	147.439	4.85283	-0.0298861	0.444827	0.34629	0.0721193	-1.22595	-1.71917	0.344026	0.0822458
Chpt1	6.87598	4.51723	3.90491	1.94023	39.914	3.95539	57.2051	1.07825	-0.816276	0.519247	1.18834	0.145531	-1.74022	-3.09425	0.958511	0.717345
Chrac1	16.6879	7.06824	9.81448	7.87872	45.9536	2.86187	40.1478	2.03449	-0.765816	-0.194856	1.30946	0.115833	-0.664341	-1.25381	0.617632	1.16045
Chrm3	0.737681	0.773037	0.702246	0.571225	1.06683	0.178798	1.41631	0.11658	-0.0710209	0.408806	1.91385	0.269379	0.264773	-0.233561	1.53105	1.17952
Chst11	2.188	1.3153	1.66792	1.39037	2.99465	1.14938	2.80876	2.2215	-0.391563	-0.0924562	1.48272	1.26831	0.344262	0.0266497	1.02896	1.6578
Chst12	9.021	5.0264	8.01375	6.84192	8.85255	9.35097	4.51472	4.9558	-0.17081	-0.971454	1.47083	2.19779	0.824233	1.60637	1.72294	2.00626
Chst14	15.5133	2.47954	10.318	5.37242	10.305	0.38149	8.16123	0.954144	-0.588349	-0.336492	0.785787	0.176922	1.38719	1.11683	0.236695	0.769894
Chst2	5.31264	4.51308	1.42358	1.22445	38.1156	1.09519	13.8166	0.107253	-1.89991	-1.46398	1.74408	0.0429395	-2.04584	-2.50028	1.22627	1.24094
Chsy1	5.5067	1.52617	4.13696	0.952806	20.6255	1.63221	19.1236	0.751412	-0.412617	-0.10908	0.519883	0.127467	-1.10813	-1.43018	0.41582	0.337076
Chtf18	2.5926	1.36417	1.15485	0.117716	2.20486	2.1939	0.514566	0.287373	-1.16669	-2.09926	0.773228	1.64617	1.03075	1.94481	1.62388	0.81902
Chtf8	22.0266	4.46754	17.6893	2.60399	59.0543	4.76724	40.2564	1.4079	-0.316368	-0.552824	0.36156	0.126923	-0.625756	-0.407806	0.314939	0.218285
Chtop	5.18701	6.09163	8.41052	5.17961	15.0422	12.2748	16.772	19.5035	0.697292	0.157043	1.91313	2.0495	-0.739003	-0.21726	2.06316	1.89839
Chuk	3.75399	0.733704	5.30934	3.94515	26.8688	1.54638	30.2648	1.52722	0.500109	0.17171	1.10847	0.110427	-2.0424	-1.73251	0.293941	1.07448
Churc1	80.666	15.7295	188.27	27.8038	34.8387	10.5568	32.3344	11.1129	1.22277	-0.107623	0.352894	0.661031	2.00831	3.3202	0.519857	0.539671
Ciao1	23.5631	13.566	28.8178	18.9554	41.5348	16.2094	47.6935	19.1279	0.29043	0.199474	1.26112	0.807331	-0.0207511	0.051699	1.00344	1.11144
Ciapin1	8.42338	11.8779	18.0263	4.15568	8.58513	7.09972	7.7016	8.00817	1.09763	-0.156682	2.06136	1.91672	0.769598	2.00541	2.35839	1.53655
Ciart	5.03824	2.58976	9.76866	3.59543	5.8688	0.353173	12.4402	0.603864	0.955242	1.08387	0.912081	0.111542	0.576891	0.429753	0.746641	0.535593
Cib1	28.9905	14.3653	16.1439	8.28151	19.5317	2.38228	16.666	1.26013	-0.844594	-0.228914	1.02896	0.207034	1.3668	0.732611	0.736219	0.748072
Cib2	38.4668	43.8521	7.15104	1.84546	79.5529	88.7682	36.9111	38.1366	-2.42739	-1.10786	1.68629	2.19394	-0.251265	-1.5893	2.3014	1.53639
Cib4	5.27196	3.29431	5.15025	3.55435	12.1525	1.24619	11.5135	0.728394	-0.0336976	-0.0779316	1.34314	0.173831	-0.40781	-0.382082	0.913562	0.999824
Cic	1.40079	1.05766	1.33114	0.532491	2.43573	0.682705	2.57905	0.122717	-0.0735816	0.0824876	1.23274	0.410155	-0.00107174	-0.175647	1.16194	0.581185
Cidec	13.5797	2.44217	17.2158	4.64533	27.845	0.682473	33.1719	0.615364	0.342287	0.252543	0.467821	0.0443463	-0.238935	-0.167698	0.261853	0.3902
Cinp	9.0834	2.85579	5.10683	7.52658	47.3302	3.08944	32.9398	3.42269	-0.830805	-0.522929	2.17412	0.177032	-1.58442	-1.9108	0.463251	2.13156
Cipc	3.38728	2.49347	2.78366	2.62923	3.46575	2.15561	3.48476	2.73053	-0.283145	0.0078923	1.72763	1.44329	0.764	0.454456	1.39034	1.77052
Cir1	7.11136	0.461547	14.9289	2.78425	11.2906	1.22162	16.2531	0.897611	1.06991	0.525583	0.28489	0.175255	0.130107	0.655931	0.182026	0.280612
Cirbp	77.6532	29.2491	58.7173	22.7851	112.694	2.8922	58.1607	3.84109	-0.403259	-0.954291	0.780197	0.102221	0.259748	0.792275	0.54467	0.567883
Cirh1a	12.6264	4.79634	35.9377	2.26171	9.07309	7.53471	17.0894	13.0128	1.50906	0.913433	0.555502	1.62549	1.27381	1.85093	1.31747	1.10229
Cisd1	48.5834	9.8141	30.964	10.5809	105.514	6.46929	111.925	1.20578	-0.649872	0.0850847	0.572689	0.0898095	-0.321869	-1.07533	0.30456	0.493236
Cisd3	102.014	4.91779	30.7814	12.8453	83.9985	0.913155	18.2429	0.774605	-1.72863	-2.20303	0.60605	0.0632336	1.07737	1.53326	0.0712947	0.605155
Cit	1.72712	1.74117	1.24773	0.898249	5.21896	0.324819	3.05753	0.387632	-0.469063	-0.771394	1.7872	0.203755	-0.798355	-0.51453	1.4572	1.05459
Cited1	7.25476	2.02759	9.67778	2.49975	8.82927	1.14843	13.5459	0.326999	0.415748	0.617491	0.549038	0.190858	0.513672	0.293423	0.444738	0.374269
Cited2	8.26186	2.40981	2.98883	1.70188	9.70805	0.622073	5.90247	0.190824	-1.46688	-0.717863	0.922995	0.103545	0.564323	-0.203206	0.430838	0.822812
Ciz1	1.7159	0.829979	2.03347	1.02151	1.93404	0.26397	2.64101	0.000358462	0.244981	0.449473	1.00609	0.196908	0.624386	0.401387	0.72508	0.724738
Ckap2	11.2999	8.84862	11.7519	7.44441	18.6864	11.2137	7.63065	3.44762	0.0565876	-1.29211	1.4531	1.0837	0.0713496	1.40155	1.42332	1.12254
Ckap2l	11.0845	1.93172	6.0181	1.82293	9.50349	0.455982	3.76989	0.386101	-0.88117	-1.33393	0.504167	0.163167	1.01906	1.45331	0.260775	0.461307
Ckap4	78.801	14.5977	25.4551	1.08353	67.7343	3.73955	32.8858	0.0120745	-1.63026	-1.04242	0.274221	0.0796516	1.01536	0.409022	0.278873	0.0614127
Ckap5	15.1524	3.77822	19.0225	1.20518	24.3018	0.596856	21.5628	1.53126	0.32816	-0.17252	0.371163	0.108406	0.115525	0.597699	0.361473	0.137298
Cklf	58.0181	22.4338	37.2613	12.2726	85.9443	5.81924	80.2988	1.89317	-0.638825	-0.098023	0.73279	0.103436	0.23014	-0.329168	0.566333	0.47639
Ckmt1b	62.7375	17.1196	77.1438	21.5397	20.4172	6.23251	20.1619	12.7497	0.298223	-0.0181498	0.563248	1.01305	2.41658	2.71445	0.590703	0.997287
Cks2	247.121	47.7366	88.7312	9.67143	346.946	10.8716	107.634	2.99663	-1.47771	-1.68858	0.31999	0.0604732	0.307545	0.499917	0.282329	0.162298
Clasp1	4.51874	1.40762	6.99686	0.619891	1.62638	1.98726	1.87462	2.29831	0.630788	0.204939	0.467232	2.4972	2.2713	2.67864	1.8192	1.77337
Clasp2	5.0472	1.4181	4.76193	1.22337	2.1125	2.21763	2.73684	3.22291	-0.0839352	0.373556	0.549254	2.27596	2.05357	1.57757	1.5678	1.73888
Clcc1	14.4903	11.9095	25.3289	26.9046	12.6452	3.30946	21.6322	3.08677	0.8057	0.774587	1.93762	0.43005	0.993529	1.00614	1.24441	1.54621
Clcf1	0.750665	0.24576	3.62316	4.02241	1.34373	1.18754	1.28568	1.59411	2.27101	-0.0637075	1.66987	2.19668	-0.0429586	2.27325	1.35968	2.40107
Clcn1	0.514196	0.381103	3.40558	1.30339	1.99926	0.290976	3.13878	0.112394	2.72751	0.650736	1.20342	0.216234	-1.16204	0.896227	1.08969	0.554563
Clcn3	4.44459	2.8666	6.95311	3.97575	3.76258	3.21812	8.28852	5.21235	0.645609	1.13939	1.24351	1.53157	1.03737	0.525075	1.54544	1.22622
Clcn6	1.48931	0.170001	4.71813	0.82793	2.58368	0.140032	7.82649	0.543204	1.66357	1.59894	0.302011	0.127044	0.00225778	0.0483808	0.182301	0.272245
Clcn7	2.45348	2.06045	4.09372	2.23081	2.39426	0.518154	7.61159	0.218185	0.738584	1.66862	1.44431	0.314948	0.832285	-0.116255	1.25117	0.787261
Cldn12	0.560259	0.719399	1.50245	0.700776	2.03718	1.64468	2.27413	2.61875	1.42315	0.158743	1.97092	2.02894	-1.06537	0.180538	2.18822	1.79242
Cldnd1	19.2007	4.02516	18.9071	0.27499	31.2312	30.8915	24.779	23.2721	-0.0222327	-0.333868	0.303169	1.9678	0.0952069	0.388336	1.4587	1.35512
Clec16a	0.960135	0.7683	1.37966	0.681311	4.35534	0.439947	3.69855	0.244166	0.523002	-0.235828	1.35658	0.174094	-1.38444	-0.644115	1.16361	0.718778
Clic1	344.205	49.1768	191.403	11.6958	376.691	16.8742	325.434	4.61306	-0.846651	-0.211017	0.22418	0.0677854	0.666926	0.0127845	0.216013	0.0904977
Clic4	41.7139	6.36616	44.9414	2.25068	173.972	3.78585	103.326	2.81387	0.107517	-0.751657	0.231728	0.0502917	-1.26322	-0.422552	0.222404	0.0822421
Clint1	3.66754	4.37382	6.86554	2.03606	6.94035	3.14674	7.53111	2.67783	0.904559	0.117854	1.77292	0.831271	-0.123158	0.645041	1.84067	0.667983
Clip1	2.47667	1.65651	2.82505	1.37313	2.41293	3.64187	4.01776	6.75199	0.189877	0.735606	1.19283	3.25878	0.834653	0.270418	2.38171	2.52387
Clip2	4.03528	0.574375	4.5893	1.54827	15.52	1.14944	21.2489	0.715346	0.185606	0.453265	0.52826	0.117369	-1.14635	-1.43251	0.231486	0.489131
Clk1	14.5604	2.85113	25.5257	8.99554	28.9842	0.799465	32.9473	0.165589	0.809906	0.184893	0.581635	0.0404487	-0.196185	0.410321	0.28529	0.508473
Clk2	2.92708	2.11068	7.66159	8.90484	3.76552	1.98819	3.38322	2.74881	1.38818	-0.154453	1.9733	1.39794	0.433652	1.95778	1.28938	2.04588
Clk3	7.41586	5.4931	15.4337	3.62812	8.76121	9.88747	9.57453	11.9824	1.05739	0.128072	1.12116	2.4312	0.556523	1.46734	1.94753	1.83708
Clk4	7.20571	1.67079	11.9226	4.56237	9.97541	0.34355	24.8295	0.732632	0.726486	1.31561	0.64551	0.0654279	0.327802	-0.279823	0.338189	0.553708
Cln3	2.27899	0.742765	35.8844	11.4626	8.78902	0.603158	37.8524	2.85428	3.97689	2.10661	0.65838	0.147095	-1.15027	0.701505	0.480512	0.473507
Cln5	6.04157	4.04746	29.3522	10.6241	38.3439	5.46076	144.23	2.99772	2.28047	1.9113	1.09856	0.207639	-1.86896	-1.5183	0.98811	0.523047
Cln6	2.43755	0.164705	1.60465	0.941659	6.98707	0.442425	4.21208	0.539737	-0.603175	-0.730156	0.852212	0.206207	-0.722216	-0.613741	0.133597	0.866567
Cln8	4.32903	2.80668	7.85192	2.81712	8.18751	0.650377	25.6796	0.393318	0.859003	1.64912	1.06903	0.116712	-0.122344	-0.930971	0.942351	0.518084
Clns1a	39.1766	26.266	42.3522	8.1226	46.9006	36.73	48.5499	38.218	0.112443	0.0498622	1.00605	1.60196	0.537424	0.581498	1.48732	1.16889
Clock	3.77024	0.0796791	3.50129	1.06964	5.90644	5.56756	7.67762	7.89086	-0.106771	0.37837	0.441796	2.01196	0.149406	-0.354241	1.36026	1.54688
Clp1	12.4672	6.63915	18.021	6.86869	19.8586	0.904593	14.9453	0.00525232	0.53154	-0.410075	0.944787	0.0657191	0.125409	1.04852	0.771084	0.549883
Clpb	16.9768	11.3183	12.522	6.08436	13.3447	17.2919	20.9108	27.0121	-0.439101	0.647983	1.19018	2.63969	1.14434	0.0387483	2.10236	1.99112
Clpp	39.6213	20.9681	30.3559	9.45156	81.7898	5.57466	65.9379	8.01966	-0.384299	-0.310813	0.88583	0.201141	-0.248608	-0.3406	0.769798	0.48225
Clptm1	9.64252	1.37451	14.4556	1.76438	15.9296	0.790174	25.9197	0.818104	0.584149	0.702337	0.270739	0.0848224	0.0728069	-0.0638871	0.217747	0.181881
Clptm1l	13.7784	8.36251	18.9036	1.15252	37.5066	15.9788	45.0435	19.2191	0.456256	0.264174	0.880023	0.869876	-0.647703	-0.474128	1.0698	0.621819
Clpx	4.53571	2.601	22.486	4.70492	8.72914	7.82806	25.242	26.2519	2.30962	1.53192	0.880665	1.98118	-0.147473	0.611727	1.53567	1.53048
Clspn	3.19725	3.24279	1.1554	0.863194	6.44702	6.06703	1.53882	1.64322	-1.46844	-2.06681	1.81736	2.05344	-0.214761	0.365103	1.99608	1.88018
Clstn1	11.9017	1.6952	16.6297	3.61793	25.5432	2.94263	43.0113	2.48906	0.482596	0.751773	0.375153	0.185992	-0.304734	-0.592417	0.264288	0.324784
Clta	58.1258	29.4482	53.742	11.7637	122.42	3.65331	129.716	12.5004	-0.113127	0.0835204	0.796216	0.145542	-0.277547	-0.492701	0.732179	0.345044
Cltb	41.3711	2.87041	23.4639	9.59227	60.4864	55.3319	37.939	35.2224	-0.818178	-0.672927	0.598221	1.88035	0.24905	0.085293	1.32354	1.4635
Cltc	60.5174	7.63349	127.405	28.4051	65.9764	1.84256	99.7065	1.60064	1.074	0.595737	0.369561	0.0464731	0.672437	1.13219	0.186384	0.322484
Clu	377.782	258.668	446.984	384.705	92.2032	116.664	169.02	202.422	0.24267	0.874309	1.58668	2.51346	2.8317	2.18156	2.07556	2.12769
Cluh	8.48285	1.46478	7.16905	2.27913	17.8709	1.81056	13.7819	0.376023	-0.242767	-0.374839	0.521939	0.151372	-0.27795	-0.164384	0.288832	0.460337
Clybl	29.9843	9.79653	41.685	19.2544	46.5676	2.71891	53.5508	0.0712764	0.47532	0.201582	0.816239	0.0842556	0.16192	0.417152	0.478827	0.666386
Cmas	13.698	3.87946	16.0178	12.9166	57.9386	4.14916	54.8602	0.103668	0.225709	-0.0787642	1.23305	0.103352	-1.28352	-0.997557	0.421451	1.16339
Cmc1	45.1467	2.30647	78.265	19.9288	50.9786	2.84642	44.8086	2.08622	0.793746	-0.186116	0.374678	0.104884	0.621768	1.58312	0.109185	0.373448
Cmc2	16.1506	13.2597	17.7281	10.1094	17.4661	12.966	9.40686	4.99688	0.13445	-0.892769	1.44214	1.31694	0.684073	1.69278	1.59686	1.12433
Cmc4	5.5159	5.20796	10.3984	14.8089	6.33793	2.55754	3.79843	2.05162	0.914689	-0.73861	2.46514	0.972691	0.596621	2.23141	1.48135	2.19742
Cmip	19.6187	4.63695	10.6457	1.89124	15.2882	1.27711	12.0158	0.132834	-0.881954	-0.347486	0.426569	0.121568	1.15685	0.603878	0.361657	0.256795
Cmpk1	12.8089	4.30561	14.0176	6.73514	35.9509	1.62261	33.3418	2.20151	0.13009	-0.108696	0.84598	0.115387	-0.691844	-0.471565	0.489303	0.699699
Cmss1	38.2125	1.17839	47.9998	2.69009	45.896	0.639123	71.9559	7.17802	0.328985	0.648745	0.0922862	0.145313	0.532712	0.194446	0.0488155	0.165074
Cmtm3	13.8338	11.4612	8.96262	7.61267	18.9051	10.6332	10.9746	4.49267	-0.626207	-0.784599	1.7118	1.00362	0.346464	0.48635	1.44468	1.36029
Cmtm4	2.57839	2.35299	1.36219	1.05647	14.8852	1.22528	9.78318	0.373809	-0.920549	-0.605506	1.72781	0.130926	-1.7323	-2.06585	1.32192	1.12027
Cmtm6	8.42478	1.7939	6.93648	1.26282	59.5677	1.51454	52.2916	2.18624	-0.280435	-0.187952	0.404171	0.070595	-2.02478	-2.13577	0.309378	0.269486
Cmtm7	18.4184	3.9413	15.7203	2.80552	84.8459	2.99222	68.4714	4.23514	-0.228523	-0.309344	0.401992	0.10272	-1.40666	-1.34434	0.312882	0.272496
Cmtr1	4.98543	0.634726	6.88377	0.953912	9.55338	0.843544	9.35337	0.54744	0.465481	-0.0305257	0.271488	0.152831	-0.141256	0.336245	0.223529	0.217021
Cmtr2	7.97325	5.80866	8.51414	0.99415	19.806	1.78787	17.4384	0.890267	0.0946929	-0.183672	1.06444	0.149615	-0.515661	-0.255802	1.05907	0.183853
Cnbp	82.945	49.8147	79.2292	74.0735	111.768	70.3079	113.696	89.0744	-0.0661232	0.0246727	1.60313	1.44952	0.366756	0.257454	1.25473	1.75978
Cndp2	59.764	43.097	59.6425	41.5288	59.483	57.8658	52.846	55.7199	-0.00293602	-0.170683	1.44618	2.06969	0.803836	0.953077	1.74702	1.82291
Cnep1r1	30.9003	2.78307	9.96509	2.53468	29.3468	2.49272	23.3784	1.1367	-1.63267	-0.328028	0.389283	0.141199	0.871453	-0.45169	0.178607	0.373602
Cnih1	26.7863	15.3403	33.1147	8.99904	162.289	7.49086	146.749	8.90307	0.305976	-0.145213	0.914519	0.109978	-1.80196	-1.36928	0.828897	0.401709
Cnih4	92.9784	9.7106	163.403	29.1633	154.129	11.5097	150.729	7.42476	0.813466	-0.0321763	0.298331	0.129062	0.0678701	0.895006	0.185228	0.267112
Cnksr1	2.83487	1.51796	1.41436	0.726819	3.65591	0.238845	4.89344	0.352672	-1.00313	0.42062	1.0707	0.140337	0.430089	-1.01217	0.778234	0.748635
Cnksr2	0.703459	0.550661	0.953066	0.668413	0.851086	0.821398	1.42869	1.26294	0.43811	0.747312	1.51629	1.88816	0.522199	0.194491	1.79278	1.62794
Cnksr3	2.52427	1.0997	1.58375	1.46899	6.3419	0.632412	7.06118	0.663097	-0.672517	0.154992	1.4784	0.197616	-0.532013	-1.37803	0.644768	1.34499
Cnn2	22.6961	3.00509	10.6262	1.85013	37.4924	2.843	10.5899	1.81669	-1.09482	-1.82391	0.315571	0.270594	0.0728838	0.783465	0.220129	0.352632
Cnn3	123.216	15.9062	129.003	28.7127	97.4785	5.98268	68.7957	0.145133	0.0662167	-0.502767	0.371206	0.0885968	1.13507	1.68555	0.206217	0.321119
Cnnm3	2.15865	0.311301	2.68695	2.37987	8.3573	0.476871	10.1774	0.589021	0.315839	0.284265	1.29464	0.117253	-1.15587	-1.1428	0.223746	1.28054
Cnnm4	2.84028	0.490204	3.54068	3.35802	4.61986	0.33979	4.2233	0.576271	0.317993	-0.129478	1.39074	0.223633	0.0952227	0.524188	0.270661	1.38235
Cnot1	3.43936	3.55197	4.35966	4.92533	6.67963	7.32505	5.46917	6.68287	0.342073	-0.288446	2.20826	2.36869	-0.160588	0.451426	2.17323	2.40087
Cnot10	12.7137	2.29495	16.4516	5.2382	54.8451	1.80555	118.403	1.65749	0.371843	1.11027	0.528041	0.0516102	-1.31194	-2.06888	0.264716	0.4598
Cnot11	15.3139	2.30806	14.2149	4.51144	17.0144	0.774049	15.8916	0.269864	-0.107435	-0.0984929	0.506879	0.0700571	0.645126	0.617678	0.227128	0.458528
Cnot3	3.44029	0.394513	2.75512	1.19393	1.20495	0.0496179	1.32929	0.079103	-0.320416	0.141678	0.64671	0.104402	2.31059	1.82999	0.175783	0.631057
Cnot6	1.60434	1.69407	0.318867	0.0596789	7.42471	6.27977	2.62378	2.19356	-2.33096	-1.50069	1.54713	1.71572	-1.41331	-2.26209	1.95183	1.23599
Cnot6l	2.01941	0.575696	2.23232	1.02941	11.0104	0.845757	7.63944	0.118936	0.14461	-0.527331	0.78215	0.113073	-1.64983	-0.996395	0.425954	0.665663
Cnot7	4.82574	5.11638	3.60838	2.91715	9.84021	12.5922	9.10836	14.2671	-0.419398	-0.111499	1.92352	2.91806	-0.2309	-0.557306	2.39749	2.54304
Cnot8	13.3758	6.52356	11.9465	2.58703	23.4939	1.61054	25.3402	0.201697	-0.163035	0.109141	0.769863	0.0995635	-0.015623	-0.306304	0.710539	0.312628
Cnppd1	11.4541	2.46403	23.7308	3.6006	42.6493	5.67244	66.2678	0.157162	1.0509	0.635784	0.379785	0.191912	-1.09963	-0.703015	0.364883	0.218922
Cnpy2	38.5385	23.8749	27.2401	12.225	67.1697	45.8842	75.3833	57.959	-0.500566	0.166435	1.10364	1.48379	-0.00447193	-0.689979	1.33043	1.28436
Cnpy3	50.0898	15.339	39.5561	8.6529	65.4575	2.1339	113.005	0.825193	-0.340619	0.787753	0.542938	0.048197	0.410997	-0.735881	0.444293	0.315766
Cnpy4	57.5589	27.7946	21.0528	9.68894	335.645	326.177	209.115	214.474	-1.45103	-0.682638	0.962382	2.03838	-1.74679	-2.53369	1.56554	1.6218
Cnst	4.44827	1.46025	3.61878	0.619351	10.2941	0.747222	16.3312	0.638001	-0.297739	0.665815	0.534102	0.118925	-0.413462	-1.39552	0.48504	0.253267
Cntln	3.12943	1.40546	2.87634	1.4492	8.0446	7.41103	6.99991	6.94629	-0.121666	-0.200685	0.973738	1.95347	-0.565083	-0.504571	1.4786	1.6056
Cntnap1	0.737252	0.173585	0.897841	0.716558	1.03502	0.220858	1.19764	0.13715	0.284303	0.210528	1.20046	0.349381	0.307606	0.362874	0.458427	1.16319
Cntrl	4.01762	1.46161	2.837	0.17514	3.83153	4.85585	2.10549	2.41482	-0.501975	-0.863763	0.532354	2.46594	0.865461	1.20874	1.90223	1.65705
Cntrob	1.1272	0.388962	1.11893	0.853824	3.67655	0.194318	3.10114	0.31842	-0.010626	-0.245554	1.20821	0.166607	-0.908567	-0.692145	0.503634	1.1108
Coasy	16.8138	2.79084	15.6689	4.01807	37.7786	1.41797	42.3123	2.46089	-0.101739	0.163509	0.440696	0.0998632	-0.370884	-0.654638	0.245511	0.379354
Cobll1	5.50563	1.9656	5.76831	1.27007	0.982301	0.653606	1.05823	0.575354	0.067241	0.107416	0.605143	1.23966	3.28371	3.22503	1.0894	0.846265
Cog1	6.74966	1.45351	8.79898	1.80496	21.0676	1.14811	25.4741	0.0262312	0.382521	0.274005	0.429073	0.0786358	-0.845102	-0.755093	0.320471	0.295948
Cog2	10.0009	3.12621	9.47061	2.02282	19.3973	0.751472	23.7006	0.605992	-0.0785939	0.289068	0.546199	0.0669669	-0.158694	-0.544862	0.454429	0.310343
Cog3	2.68414	0.919341	4.93703	2.13905	10.9798	0.552118	18.9735	0.523187	0.879185	0.789128	0.796795	0.0827372	-1.23529	-1.16374	0.499432	0.626335
Cog4	5.07056	1.90625	6.3237	1.23259	9.98352	0.3851	14.9184	0.152978	0.318625	0.57947	0.610937	0.0575827	-0.180367	-0.459718	0.545221	0.281592
Cog6	11.6044	9.47584	6.77941	6.52876	23.2858	7.76935	20.4161	9.12509	-0.775437	-0.189745	1.82158	0.804674	-0.207743	-0.811942	1.27262	1.5317
Cog7	8.67291	1.43696	7.48545	1.76396	13.4203	0.685339	15.0206	0.16747	-0.212427	0.162529	0.415594	0.0754101	0.167211	-0.226252	0.250127	0.340355
Cog8	9.32416	1.07697	9.42009	0.402224	16.1365	0.404022	14.9434	0.205879	0.0147659	-0.11082	0.177658	0.0412294	0.00575682	0.112836	0.170507	0.0647284
Coil	8.12623	2.12617	6.76795	3.67384	5.59132	0.16283	5.62984	0.131433	-0.263868	0.00990538	0.869361	0.0538478	1.33643	1.04416	0.379802	0.783861
Col12a1	9.43548	5.79401	2.17221	2.19997	10.1383	1.82628	1.14884	0.167438	-2.11893	-3.14157	1.70872	0.334292	0.693389	1.69752	0.923242	1.47618
Col16a1	13.4968	0.623055	9.14822	4.04631	7.85415	6.26072	4.22378	2.18044	-0.561052	-0.89492	0.641578	1.3701	1.57813	1.89349	1.15193	0.980742
Col17a1	0.386958	0.0350184	0.562807	0.363605	2.70402	0.0727167	2.25838	0.151298	0.540462	-0.259816	0.941161	0.104148	-2.00782	-1.22604	0.136201	0.937059
Col18a1	3.40893	0.609476	2.0218	0.976266	6.54084	0.82013	2.9648	0.304341	-0.753676	-1.14154	0.742851	0.233783	-0.143118	0.226239	0.315046	0.7122
Col3a1	1.11731	0.295093	0.828956	0.0922641	0.992396	0.114451	0.450895	0.110915	-0.43066	-1.13812	0.413484	0.391954	0.968078	1.65704	0.415774	0.389524
Col4a1	1.22535	0.661956	1.29264	0.170339	3.75272	0.325254	1.24692	0.0500181	0.0771309	-1.58957	0.802222	0.137783	-0.817703	0.83049	0.789337	0.198726
Col4a3bp	5.06005	2.73536	8.16886	4.19878	3.07946	0.733812	6.07428	2.07342	0.690985	0.980038	1.07616	0.600583	1.51351	1.20595	0.852302	0.890167
Col5a2	22.7712	7.94854	15.7978	3.95262	29.0754	1.59272	23.2477	0.836795	-0.527488	-0.322714	0.619595	0.0945638	0.444445	0.221165	0.509753	0.36468
Col6a1	116.904	24.7528	41.5842	12.1827	118.37	12.8956	37.5544	4.47583	-1.49122	-1.65625	0.521492	0.232954	0.779059	0.925585	0.343534	0.456296
Col6a2	29.3667	24.8178	15.1166	14.6049	14.9505	13.245	11.0501	9.48356	-0.958044	-0.436138	1.85185	1.77951	1.77102	1.23061	1.76638	1.86437
Col6a3	0.505744	0.0833967	0.716087	0.245965	0.749028	0.273138	0.387781	0.135451	0.501728	-0.949777	0.54969	0.728502	0.230426	1.66343	0.577377	0.706761
Col8a1	2.21506	0.982025	6.32518	1.88166	2.27445	1.15069	9.35669	9.83874	1.51376	2.04048	0.770255	1.68348	0.758866	0.21364	0.970481	1.57656
Colgalt1	55.2307	7.69839	76.2185	8.26754	104.632	1.56458	148.967	13.2492	0.464671	0.509674	0.254808	0.130115	-0.124739	-0.188249	0.202245	0.202371
Commd1	26.9868	18.6529	19.7632	15.24	62.0198	55.3045	57.6933	62.1916	-0.449441	-0.104325	1.494	2.01832	-0.403435	-0.767058	1.6277	1.91214
Commd10	11.687	5.36054	9.20801	3.08514	19.8957	0.946394	21.0506	0.957804	-0.343945	0.0814036	0.819473	0.0949655	0.0294861	-0.414369	0.665277	0.487812
Commd2	9.48799	1.46022	12.689	5.48079	26.5564	2.12371	22.7681	1.13947	0.419409	-0.222046	0.661519	0.136102	-0.68785	-0.0649011	0.250219	0.627313
Commd3	36.2926	6.51966	30.1116	11.6329	57.25	2.82034	57.8813	0.6286	-0.269357	0.0158227	0.614662	0.0727789	0.13944	-0.164246	0.268736	0.557572
Commd4	109.495	22.5682	72.5914	23.4076	157.827	8.23576	203.172	7.39045	-0.592994	0.364353	0.552121	0.0917688	0.269556	-0.706298	0.306739	0.468157
Commd6	28.6793	4.20514	24.6436	4.90478	72.996	6.9948	73.7581	3.41121	-0.218793	0.0149845	0.356645	0.153505	-0.550772	-0.803055	0.252705	0.294787
Commd7	22.2398	14.0957	18.0379	3.3398	23.4943	25.0866	26.5042	29.2471	-0.302113	0.173909	0.952602	2.21529	0.717871	0.223342	1.79141	1.61425
Commd8	29.9546	9.83169	27.9972	12.2782	99.4451	2.71238	92.54	6.49608	-0.0974995	-0.103824	0.790271	0.10865	-0.934083	-0.946265	0.475153	0.640752
Commd9	24.4495	2.35508	16.2604	5.21935	34.8611	2.88761	33.8098	0.672301	-0.588439	-0.0441784	0.483485	0.122896	0.285224	-0.277542	0.183282	0.463971
Comt	42.9519	35.5462	49.5529	29.9678	60.3179	56.321	113.708	98.0988	0.206248	0.914672	1.47877	1.83407	0.307172	-0.419757	1.80005	1.52
Comtd1	31.6232	3.25454	28.3924	3.99378	61.5633	2.08311	84.9371	6.5393	-0.155474	0.464324	0.251451	0.121327	-0.164052	-0.802357	0.156296	0.231343
Copa	35.285	2.28489	87.2688	8.46727	44.4008	1.04066	102.106	3.19682	1.30641	1.20141	0.16829	0.0564237	0.465506	0.552006	0.0993532	0.147085
Copb1	33.0254	6.45448	78.3956	7.37847	39.3543	2.26204	96.553	0.218551	1.2472	1.2948	0.312952	0.0829887	0.54409	0.477982	0.293901	0.135823
Copb2	46.1982	4.85657	66.9829	23.4741	66.649	3.07925	95.6014	0.0818293	0.535954	0.52045	0.527848	0.0666654	0.268294	0.265292	0.165663	0.505592
Cope	70.2025	19.0099	64.3891	5.44893	173.548	8.1762	178.172	19.9616	-0.124706	0.0379327	0.409295	0.175342	-0.508705	-0.68985	0.39653	0.20256
Copg1	57.6074	13.4589	94.8484	10.6274	76.7753	1.3517	116.219	4.50291	0.719368	0.598131	0.373818	0.0613976	0.38265	0.48538	0.338016	0.17104
Copg2	39.2453	4.73137	61.9872	14.4268	81.6243	2.42295	117.895	3.49025	0.659453	0.530431	0.378144	0.0604831	-0.259442	-0.148926	0.179125	0.338476
Coprs	34.903	7.50245	27.58	10.4151	121.071	2.42987	148.983	5.2222	-0.339732	0.299299	0.626883	0.0582723	-0.997391	-1.65493	0.311458	0.547149
Cops2	20.5021	5.67863	25.5626	1.73176	12.0341	15.6061	11.0272	14.1514	0.31826	-0.126063	0.411374	2.63214	1.56568	1.9915	1.91311	1.85402
Cops3	24.5899	3.40537	23.7947	5.4486	37.634	0.520301	33.6244	0.370369	-0.0474301	-0.162528	0.386072	0.0255021	0.183068	0.27966	0.200787	0.330736
Cops4	35.5112	7.76756	58.7568	5.96537	24.0745	23.2941	31.9209	35.0304	0.726482	0.406997	0.347905	2.11075	1.35781	1.65879	1.43115	1.58999
Cops5	25.6682	5.32821	25.0838	6.90775	44.4893	2.27021	50.6595	0.855166	-0.033225	0.187376	0.497526	0.0775418	0.00356111	-0.235546	0.308391	0.398045
Cops6	23.3959	5.27814	28.6021	4.21915	55.9729	3.6036	48.6407	0.243264	0.289861	-0.202564	0.388874	0.0931622	-0.461432	0.0124873	0.338467	0.212937
Cops7a	33.4379	37.4886	21.5049	15.1592	26.5498	8.00689	22.1268	4.39914	-0.636817	-0.262903	1.91061	0.521126	1.12982	0.737401	1.67496	1.05665
Cops7b	3.20237	1.98443	4.28741	2.27687	6.11272	5.84	4.8625	5.13391	0.420969	-0.330116	1.17738	2.05426	-0.135638	0.596941	1.64287	1.70505
Cops8	26.3614	2.34109	14.8484	2.11411	44.1868	1.35787	38.4466	1.12268	-0.828122	-0.200759	0.242093	0.0611583	0.0518497	-0.594019	0.135576	0.209686
Copz1	38.1498	7.29891	32.0772	7.77239	49.852	2.37297	42.6098	0.764506	-0.250127	-0.226465	0.445405	0.0733892	0.411061	0.368893	0.284434	0.350526
Coq10a	10.2994	4.53454	16.9451	6.10446	11.2585	0.822117	12.6783	0.960643	0.718311	0.171347	0.820717	0.151815	0.668578	1.19704	0.643858	0.531103
Coq10b	5.98286	2.13334	10.0149	5.45091	19.6632	0.714978	21.0619	0.532147	0.743238	0.0991371	0.938737	0.063879	-0.919552	-0.293957	0.517098	0.786078
Coq2	6.87382	1.72148	4.17947	0.451806	50.2596	2.50387	40.3257	2.66245	-0.717792	-0.317697	0.39353	0.119326	-2.07318	-2.49178	0.368388	0.182744
Coq3	13.5236	3.94638	11.0769	4.88416	40.217	2.54104	41.1177	2.6475	-0.287932	0.0319556	0.762827	0.130147	-0.775288	-1.11368	0.430754	0.64288
Coq4	4.54912	2.57777	5.22608	3.09759	9.99022	0.891742	9.52172	0.753997	0.200143	-0.0692937	1.18302	0.172148	-0.337891	-0.0869605	0.827587	0.862708
Coq5	11.3068	4.84878	14.5342	2.30781	32.7805	1.68142	41.0333	0.48015	0.362254	0.323956	0.659729	0.0759017	-0.738608	-0.718816	0.623091	0.2297
Coq6	10.1896	2.75759	13.6785	3.82174	19.3953	1.59881	26.9269	2.31325	0.424814	0.473337	0.561175	0.171768	-0.131577	-0.198606	0.408145	0.42171
Coq7	65.716	19.7896	51.4096	32.4668	69.7771	3.30428	59.6552	1.85821	-0.354208	-0.226106	1.00939	0.0817736	0.710529	0.56392	0.43979	0.912215
Coq9	11.6476	2.15455	15.5018	4.49825	29.8189	1.43315	34.1801	1.86849	0.412406	0.19693	0.49646	0.105013	-0.559159	-0.362188	0.275727	0.425999
Cornifin-A	5.32713	4.87687	8.9331	9.55102	1.32273	0.316121	5.67893	0.429678	0.745803	2.1021	2.03068	0.361657	2.80687	1.43207	1.36502	1.54635
Coro1b	14.9703	7.93124	15.3128	18.4985	12.9872	14.162	14.4541	16.2307	0.0326376	0.154386	1.90307	2.2582	1.00205	0.861798	1.74905	2.37949
Coro1c	29.0434	18.31	23.5205	15.8418	17.8563	11.9658	9.39274	5.51795	-0.304292	-0.926818	1.33095	1.28568	1.49881	2.10283	1.32736	1.28939
Cotl1	62.5168	10.9125	23.9149	5.97963	102.907	8.14683	39.7645	1.43455	-1.38633	-1.37179	0.439934	0.125513	0.0780087	0.0449616	0.276517	0.364464
Cpd	13.0505	1.8615	19.2336	3.24406	48.4558	1.65399	73.4216	1.41517	0.559517	0.599535	0.318682	0.0565537	-1.09552	-1.15405	0.211593	0.244918
Cpeb1	2.51037	1.66701	2.13007	0.760009	2.92408	3.26375	4.60923	5.31296	-0.236999	0.656546	1.08756	2.31483	0.576954	-0.335098	1.87372	1.74081
Cpeb3	0.71999	0.459192	1.22	1.21032	1.48612	0.118452	2.17761	0.205096	0.760829	0.551189	1.70149	0.178005	-0.248468	-0.057334	0.927273	1.43768
Cpeb4	0.464241	0.188149	0.610859	0.462761	1.24383	0.286711	2.27721	0.25237	0.395965	0.872479	1.2395	0.36899	-0.624803	-1.11982	0.672656	1.10456
Cped1	2.23743	0.451532	2.20479	1.31251	8.98453	0.233836	6.83716	0.332562	-0.0211986	-0.394047	0.906843	0.0795874	-1.20857	-0.854224	0.293559	0.861697
Cpn1	3.37521	3.20641	2.60694	1.20272	3.59415	0.449638	7.24781	0.400987	-0.372623	1.01189	1.52361	0.197347	0.706365	-0.696658	1.38238	0.670363
Cpne1	15.2378	15.0406	21.4435	25.974	13.6941	18.5491	17.6538	30.518	0.492888	0.366426	2.25424	3.1684	0.951139	1.0591	2.41799	3.04527
Cpne2	7.68401	0.703252	3.53595	1.07805	3.89355	4.76728	2.87038	3.98307	-1.11976	-0.439848	0.459241	2.66985	1.77781	1.07939	1.77137	2.0497
Cpne3	5.42089	1.24175	6.91671	1.58781	10.1821	1.14956	13.9883	1.70085	0.351555	0.458183	0.467865	0.239378	-0.112396	-0.23753	0.368433	0.374775
Cpox	27.4331	7.45013	23.1085	7.31296	80.2266	2.49454	88.2904	0.91819	-0.247498	0.138175	0.601624	0.0473013	-0.751124	-1.1553	0.394358	0.456805
Cpped1	6.7458	6.49439	9.07554	4.32153	4.6426	0.472003	5.39852	0.320749	0.427995	0.217631	1.54953	0.169886	1.3361	1.52795	1.39665	0.692299
Cpsf1	13.0443	3.25988	16.7821	0.645564	15.4153	0.774893	17.6869	0.705066	0.363506	0.198323	0.364789	0.0925573	0.556095	0.702772	0.367764	0.0799213
Cpsf2	13.0511	0.490075	18.6899	2.7409	37.5104	1.5268	44.3843	0.925218	0.518087	0.242762	0.218399	0.0659755	-0.726078	-0.469259	0.0798945	0.2137
Cpsf3	18.0743	1.75319	21.0076	8.13764	13.9185	14.1206	12.7611	13.5694	0.216969	-0.125249	0.576106	2.1203	1.17398	1.49769	1.47032	1.6327
Cpsf3l	39.1175	6.37609	45.034	10.7305	81.2215	3.01914	73.7416	4.48692	0.203202	-0.139382	0.416496	0.102868	-0.25701	0.0670683	0.241194	0.35479
Cpsf6	30.921	3.6885	31.2936	1.68233	47.6557	1.46248	65.9475	3.54489	0.0172837	0.468671	0.188766	0.0892981	0.172976	-0.296918	0.1777	0.109678
Cpsf7	20.047	18.0245	19.7624	17.3388	4.49257	4.34444	5.43994	4.88219	-0.0206299	0.27605	1.81239	1.90337	2.95481	2.63963	1.90498	1.8107
Cpt1a	4.32956	0.774812	4.83772	1.99384	6.46306	1.10112	8.89735	0.146192	0.160108	0.461159	0.648235	0.246935	0.21904	-0.100517	0.356473	0.595073
Cpt2	16.0128	3.97395	11.2127	3.28583	25.5331	0.628129	21.4407	0.149198	-0.514091	-0.25202	0.554013	0.0368837	0.123893	-0.156685	0.359793	0.422894
Cr1l	49.8276	17.6295	102.677	19.9739	45.7275	2.30341	59.4045	2.00299	1.0431	0.377511	0.582504	0.0874502	0.920921	1.56801	0.515586	0.284833
Cradd	40.2018	8.11591	25.0972	9.4376	159.669	255.56	111.772	171.339	-0.679733	-0.514532	0.61575	3.19734	-1.19272	-1.37643	2.32741	2.27712
Cramp1l	0.607186	0.373412	0.768225	0.188663	0.846291	0.0185372	0.774665	0.00776361	0.339392	-0.127581	0.955366	0.0347515	0.318021	0.766488	0.887803	0.354595
Crat	4.07085	1.31404	5.02744	1.02687	8.38241	0.159259	12.6542	1.5277	0.304494	0.594183	0.55109	0.176315	-0.244997	-0.553192	0.466496	0.3423
Crbn	2.71154	2.98242	8.66885	6.19848	5.68859	5.04499	7.59443	6.71591	1.67673	0.416871	1.89265	1.80685	-0.271923	0.96943	2.03839	1.64067
Crcp	9.60522	7.46196	10.5055	3.70694	22.017	0.397525	34.119	0.870603	0.129247	0.631955	1.23097	0.0450965	-0.39969	-0.920905	1.12108	0.510396
Creb1	2.34965	1.52042	2.0166	1.95461	2.97189	2.5664	3.67381	4.43358	-0.220521	0.305899	1.68133	2.14089	0.458105	-0.0868208	1.55681	2.23308
Creb3	4.67183	0.135888	9.4336	2.54631	12.4451	0.255256	26.0404	1.43967	1.01382	1.06517	0.391666	0.0850729	-0.616476	-0.686337	0.0513469	0.397496
Creb3l1	13.629	4.96406	11.3674	5.75757	10.3675	1.74494	12.297	0.927901	-0.261781	0.246246	0.90004	0.266106	1.19166	0.665123	0.578859	0.738787
Creb5	1.77524	1.60935	1.34129	0.286543	0.45565	0.0582698	0.179354	0.0872308	-0.404392	-1.34511	1.34371	0.72552	2.75905	3.68127	1.32083	0.766376
Crebbp	2.25726	0.804514	2.56295	1.05261	3.10988	0.693967	5.74323	1.9813	0.183232	0.885005	0.78452	0.592747	0.334755	-0.385524	0.60666	0.773811
Crebrf	0.650857	0.00765837	0.644734	0.909365	1.04591	0.512466	2.81091	2.40437	-0.0136347	1.42629	2.03492	1.42216	0.112698	-1.34573	0.707086	2.3798
Crebzf	2.15109	1.58767	1.4266	0.77723	13.6469	0.760762	9.90861	0.777864	-0.592492	-0.461816	1.3235	0.138908	-1.86839	-2.01757	1.06785	0.794119
Creg1	12.5126	11.0096	27.4263	21.8519	31.2176	8.34639	52.88	17.8971	1.13217	0.760361	1.7125	0.62225	-0.521936	-0.168629	1.32671	1.24887
Creld1	28.0076	6.37209	57.5169	10.4193	55.3769	2.44521	92.0724	1.00032	1.03817	0.733484	0.419569	0.0656033	-0.18643	0.0997487	0.334357	0.261816
Creld2	129.883	12.053	355.596	59.5124	242.743	13.5242	1187.81	54.2658	1.45303	2.2908	0.276083	0.103946	-0.105183	-0.961458	0.156157	0.250283
Crem	3.51644	1.39111	1.60709	2.26872	2.15119	1.31767	1.72748	1.90553	-1.12967	-0.31646	2.1151	1.82028	1.50602	0.674308	1.05198	2.58465
Crim1	2.94661	0.718703	3.18006	1.59975	9.5021	0.128618	6.05299	0.609175	0.109999	-0.650599	0.806565	0.146501	-0.892155	-0.150062	0.352428	0.740138
Crip1	95.9895	47.7846	32.4615	16.2882	59.5701	45.5355	23.4629	30.6799	-1.56414	-1.3442	1.01972	2.18515	1.48533	1.24688	1.31604	2.02058
Crip2	100.112	21.3132	19.1866	3.91369	55.2627	1.28338	14.8594	2.23746	-2.38344	-1.89493	0.425366	0.219803	1.65427	1.14726	0.308962	0.365777
Cript	13.5302	2.946	30.2245	14.0781	36.9207	0.606159	35.6804	0.706973	1.15954	-0.049296	0.74178	0.0371236	-0.651208	0.539118	0.315017	0.672592
Crk	28.6923	9.9141	29.3938	3.75443	190.3	7.56707	247.222	3.97867	0.0348487	0.377531	0.531467	0.0618874	-1.93251	-2.2937	0.501788	0.185731
Crkl	10.5337	8.64037	6.64821	3.50741	11.3325	9.38282	12.8978	11.564	-0.663977	0.18666	1.40702	1.76067	0.691584	-0.177559	1.68143	1.50082
Crlf1	50.6418	8.08374	18.9665	7.55162	41.7503	0.834862	16.3384	0.762734	-1.41687	-1.35352	0.618862	0.0732686	1.07558	0.993718	0.232092	0.578352
Crlf3	9.28434	2.52775	7.87594	3.94815	27.7028	0.0532859	26.4946	1.76782	-0.237348	-0.0643288	0.822993	0.0963017	-0.78012	-0.971646	0.392797	0.729591
Crnkl1	19.8121	8.81791	19.4541	2.64287	28.1726	0.78672	28.2352	0.799481	-0.0263099	0.003202	0.671356	0.057374	0.289124	0.241106	0.643373	0.200204
Crot	6.4342	3.272	24.0999	10.4576	9.6318	0.856702	39.6987	1.189	1.9052	2.04321	0.964451	0.1354	0.214993	0.0584689	0.744796	0.627517
Crtap	57.2635	10.311	34.5959	12.523	49.5635	2.74788	34.345	1.46787	-0.727013	-0.529178	0.58327	0.100993	1.00537	0.789033	0.271811	0.525854
Crtc1	1.52626	0.722027	3.06593	1.12709	0.814116	0.0549343	1.24483	0.02435	1.00633	0.612641	0.864338	0.101357	1.70373	2.07891	0.689404	0.531108
Crtc2	8.22271	0.458826	9.86162	2.55391	5.1246	0.535585	7.38551	0.469145	0.262211	0.527258	0.382195	0.176445	1.47921	1.19566	0.170924	0.384696
Crtc3	3.04437	2.666	4.56169	3.56425	7.35127	1.99686	8.14628	0.198732	0.583424	0.148148	1.69317	0.393464	-0.474811	-0.0580414	1.32277	1.12779
Cry1	6.64466	2.75061	9.04224	4.50853	22.3491	1.81892	39.359	2.09836	0.444484	0.816475	0.93494	0.140365	-0.952912	-1.34341	0.608647	0.723439
Cry2	2.18714	0.256626	4.8815	1.89174	2.52051	0.251624	3.98714	0.297131	1.15828	0.661638	0.584156	0.179728	0.592364	1.0705	0.222257	0.569335
Crybg3	3.82129	0.715526	4.98269	0.976455	15.5027	0.327381	29.9186	1.10221	0.382863	0.948529	0.391035	0.0612619	-1.22334	-1.80752	0.271853	0.287676
Cryl1	5.70895	2.09954	9.58341	3.52024	8.92063	7.45813	9.64778	5.102	0.747313	0.11305	0.749894	1.42721	0.153118	0.768874	1.31771	0.928928
Cryz	5.45139	2.68871	8.13877	3.54176	12.5877	0.722745	10.3766	0.0164143	0.578186	-0.27868	0.948933	0.082866	-0.410286	0.428074	0.716363	0.627825
Cryzl1	5.03051	5.1931	7.03256	5.43054	2.02406	1.31076	3.41845	4.57578	0.483344	0.756089	1.85989	2.14525	2.11049	1.81924	1.75811	2.22943
Cs	32.2357	7.83684	29.4974	3.23458	20.3884	6.19654	22.9636	10.7981	-0.128068	0.171597	0.384763	0.807759	1.45795	1.13977	0.56149	0.696596
Csde1	37.6312	11.0509	35.3238	13.4538	213.054	2.18458	251.118	2.45103	-0.0912898	0.237142	0.693846	0.0204234	-1.70418	-2.05112	0.423924	0.549661
Cse1l	28.1546	6.73463	35.4357	3.70177	57.475	3.58257	39.0274	2.19724	0.331837	-0.558447	0.376569	0.121178	-0.232527	0.639249	0.35662	0.171204
Csf1	4.15471	1.27985	2.07748	1.28645	5.70873	0.835599	4.50457	0.414401	-0.999911	-0.34178	0.997803	0.249415	0.338616	-0.338021	0.492038	0.903171
Csgalnact2	5.58114	1.65965	8.96078	3.71685	12.1185	12.72	15.3224	17.2803	0.683066	0.338436	0.736312	2.2227	-0.321539	0.00458445	1.57391	1.7336
Csk	18.1121	1.46439	10.8505	5.82229	32.5398	2.48886	21.2683	0.74009	-0.739199	-0.613501	0.782879	0.12123	-0.0482101	-0.192415	0.160568	0.775767
Csnk1a1	53.7139	7.48797	49.9574	22.0618	111.461	2.64583	163.04	6.43945	-0.104595	0.548692	0.668101	0.0664802	-0.256133	-0.927927	0.204013	0.639654
Csnk1d	30.9251	4.13136	18.374	2.64708	80.0713	1.5411	68.9527	5.80126	-0.751114	-0.215679	0.283452	0.124515	-0.575467	-1.12941	0.194723	0.240691
Csnk1e	15.1069	1.72326	15.7664	2.87879	37.6629	1.42015	29.8362	0.0485533	0.0616521	-0.336082	0.310603	0.0544502	-0.520902	-0.141674	0.173328	0.263432
Csnk1g1	3.78255	3.58369	2.04713	1.67044	1.70995	1.84288	2.59511	2.32064	-0.885756	0.601842	1.80392	2.02038	1.94244	0.436338	2.07023	1.74649
Csnk1g2	11.6535	9.77227	7.17048	3.89741	106.897	3.69547	66.8087	1.01802	-0.700624	-0.678118	1.4417	0.0545044	-2.40035	-2.44136	1.21082	0.784463
Csnk1g3	1.80923	0.323333	3.3274	1.77482	7.94953	0.668555	9.36007	0.526758	0.879022	0.23565	0.81157	0.14599	-1.33846	-0.713593	0.284951	0.773797
Csnk2a1	38.5678	5.90199	41.5536	5.05462	33.6579	35.4828	59.8712	51.4533	0.107575	0.830919	0.282025	1.96225	0.993492	0.251642	1.53686	1.25221
Csnk2a2	26.9998	6.44801	27.5904	6.40647	43.1225	1.03547	37.3764	0.588776	0.0312171	-0.206311	0.48055	0.0414317	0.121546	0.340569	0.346277	0.335763
Csnk2b	147.808	8.98702	128.552	33.6793	98.8309	2.7275	93.4816	0.0343886	-0.201374	-0.080281	0.388017	0.0398185	1.37773	1.23813	0.0963317	0.377972
Cspg4	33.8047	2.72449	9.29014	2.18529	34.8997	5.90907	8.93831	1.08948	-1.86345	-1.96514	0.358727	0.300983	0.751049	0.834231	0.270533	0.382215
Cspp1	0.352513	0.216034	1.96417	1.13705	1.33237	0.0344024	1.97693	0.0978011	2.47817	0.569259	1.21623	0.0805083	-1.12121	0.769193	0.884925	0.838213
Csr1	139.512	114.545	72.8005	8.36581	1343.89	140.331	806.88	39.026	-0.938373	-0.73599	1.19605	0.166024	-2.47091	-2.6918	1.19405	0.179872
Csrnp1	2.05682	1.79092	1.77942	1.33148	3.7481	2.98713	3.67098	2.42898	-0.209009	-0.0299934	1.65631	1.49441	-0.0687031	-0.266225	1.70294	1.44104
Csrnp2	0.573418	0.0306541	0.5665	0.318438	0.581785	0.511737	1.0223	0.780907	-0.0175105	0.813264	0.814619	1.68072	0.776139	-0.0731419	1.27133	1.36826
Csrp1	136.431	16.4203	116.902	20.612	264.943	10.9045	270.868	0.699375	-0.222872	0.0319032	0.307988	0.0594948	-0.160479	-0.433761	0.18351	0.254402
Csrp2	21.1012	10.7983	7.59829	9.51519	41.6178	1.23911	15.7901	0.906267	-1.47358	-1.39818	1.95168	0.0932812	-0.182833	-0.276742	0.73953	1.80855
Cstb	201.725	52.3461	192.981	59.6338	124.823	3.80679	92.8338	2.99112	-0.0639376	-0.42716	0.582152	0.0640048	1.48955	1.83427	0.376944	0.44823
Cstf1	7.91387	2.58138	14.9308	1.83336	12.3238	6.52874	12.0793	4.03854	0.915834	-0.028912	0.502824	0.903768	0.158044	1.08428	0.897547	0.513846
Cstf2	15.9311	1.14407	13.282	1.06866	32.3131	1.28064	23.6504	0.448935	-0.262376	-0.450254	0.15559	0.0633972	-0.223231	-0.0538592	0.118336	0.119265
Cstf2t	18.0808	6.31675	79.3607	37.9277	41.9815	0.865468	37.2182	0.349587	2.13397	-0.173749	0.854068	0.0326834	-0.418262	1.87095	0.504902	0.68962
Cstf3	7.1768	1.71467	17.5692	3.47426	12.3634	0.824142	24.6468	0.674093	1.29164	0.995319	0.447436	0.10395	0.0123707	0.290185	0.357852	0.288004
Ctbp1	27.1549	16.2293	19.6272	17.1567	84.2602	74.6085	52.6608	43.8259	-0.468363	-0.678124	1.52769	1.75312	-0.836599	-0.645345	1.5412	1.74125
Ctbp2	20.1578	10.169	13.1359	7.39252	20.4416	19.9849	31.8139	29.6158	-0.617818	0.638145	1.09036	1.94758	0.776863	-0.497606	1.58716	1.56936
Ctbs	5.41553	0.126881	3.15683	3.10275	7.21617	0.851033	11.5851	0.365832	-0.778627	0.68296	1.41838	0.176137	0.382907	-1.09719	0.173468	1.41871
Ctc1	1.18	0.72177	1.41849	1.18139	0.783792	0.463363	0.632308	0.394551	0.265576	-0.309844	1.49078	1.24009	1.38728	1.94419	1.22726	1.50137
Ctcf	7.95041	6.77476	7.80643	5.32141	17.2804	7.74634	15.3081	8.56677	-0.0263649	-0.17484	1.57432	1.03445	-0.323001	-0.193033	1.38909	1.2724
Ctdnep1	12.0375	3.85961	7.60691	5.71456	27.9447	1.84413	31.0456	0.707264	-0.662152	0.151813	1.17839	0.10072	-0.418003	-1.25047	0.472271	1.0843
Ctdp1	3.38972	3.20632	1.61658	1.35841	7.47358	1.74653	6.58053	0.197819	-1.06822	-0.183597	1.82535	0.339928	-0.343596	-1.24673	1.40567	1.21307
Ctdsp1	5.78356	1.27162	6.70257	2.63722	10.4473	4.78618	5.70488	1.12952	0.212757	-0.872859	0.650264	0.720021	-0.0560597	1.01105	0.733114	0.635466
Ctdsp2	5.72651	0.126771	3.48389	1.33672	34.6715	3.29891	24.5636	0.210897	-0.716956	-0.497229	0.554463	0.137827	-1.80099	-2.03922	0.140935	0.553681
Ctdspl	5.88912	1.82979	0.857245	0.580925	12.3121	1.23047	5.9094	0.432001	-2.78027	-1.059	1.07553	0.178639	-0.266918	-2.0067	0.470873	0.983336
Ctdspl2	4.39729	2.3782	4.53613	3.61283	10.2184	1.5883	7.31373	3.27789	0.0448467	-0.48249	1.38892	0.684374	-0.419445	0.0893857	0.811843	1.31848
Ctgf	8.4482	3.03559	1.63575	0.765678	12.0123	1.60516	2.45087	0.0313381	-2.36869	-2.29315	0.851334	0.193662	0.289237	0.195191	0.553072	0.675563
Ctnna1	32.2117	5.19305	56.1269	7.49521	61.0376	2.28494	86.7704	0.228316	0.801106	0.507505	0.302015	0.0541404	-0.125074	0.150021	0.238774	0.192696
Ctnnal1	3.03112	1.28131	1.91299	1.32195	2.25008	0.240147	1.15208	0.0280137	-0.664023	-0.96574	1.1687	0.157922	1.22691	1.51012	0.62899	0.997579
Ctnnb1	70.4115	62.3693	79.2132	67.068	100.178	41.1515	125.964	55.856	0.16993	0.330441	1.7678	0.872052	0.288354	0.109337	1.40865	1.37888
Ctnnbip1	6.67765	3.13434	3.41266	4.10875	14.1848	0.827788	7.44066	0.390976	-0.968444	-0.930843	1.8643	0.113292	-0.289896	-0.346003	0.682382	1.73862
Ctnnbl1	40.27	4.19116	43.9451	10.0799	41.3714	1.18349	55.2866	0.170492	0.125999	0.418296	0.363389	0.0415095	0.758107	0.447304	0.155719	0.330948
Ctnnd1	21.3716	18.7716	25.3683	22.0356	16.4607	3.43666	11.3461	0.763289	0.247331	-0.536833	1.78218	0.316455	1.1737	1.93936	1.30249	1.25692
Ctps1	17.733	15.4522	27.0732	10.1115	15.2559	12.1368	15.4489	14.7349	0.610426	0.0181407	1.36774	1.79185	1.01412	1.58789	1.70226	1.47776
Ctr9	16.7318	4.13401	31.6348	4.65504	24.4906	1.27099	31.5023	0.729873	0.918919	0.363229	0.414882	0.0819939	0.247402	0.784586	0.364232	0.214907
Ctsa	56.4819	10.2187	98.6194	14.4882	77.3833	13.0431	169.374	3.27749	0.804083	1.13012	0.336228	0.244766	0.342803	-0.00173462	0.356733	0.213778
Ctsb	91.7629	14.3358	259.229	33.9032	192.274	10.1164	486.492	13.3789	1.49824	1.33925	0.29394	0.0856499	-0.270146	-0.129658	0.237826	0.192809
Ctsd	38.4734	5.35685	64.177	4.96164	78.342	8.39848	161.62	10.1168	0.738196	1.04475	0.229763	0.179096	-0.228888	-0.553946	0.253516	0.143513
Ctsf	2.76201	1.01712	2.77072	0.721605	7.36943	0.655853	12.0751	0.867231	0.00453946	0.712407	0.650716	0.164988	-0.618796	-1.34517	0.546571	0.38976
Ctsh	14.0053	8.28273	9.13095	0.297036	29.1101	0.600258	23.2645	1.72883	-0.617131	-0.323392	0.854502	0.11126	-0.258515	-0.57076	0.853731	0.117032
Ctso	1.49038	1.07881	1.34912	0.215537	4.75248	0.315772	2.13081	0.506442	-0.143665	-1.15728	1.06943	0.356041	-0.875958	0.119149	1.04868	0.413159
Ctsz	218.402	13.3359	310.83	3.21186	335.52	9.9398	570.507	4.64965	0.509138	0.765846	0.0893451	0.0443278	0.177627	-0.0975873	0.0979133	0.0189865
Cttn	82.1952	2.92063	74.6462	11.4235	118.786	2.81957	138.252	7.38112	-0.138986	0.218932	0.226656	0.0842933	0.265796	-0.110628	0.0616489	0.233833
Cttnbp2nl	2.98434	0.887762	2.99666	1.51913	3.00452	2.91993	3.82361	3.45437	0.00594375	0.347803	0.847979	1.91431	0.787316	0.426951	1.46629	1.49455
Ctu1	5.66956	1.86307	4.24013	1.47843	7.28263	0.363651	5.072	0.0164387	-0.419129	-0.521905	0.69123	0.0721911	0.435815	0.520085	0.479526	0.503055
Ctu2	6.02412	0.836471	4.41483	1.77654	11.4372	0.847717	12.9792	0.262191	-0.448391	0.182473	0.614136	0.110832	-0.127869	-0.777239	0.227077	0.581276
Cuedc1	5.05753	2.29639	4.94295	2.0639	11.9647	2.65211	8.03181	0.231923	-0.0330631	-0.574992	0.88993	0.322491	-0.445245	0.078178	0.728951	0.603827
Cuedc2	66.5298	23.2083	31.6086	26.7357	30.6831	28.4706	37.6052	28.9155	-1.07369	0.293489	1.31999	1.73857	1.9136	0.527916	1.43014	1.64915
Cul1	26.4682	5.55233	27.8	3.82395	85.0788	2.28935	109.924	1.15435	0.0708244	0.36963	0.361899	0.0416725	-0.887499	-1.20481	0.305119	0.199023
Cul2	5.78676	5.84766	3.39891	3.67798	4.63879	6.66924	5.14369	5.99176	-0.767684	0.149054	2.13602	2.66955	1.11605	0.180802	2.53528	2.29379
Cul3	15.3491	2.04802	24.8753	6.07992	24.0812	1.40367	31.9566	1.98066	0.696555	0.40821	0.401739	0.122749	0.147291	0.41713	0.210064	0.363778
Cul4a	22.4355	2.32631	16.0996	2.28618	65.4801	2.20504	75.1879	0.449059	-0.47876	0.199445	0.253668	0.0493409	-0.748234	-1.44495	0.157283	0.205047
Cul4b	8.37076	1.94765	9.22953	1.835	16.2946	0.282148	20.5063	1.11733	0.140898	0.331678	0.441534	0.0824824	-0.163922	-0.373208	0.336604	0.297411
Cul5	11.1285	7.67087	18.5538	13.1762	23.7342	17.3706	40.2492	23.5005	0.737459	0.761988	1.42781	1.35072	-0.295675	-0.338711	1.45045	1.32637
Cul7	9.90974	5.81933	13.1036	2.47343	14.6037	5.51446	14.3541	7.22131	0.403045	-0.0248725	0.889891	0.907503	0.237626	0.647038	1.00724	0.775205
Cuta	55.5619	16.1078	21.1676	1.16235	37.3211	30.932	26.4459	15.643	-1.39224	-0.496951	0.425685	1.469	1.37114	0.457348	1.26675	0.857038
Cutc	9.59607	3.85503	5.31761	5.52194	29.2872	2.66618	14.2384	1.24537	-0.851664	-1.04048	1.60633	0.182132	-0.812718	-0.642406	0.594269	1.50344
Cux1	2.1669	0.981829	1.53495	0.976071	3.08067	0.33639	2.84	0.252361	-0.497438	-0.117355	1.12648	0.203104	0.289422	-0.109167	0.672405	0.926321
Cwc15	92.2622	15.3807	62.1006	12.8845	131.39	5.63946	138.072	5.97605	-0.571133	0.0715618	0.383979	0.0879405	0.286992	-0.37421	0.24835	0.305771
Cwc22	8.06962	2.21802	15.0103	10.0215	16.5147	2.36699	20.9486	0.929645	0.895383	0.343104	1.04163	0.216461	-0.236142	0.29763	0.447214	0.965325
Cwc25	7.51845	4.36112	13.7419	5.24668	10.1387	0.217968	10.7054	0.126896	0.870077	0.0784751	1.00185	0.035418	0.365678	1.13877	0.837418	0.551088
Cwc27	9.09712	4.34323	19.1458	1.47586	8.91844	1.19327	19.4128	0.838306	1.07355	1.12215	0.697705	0.202834	0.825656	0.758552	0.715321	0.127472
Cwf19l1	8.97733	1.64716	7.71157	3.88964	14.1811	0.946188	15.6239	0.0978629	-0.219262	0.139784	0.774332	0.0966826	0.137429	-0.240123	0.281664	0.727738
Cwf19l2	4.55847	1.67062	6.84186	1.495	15.0067	0.446981	11.7491	1.83765	0.58584	-0.353048	0.615574	0.229703	-0.921943	-0.00156222	0.530472	0.387677
Cxcl16	3.18703	1.7867	4.18073	1.54125	7.54801	0.672077	5.91895	0.796657	0.391544	-0.350754	0.968004	0.232823	-0.446847	0.276945	0.818938	0.566197
Cxxc1	6.48927	0.438538	7.63127	6.15822	11.9301	0.527061	10.1581	0.320292	0.233867	-0.231983	1.16829	0.078305	-0.0814433	0.3659	0.116481	1.1651
Cxxc5	2.56753	1.25047	1.50924	0.737129	6.6521	0.793148	5.43673	0.228779	-0.76656	-0.29107	0.995088	0.182415	-0.57639	-1.07039	0.723388	0.707239
Cyfip1	10.7508	8.81306	11.6732	10.9658	19.9032	11.4977	21.3689	14.3918	0.118762	0.102517	1.79873	1.28011	-0.0915172	-0.0937789	1.44682	1.66758
Cyhr1	3.13431	1.60158	10.1749	11.2492	6.42747	4.88781	10.1603	6.7238	1.69879	0.660617	1.75715	1.45436	-0.239066	0.7806	1.32178	1.85894
Cyld	5.54144	1.77453	4.64229	2.15025	18.6251	1.11426	21.9802	0.226344	-0.255424	0.238958	0.812393	0.0875797	-0.951879	-1.46477	0.469986	0.668405
Cyr61	3.36582	2.02997	1.47763	1.17957	10.7606	1.89009	2.65117	0.0890668	-1.18767	-2.02106	1.44342	0.258001	-0.879697	-0.0648077	0.906258	1.1527
Cystm1	14.8248	1.48543	18.324	1.59565	43.8236	4.65928	65.97	1.57091	0.305717	0.590104	0.191518	0.157186	-0.766652	-1.06955	0.210769	0.130242
Cyth1	3.78319	0.898037	5.41849	1.52153	15.995	0.774094	16.2426	0.105398	0.518289	0.0221686	0.530469	0.0704456	-1.28291	-0.805291	0.349506	0.405222
Cyth2	8.2919	0.199404	6.96837	3.7357	23.3222	2.73933	23.3399	0.978446	-0.250881	0.00109683	0.774199	0.179923	-0.694892	-0.965376	0.172969	0.775782
Cyth3	3.70461	0.227659	2.20624	0.907146	18.7794	1.00843	18.7366	0.170007	-0.747731	-0.00329411	0.599786	0.0785692	-1.54472	-2.30767	0.117737	0.593342
D2hgdh	6.17263	3.2004	8.72892	2.40291	5.82388	5.42966	9.11267	7.92178	0.499917	0.645895	0.846904	1.83903	0.880944	0.71646	1.53904	1.31554
Daam1	3.90385	3.60507	11.0713	13.6756	3.66634	0.681473	3.77696	0.552365	1.50385	0.0428834	2.22502	0.34121	0.887596	2.33006	1.359	1.7945
Dab2	6.98788	3.87724	5.77595	3.62058	3.87604	2.39038	3.32942	2.36437	-0.274797	-0.219311	1.20772	1.35693	1.64731	1.57332	1.19682	1.36655
Dad1	136.599	16.1543	87.204	24.4742	142.091	3.19625	103.495	0.720015	-0.647484	-0.457255	0.439377	0.0339691	0.740168	0.531433	0.173672	0.405024
Dag1	15.5872	12.9824	15.7412	9.61965	17.1105	14.5597	16.8346	13.6679	0.0141872	-0.0234504	1.49035	1.69677	0.662517	0.681648	1.71782	1.46604
Daglb	2.42983	0.609123	1.34319	0.584895	1.20727	0.790982	1.78186	1.17536	-0.855193	0.561631	0.724891	1.3413	1.80614	0.370813	1.01206	1.1403
Dak	20.9834	5.91329	14.2516	6.04608	5.27493	6.95756	4.79842	5.53535	-0.558121	-0.136593	0.734775	2.528	2.78906	2.34903	1.94584	1.77324
Dalrd3	7.94844	0.836267	7.78116	3.33651	15.1434	1.42308	13.6699	0.896083	-0.0306872	-0.147684	0.636968	0.165301	-0.132904	-0.0344133	0.20352	0.625805
Dap3	22.0597	14.5868	41.0893	36.0626	15.7889	8.52188	21.7616	13.635	0.897346	0.462876	1.58535	1.19308	1.27954	1.69551	1.23142	1.55576
Dapk1	0.398135	0.20929	0.651764	0.348214	1.0747	0.222326	0.948615	0.137144	0.711094	-0.180038	1.08132	0.364114	-0.635566	0.237059	0.815005	0.798502
Dapk3	31.4778	7.03751	22.7637	10.5142	53.9597	3.78247	73.691	6.1165	-0.467602	0.449607	0.740317	0.156737	0.0194923	-0.916223	0.338026	0.677033
Dars	37.7896	2.10754	65.4655	17.0547	76.669	2.49258	127.566	1.72559	0.792745	0.734529	0.384359	0.0508013	-0.223618	-0.183907	0.0931325	0.37635
Dars2	4.39619	2.47057	3.06752	1.12729	7.88221	0.672258	5.74747	0.643195	-0.519183	-0.455672	0.968728	0.202993	-0.0453082	-0.127325	0.82005	0.554219
Daxx	10.183	6.79783	7.79449	5.47678	24.3507	21.0442	29.9888	25.0002	-0.385634	0.300457	1.39827	1.73234	-0.460767	-1.16536	1.57545	1.57293
Dazap1	65.5744	9.04854	54.2364	10.7169	127.742	3.27251	186.972	1.06032	-0.27387	0.549585	0.347702	0.0378539	-0.164992	-1.00695	0.202478	0.285188
Dazap2	19.7534	3.13525	21.2149	6.41466	30.8801	1.35945	22.4723	1.51869	0.102981	-0.458529	0.492669	0.116361	0.152461	0.695464	0.237629	0.446984
Dbf4	10.8133	5.36618	9.19546	3.38748	51.9143	1.46201	31.8434	3.13895	-0.23381	-0.70514	0.891653	0.147903	-1.46629	-1.01347	0.717102	0.550168
Dbi	566.034	93.0376	79.3051	12.5904	417.416	17.8378	78.7545	1.36292	-2.8354	-2.40605	0.329683	0.0665157	1.23644	0.788582	0.245016	0.230397
Dbn1	4.3848	0.966439	3.04224	2.49611	24.3857	1.01387	16.0291	0.972192	-0.527379	-0.605346	1.22568	0.106087	-1.67842	-1.61895	0.323587	1.18694
Dbndd2	13.2886	13.0411	12.4451	8.46976	7.05669	14.8078	7.40725	16.0742	-0.0946186	0.0699462	1.72296	4.35504	1.71017	1.5271	3.34208	3.28109
Dbnl	21.4787	3.15895	14.636	4.83389	25.2403	13.1377	20.2724	9.79921	-0.553387	-0.316208	0.521594	1.0248	0.564217	0.308532	0.78033	0.844604
Dbr1	5.37418	3.99371	8.94287	4.90427	20.6924	0.590103	15.7636	0.0362969	0.734693	-0.392506	1.33243	0.0412765	-1.14795	-0.0392532	1.0729	0.791182
Dbt	6.10767	1.70217	12.0937	2.36653	12.181	1.4116	17.7545	0.0353893	0.98556	0.543551	0.491283	0.167212	-0.198902	0.2246	0.435444	0.282325
Dcaf10	0.563967	0.289256	2.51958	0.474253	4.5653	0.246765	4.89227	0.340651	2.1595	0.0997949	0.788206	0.127171	-2.21999	-0.178788	0.744049	0.289539
Dcaf11	5.80411	1.9103	6.25168	5.52139	21.2781	10.4071	25.4296	9.25948	0.107169	0.257137	1.35977	0.879693	-1.07719	-1.24566	0.850511	1.37821
Dcaf12	9.89173	5.97237	12.7387	1.56549	22.3277	0.428343	21.6828	0.614012	0.364926	-0.0422851	0.888922	0.0493465	-0.377504	0.0112002	0.871501	0.181943
Dcaf12l2	9.60385	1.80096	4.61539	0.588785	23.7957	2.92057	10.774	1.5473	-1.05716	-1.14315	0.327208	0.272547	-0.511981	-0.444497	0.323336	0.277129
Dcaf13	33.325	6.47981	47.6641	4.46397	61.5252	2.16509	77.2473	0.810801	0.516299	0.328308	0.311365	0.0529792	-0.0875335	0.0819516	0.285079	0.135961
Dcaf15	7.14173	2.97532	4.28208	3.03029	5.74753	0.526117	3.50177	0.26198	-0.737962	-0.714859	1.18473	0.170557	1.11037	1.06876	0.615379	1.02664
Dcaf17	2.29274	1.48119	5.63415	5.47717	3.9962	3.03587	4.27529	3.50397	1.29713	0.097396	1.68395	1.61224	-0.00451954	1.17671	1.43871	1.83442
Dcaf4	5.15527	0.784802	9.75632	1.76026	3.73805	4.96796	5.70918	7.27835	0.920289	0.610996	0.340571	2.65689	1.2608	1.55159	1.92991	1.85755
Dcaf5	3.81291	1.70138	4.63537	2.56702	12.9282	1.21358	32.8803	0.620526	0.28179	1.3467	1.02603	0.138137	-0.964519	-2.04794	0.657844	0.799414
Dcaf6	3.48762	1.09912	3.76398	1.48966	19.1671	1.59649	26.129	1.63435	0.110015	0.44702	0.729881	0.150278	-1.66128	-2.01679	0.470276	0.578058
Dcaf7	13.4675	3.46104	10.2814	1.92672	25.9546	1.94316	24.5964	0.0883024	-0.389445	-0.0775458	0.458864	0.108135	-0.149467	-0.479872	0.386173	0.270408
Dcaf8	12.4962	1.42553	13.1548	4.2461	40.9861	0.698195	57.2355	0.36564	0.0741018	0.481776	0.493901	0.0262475	-0.916612	-1.34279	0.166404	0.465765
Dcakd	85.8172	13.3083	37.8106	14.6064	7.7977	8.23501	5.11735	4.36669	-1.18248	-0.607652	0.600548	1.9588	4.25718	3.66386	1.53994	1.35134
Dcbld1	1.20479	0.441446	0.707845	0.888357	4.72628	0.342686	4.2971	0.136938	-0.767276	-0.13734	1.88619	0.114262	-1.17488	-1.82333	0.538867	1.81119
Dcbld2	13.2267	2.50227	7.67367	2.16488	61.3227	4.70389	23.3781	0.341215	-0.78546	-1.39127	0.490051	0.11265	-1.41593	-0.828635	0.294516	0.407554
Dcdc2	1.50549	1.07342	5.76364	2.46681	2.11906	0.294803	7.2844	0.327518	1.93675	1.78138	1.19974	0.210928	0.303843	0.440701	1.04804	0.620864
Dcdc2b	1.74548	0.882718	9.38685	7.89717	40.7221	3.44921	60.2321	1.9719	2.42702	0.564719	1.41615	0.131008	-3.74708	-1.90329	0.739757	1.21466
Dchs1	0.116901	0.0836271	0.189857	0.153609	0.13286	0.0400404	0.117809	0.000482419	0.699626	-0.173466	1.55808	0.434828	0.612412	1.467	1.1199	1.16727
Dck	4.61271	3.03595	5.7752	5.73367	15.6727	1.10627	5.41764	0.457368	0.324256	-1.53251	1.71848	0.158758	-0.967526	0.870738	0.954986	1.43749
Dclk1	5.15941	2.34109	2.72188	1.70809	2.90578	2.77258	1.19151	1.51614	-0.922603	-1.28613	1.11723	2.29454	1.62532	1.97034	1.52429	2.04687
Dclre1a	3.89964	3.27277	2.6098	2.84265	2.4917	3.65213	1.69486	2.21974	-0.579403	-0.555962	1.98377	2.83577	1.44325	1.4013	2.43669	2.45753
Dclre1b	5.54452	2.33986	3.04448	0.57255	7.50704	0.534552	2.95477	0.32168	-0.864868	-1.3452	0.666555	0.187676	0.359856	0.821679	0.617444	0.313498
Dclre1c	3.66972	2.53671	2.10886	1.93138	3.27425	2.65257	3.1845	3.33253	-0.799205	-0.0400987	1.65539	1.90929	0.961543	0.183931	1.53642	2.00628
Dcn	3.4772	3.02475	3.3488	3.88995	4.96906	0.978079	3.14881	0.557359	-0.05428	-0.658169	2.09365	0.381905	0.281989	0.867372	1.2867	1.69517
Dcp1a	4.26189	1.41476	3.45709	1.92805	5.24962	1.83257	5.45432	2.89476	-0.301936	0.0551847	0.936345	0.916461	0.496317	0.12069	0.694978	1.1107
Dcp2	2.55225	0.398372	1.9647	0.624378	8.49277	0.229263	6.82332	0.783942	-0.377456	-0.315762	0.5108	0.170268	-0.937429	-1.01763	0.228529	0.487527
Dcps	44.6439	9.73667	32.1684	6.64381	79.8567	5.03092	69.3389	3.49384	-0.472818	-0.203748	0.433341	0.116384	-0.0419123	-0.329489	0.32751	0.306702
Dctn1	15.6855	5.48879	17.6816	4.84602	25.0132	3.57607	33.6979	1.09159	0.172819	0.429967	0.641254	0.211486	0.123775	-0.15188	0.54535	0.398154
Dctn2	64.5412	13.7179	31.9832	16.7176	34.3146	36.8936	37.3011	44.2883	-1.01291	0.120396	0.814054	2.31088	1.70844	0.556629	1.58114	1.87158
Dctn3	83.0792	25.1557	49.8336	15.6931	70.3061	3.76901	59.8781	1.6555	-0.737368	-0.231624	0.630264	0.0870207	1.03787	0.513624	0.44363	0.456067
Dctn4	6.9756	1.27835	10.8859	3.66616	13.0167	0.884291	18.3185	0.374247	0.642074	0.49294	0.553147	0.102346	-0.102936	0.0276925	0.281971	0.486763
Dctn5	70.2796	73.1315	73.5054	65.442	58.3735	15.3855	64.102	18.3693	0.0647441	0.135057	1.97572	0.561702	1.06483	0.976012	1.54865	1.34933
Dctn6	102.945	41.8584	85.0271	27.6341	92.0743	4.95665	94.9768	3.31544	-0.275882	0.0447772	0.750975	0.0925641	0.958046	0.61888	0.591731	0.471578
Dctpp1	59.1235	18.799	8.34726	5.27416	93.0529	3.42693	28.5334	0.0141448	-2.82436	-1.7054	1.02047	0.053136	0.142719	-0.994745	0.461789	0.911557
Dcun1d1	8.07584	2.8458	9.61522	3.29842	24.1049	1.41219	23.5197	1.52707	0.251707	-0.0354599	0.709494	0.126166	-0.780605	-0.511944	0.515361	0.50369
Dcun1d2	6.59974	1.69251	9.26726	7.68949	1.56381	1.48751	4.54049	2.83279	0.489734	1.53779	1.25294	1.64115	2.87439	1.80783	1.42131	1.49771
Dcun1d3	1.76922	0.325303	1.38234	0.948362	10.5773	0.408244	13.6502	0.329774	-0.356004	0.367942	1.0247	0.0656913	-1.78275	-2.5252	0.271046	0.990382
Dcun1d4	3.00807	1.37179	5.93988	0.261042	10.3931	0.583326	13.6844	0.467948	0.981595	0.396908	0.660971	0.0948183	-0.991674	-0.425493	0.662887	0.0803352
Dcun1d5	13.1312	7.82246	19.7219	12.5479	32.6998	0.857677	25.2927	0.314456	0.586804	-0.370561	1.25745	0.041876	-0.519247	0.419611	0.86027	0.918078
Dcxr	58.0997	19.9264	29.8983	15.222	90.3816	3.08161	63.5546	3.44833	-0.958467	-0.508033	0.885627	0.0924497	0.159539	-0.309401	0.49724	0.73867
Dda1	29.6245	14.8236	16.7658	5.35034	40.1723	2.53352	26.6432	1.8478	-0.821273	-0.592432	0.856216	0.135239	0.357629	0.110281	0.727612	0.471144
Ddb1	61.7617	43.3468	81.3607	53.7932	59.1402	50.0674	65.6576	46.9722	0.397619	0.150824	1.39108	1.59907	0.859611	1.0879	1.5865	1.40539
Ddhd1	2.45212	0.624532	3.20316	1.33249	11.1358	1.14767	7.97221	0.63878	0.385464	-0.482153	0.703701	0.188335	-1.38606	-0.536954	0.396383	0.611183
Ddhd2	2.50447	2.10535	4.80837	4.74626	9.31268	11.3668	17.0617	18.9933	0.941041	0.873491	1.8705	2.38331	-1.09765	-1.04861	2.13815	2.14645
Ddi2	11.6361	6.09815	10.1091	7.81505	25.8909	0.141896	45.8862	0.603303	-0.202953	0.825616	1.34743	0.0205502	-0.356805	-1.40388	0.75612	1.11547
Ddit3	45.275	10.817	254.293	196.502	56.2086	69.8156	384.194	492.204	2.48971	2.77297	1.1669	2.57434	0.48496	0.183193	1.82479	2.15847
Ddit4	27.2756	4.51107	18.3678	8.15303	87.7174	9.81236	72.4704	5.52101	-0.570431	-0.275471	0.683387	0.195256	-0.888217	-1.20168	0.288058	0.649742
Ddit4l	15.2879	10.7069	5.73756	5.06627	7.06488	0.484122	1.36289	0.119712	-1.41389	-2.374	1.62595	0.160723	1.9107	2.8523	1.01522	1.28019
Ddost	130.238	21.1942	156.884	9.58978	205.131	10.5669	314.149	7.44693	0.268544	0.614905	0.250792	0.0818087	0.141645	-0.223222	0.246258	0.0945863
Ddr1	2.05301	2.27325	3.03572	2.19559	1.87741	1.77058	3.34975	3.27435	0.5643	0.835307	1.90804	1.95958	0.926031	0.636518	2.09836	1.75427
Ddr2	9.71413	6.35973	46.4799	40.7295	4.85492	5.87256	15.6793	27.3775	2.25845	1.69134	1.57808	3.06449	1.79768	2.34627	1.98431	2.8185
Ddrgk1	29.5305	7.26556	54.3066	14.6948	47.8712	2.1556	128.633	2.75545	0.87892	1.42603	0.527624	0.0719397	0.100088	-0.465525	0.36085	0.391599
Ddt	96.5693	41.2342	54.5194	26.8863	164.611	2.77637	78.8325	0.406244	-0.824794	-1.0622	0.941096	0.0254433	0.0276149	0.246511	0.616498	0.711505
Ddx1	30.3904	2.77264	44.1682	6.95492	52.7648	1.61269	66.0151	0.668042	0.539393	0.323218	0.262549	0.0464481	0.0010776	0.198746	0.138812	0.227641
Ddx10	13.9888	4.12715	23.8127	14.3098	16.8732	17.0042	26.8921	27.7784	0.767453	0.672445	0.96581	2.08197	0.526578	0.603079	1.51491	1.72408
Ddx11	1.87834	1.06459	1.40058	1.16177	6.91349	0.683638	3.64071	0.221796	-0.423428	-0.925196	1.44938	0.167561	-1.08292	-0.599659	0.830029	1.19992
Ddx17	45.1694	46.6041	53.0501	48.2134	42.3046	40.2091	74.7808	68.255	0.23201	0.821854	1.98364	1.90111	0.891568	0.283218	2.02385	1.85825
Ddx18	14.3481	14.2893	19.8642	18.9928	16.2594	13.1397	14.922	9.65221	0.46931	-0.123834	1.99177	1.49337	0.61662	1.19126	1.85031	1.66542
Ddx19b	2.13365	2.45101	4.61614	1.57154	8.03933	4.55212	7.34166	5.55327	1.11336	-0.130969	1.72853	1.36315	-1.11671	0.109113	1.84768	1.1967
Ddx20	25.504	20.4762	23.8732	6.35678	133.324	10.3235	99.2994	11.8685	-0.0953329	-0.42508	1.22032	0.205458	-1.5891	-1.27786	1.16366	0.421076
Ddx21	56.3201	12.6426	95.7495	14.8486	80.5178	1.32628	93.367	1.58999	0.765616	0.213605	0.39362	0.0341808	0.28138	0.814884	0.324725	0.225075
Ddx23	42.4371	5.09116	34.945	3.71277	58.6705	57.2153	51.2401	55.8978	-0.28024	-0.195362	0.231196	2.11101	0.329728	0.226344	1.41752	1.58128
Ddx24	26.3252	6.72342	29.9644	6.88072	35.6836	0.923466	31.0095	0.187153	0.186805	-0.202553	0.495494	0.0383377	0.358221	0.729073	0.370349	0.3314
Ddx27	31.2494	3.94611	49.5211	12.1965	53.5905	1.52206	99.6132	2.8987	0.664215	0.894358	0.3993	0.0586637	0.0188882	-0.229761	0.186731	0.35779
Ddx28	5.91242	1.52558	3.99361	0.902269	11.1547	0.518118	10.4687	0.298096	-0.566054	-0.0915804	0.49479	0.0786006	-0.1188	-0.61178	0.378243	0.328524
Ddx31	9.22905	0.86174	9.54075	5.33649	12.172	0.284494	15.6249	0.294638	0.0479193	0.360278	0.818119	0.043326	0.397728	0.0668622	0.138864	0.807411
Ddx39a	92.4914	8.83899	58.7718	3.40346	130.734	1.21683	102.487	7.57673	-0.654197	-0.351193	0.16121	0.107498	0.297793	-0.0237163	0.138524	0.135483
Ddx39b	136.38	23.4924	83.52	31.8932	49.1141	8.58788	27.1491	1.94323	-0.707436	-0.855233	0.60437	0.27258	2.27046	2.39975	0.354114	0.560506
Ddx3x	26.9533	30.7315	33.5505	47.099	35.6605	45.3541	54.3262	65.4212	0.31587	0.607321	2.60913	2.52687	0.393173	0.0832161	2.46424	2.66836
Ddx41	33.3683	3.55961	27.2328	14.3824	44.8095	1.35263	51.0853	0.119967	-0.293133	0.189105	0.777316	0.0436813	0.371712	-0.129032	0.159944	0.761936
Ddx42	17.1924	1.51868	22.8711	3.43988	36.4153	0.282517	44.5925	0.660406	0.411752	0.292257	0.251642	0.0241202	-0.285734	-0.184746	0.12793	0.218036
Ddx46	30.7579	1.77724	24.7391	2.20459	56.1881	3.46247	42.3093	0.522334	-0.314162	-0.409289	0.153225	0.0906697	-0.0722701	0.00435144	0.121872	0.129792
Ddx47	24.9607	3.34155	30.9838	7.6466	39.1053	0.914353	35.2668	0.801492	0.311853	-0.149055	0.405058	0.0470417	0.149334	0.591736	0.196061	0.357554
Ddx49	15.7967	4.80226	15.7757	7.50253	29.1974	0.347611	44.0899	0.046098	-0.00192603	0.59461	0.814313	0.0172422	-0.0891738	-0.704216	0.43892	0.686113
Ddx5	175.401	18.6793	194.85	34.9644	166.762	4.45956	202.093	0.929408	0.151704	0.277233	0.301039	0.039147	0.869909	0.725875	0.158409	0.258966
Ddx50	20.9441	3.43305	52.3448	8.38529	64.3315	3.47882	219.517	8.04208	1.3215	1.77074	0.330657	0.0942336	-0.821942	-1.28969	0.249016	0.237077
Ddx51	6.13146	1.29951	5.87809	3.5143	18.1843	0.180854	15.1201	0.0889511	-0.0608843	-0.266225	0.91513	0.0166708	-0.77135	-0.584515	0.306103	0.862579
Ddx52	14.8725	1.07602	24.8215	1.9824	22.9538	0.378906	32.4272	1.50768	0.738947	0.498468	0.155471	0.0711794	0.170946	0.392919	0.107061	0.133325
Ddx54	17.6278	16.6163	23.6219	16.83	51.9627	30.2229	52.2006	22.7393	0.42227	0.00658889	1.70467	1.04836	-0.762584	-0.365409	1.59795	1.20478
Ddx55	19.4047	2.2706	16.1886	3.83447	13.2657	10.9864	12.2981	11.2164	-0.261431	-0.109267	0.381145	1.77733	1.34574	1.17507	1.20668	1.35945
Ddx56	22.5142	5.5553	18.0775	6.32701	34.7214	1.55046	28.649	1.24692	-0.316644	-0.277338	0.617803	0.0899616	0.17205	0.114238	0.361762	0.508824
Ddx58	3.0026	2.22412	4.58426	2.05824	3.01451	0.384555	3.08229	0.00526778	0.610477	0.0320813	1.24963	0.184058	0.791325	1.35121	1.08438	0.647745
Ddx59	10.309	1.5125	15.2213	4.01278	16.4471	15.3612	22.0322	21.435	0.562188	0.421779	0.435269	1.94568	0.123108	0.245011	1.36396	1.4542
Ddx6	20.4968	4.82634	21.7585	1.25995	24.8064	3.70059	21.1803	5.97064	0.0861801	-0.22799	0.34983	0.460126	0.521724	0.817388	0.402146	0.415182
Ddx60	4.1025	5.40702	1.86065	1.12696	26.6163	2.35077	20.0587	2.44477	-1.1407	-0.408082	2.09262	0.217151	-1.9007	-2.65182	1.90571	0.891331
Deaf1	3.11758	3.02305	4.91308	5.91958	3.42932	0.324697	4.07912	0.372895	0.656203	0.250332	2.23127	0.189875	0.659539	1.0469	1.40561	1.74324
Decr1	19.4984	7.63109	16.0533	4.91768	32.5429	1.69653	24.9294	3.41439	-0.280486	-0.384495	0.717021	0.211425	0.0580535	0.143557	0.569614	0.484107
Decr2	1.50695	0.227445	2.24534	1.66314	6.1293	0.500682	7.99671	0.54591	0.575298	0.383685	1.09058	0.153585	-1.22705	-1.05394	0.247592	1.07315
Dedd	9.66086	1.86097	11.0953	3.30191	15.8277	1.03195	14.3628	0.606796	0.199728	-0.140118	0.511434	0.112084	0.0848073	0.406147	0.293394	0.433644
Def6	26.5556	4.37638	17.8404	4.33959	61.6091	1.77236	50.4744	2.2688	-0.573871	-0.28759	0.423886	0.0769925	-0.417087	-0.721874	0.241352	0.35687
Def8	5.74906	3.1929	4.19155	2.79307	20.0244	22.3369	12.2571	13.6253	-0.455843	-0.708144	1.25147	2.27197	-1.00332	-0.769525	1.79773	1.86981
Degs1	136.7	6.85856	129.378	16.2338	178.217	18.5344	126.781	0.35952	-0.0794224	-0.491293	0.194958	0.150095	0.414421	0.807785	0.166586	0.181069
Dek	70.2778	5.5321	30.9984	6.36608	110.649	6.89971	40.4271	6.83068	-1.18088	-1.45259	0.317303	0.259832	0.142188	0.3954	0.14488	0.383671
Dennd1a	0.454179	0.483074	1.20328	0.406819	1.55252	0.137167	2.76596	0.388555	1.40565	0.833166	1.61014	0.239417	-0.976244	-0.422269	1.53977	0.52819
Dennd1b	0.564677	0.22015	1.79334	1.36014	6.13857	0.31781	10.7694	0.165464	1.66715	0.810958	1.2303	0.0779119	-2.64537	-1.80768	0.567401	1.09442
Dennd2a	1.57208	0.766177	2.72219	1.20287	10.0484	0.244932	11.2889	0.135181	0.792096	0.167939	0.949092	0.0391806	-1.87918	-1.27353	0.704001	0.637726
Dennd2c	1.05671	0.543586	0.685627	0.51755	1.70762	0.738537	2.26111	0.205352	-0.624083	0.405048	1.31786	0.637568	0.104632	-0.943006	0.969588	1.09688
Dennd3	2.03593	1.08034	1.22655	0.725282	1.33316	0.947109	1.72845	1.37133	-0.731087	0.374628	1.14622	1.53643	1.40787	0.283652	1.27927	1.42755
Dennd4a	2.59265	0.597918	6.57283	1.86382	10.2022	0.128631	24.1939	0.79113	1.34208	1.24576	0.527314	0.0505609	-1.17934	-1.10152	0.333211	0.411809
Dennd4b	1.85665	0.482827	1.13124	1.04105	0.742677	0.803475	0.9342	0.726001	-0.714794	0.330998	1.37966	1.92175	2.11894	1.05464	1.60526	1.73773
Dennd4c	3.46524	2.30383	7.73943	3.47461	6.52294	6.38189	10.8021	14.0334	1.15927	0.727717	1.15737	2.34632	-0.11553	0.29752	1.70655	1.98302
Dennd5a	4.21843	2.16432	4.01098	1.24182	38.82	1.39674	43.9235	1.45535	-0.0727518	0.178193	0.864522	0.0705653	-2.40498	-2.67443	0.742012	0.449217
Dennd5b	0.690864	0.0554929	0.45327	0.149599	1.06218	0.0259093	1.68428	0.317554	-0.60803	0.665106	0.490051	0.274274	0.176489	-1.11515	0.121109	0.548369
Dennd6a	3.44402	1.69011	3.23409	1.5431	10.2902	9.43657	9.21037	9.03741	-0.0907324	-0.159944	0.987464	1.9376	-0.782073	-0.731367	1.50053	1.57409
Denr	87.9121	14.8347	83.4111	7.86589	111.241	8.98566	97.0615	0.140692	-0.0758237	-0.19672	0.278883	0.116554	0.457481	0.559871	0.269901	0.136066
Depdc1	7.65412	6.03772	2.45687	1.6119	13.8696	15.4846	5.09729	5.34134	-1.63941	-1.44412	1.4802	2.20902	-0.0605762	-0.274377	1.97217	1.78363
Depdc5	1.60208	0.072685	0.718144	0.71101	1.22697	0.834018	0.881137	0.606848	-1.15761	-0.477657	1.42986	1.39604	1.18189	0.483437	0.98284	1.73996
Depdc7	11.0149	2.20716	7.73633	2.20314	25.2394	1.2116	22.078	0.396732	-0.50973	-0.193068	0.502362	0.073949	-0.399189	-0.734356	0.297267	0.411665
Dera	16.5072	3.28172	12.1718	2.93366	8.79713	0.782088	6.2012	0.125862	-0.439545	-0.504484	0.450746	0.131559	1.70503	1.75146	0.314188	0.348949
Derl1	36.3276	6.51595	40.7989	8.91515	159.369	4.44883	241.071	5.71926	0.167464	0.59709	0.407854	0.0528529	-1.33619	-1.78433	0.261886	0.317103
Derl2	11.7159	8.96152	18.9616	13.0522	32.3083	0.592494	55.0195	2.80892	0.694611	0.76804	1.48457	0.0782617	-0.666396	-0.758331	1.10384	0.995807
Desi1	59.6545	20.5914	31.9484	7.65762	16.0843	16.6615	16.2693	17.9813	-0.900887	0.0164924	0.60627	2.18538	2.68801	1.75213	1.57525	1.63157
Desi2	30.9313	13.8466	9.03918	4.74367	77.5008	3.96283	62.0515	0.310858	-1.7748	-0.320746	0.995146	0.0741222	-0.528106	-2.00067	0.65003	0.757146
Det1	3.4067	3.0156	1.69371	2.39527	7.02628	5.23846	5.12988	5.27854	-1.00818	-0.453834	2.407	1.83321	-0.247348	-0.820204	1.66968	2.52319
Dffa	35.8048	7.65598	14.5819	3.59268	35.6039	1.27701	31.6921	1.75524	-1.29597	-0.167912	0.470646	0.0951947	0.805157	-0.341407	0.312795	0.364319
Dffb	4.63565	3.15866	4.95338	3.09901	1.96305	2.24515	2.29703	3.1213	0.0956403	0.226675	1.33456	2.56237	2.03672	1.88718	1.92066	2.1582
Dfna5	2.1133	1.61272	0.784492	0.738552	2.24141	1.70601	1.99418	1.62943	-1.42967	-0.168612	1.74838	1.61102	0.712131	-0.567431	1.55496	1.79843
Dgat1	2.53978	1.28261	5.76466	0.84895	8.99068	0.980122	11.7557	0.800148	1.18253	0.386854	0.758921	0.185414	-1.02669	-0.249518	0.745357	0.234058
Dgat2	1.14434	0.521087	4.86381	2.29915	5.42239	0.861659	16.444	1.61042	2.08758	1.60056	0.946923	0.269296	-1.44738	-0.978871	0.695801	0.696452
Dgcr14	2.31641	0.118898	3.62206	0.722768	8.30288	0.479332	11.8083	0.241102	0.644916	0.508122	0.297256	0.0883435	-1.04468	-0.926394	0.111447	0.289388
Dgcr2	5.62348	0.635718	3.73298	0.936061	37.5437	2.27211	30.7623	0.243007	-0.591136	-0.28741	0.396826	0.0880509	-1.942	-2.26423	0.184992	0.361942
Dgkd	7.61312	1.45214	3.51351	1.37373	44.6155	2.66435	29.2477	0.986916	-1.11557	-0.609219	0.627616	0.0989572	-1.75395	-2.27881	0.288353	0.566168
Dgke	0.961359	0.557125	1.65064	1.05928	3.90585	0.196988	6.37881	0.0486201	0.779882	0.707652	1.24747	0.0735873	-1.22545	-1.17173	0.839228	0.925897
Dgkh	0.860921	0.473702	1.00167	1.09022	0.640429	0.498209	0.642731	0.683996	0.218459	0.00517507	1.75947	1.90179	1.22388	1.41866	1.37467	2.19609
Dgkq	0.615661	0.268767	0.937888	0.480607	2.85167	0.0495904	3.495	0.260127	0.60728	0.293485	0.971188	0.11027	-1.41456	-1.11927	0.630308	0.747046
Dgkz	7.48957	3.99491	1.32083	0.543061	37.3411	1.08169	19.0585	0.451446	-2.50344	-0.970325	0.971607	0.0539852	-1.52077	-3.07239	0.770663	0.594149
Dguok	8.27506	1.2574	13.7814	0.64692	7.71524	5.29165	10.8995	7.11316	0.73588	0.498477	0.22944	1.36586	0.898095	1.11699	1.01349	0.943955
Dhcr24	10.3666	0.750603	3.33228	0.339839	25.4471	1.76672	9.96319	0.480982	-1.63736	-1.35282	0.180443	0.121997	-0.498519	-0.801567	0.144721	0.162784
Dhcr7	14.0758	10.3909	5.35767	4.64255	5.51196	5.10167	2.77626	1.45466	-1.39354	-0.989424	1.64228	1.53443	2.14962	1.727	1.70801	1.46091
Dhdds	82.5126	99.1722	45.7851	45.1151	43.3652	39.6253	22.1867	9.85924	-0.849736	-0.966841	2.24223	1.4659	1.72512	1.82371	2.1782	1.55946
Dhdh	14.4489	2.00223	15.2935	9.58872	24.6847	1.58792	24.3931	1.8374	0.0819583	-0.0171429	0.926368	0.142906	0.0243851	0.10498	0.22041	0.911043
Dhfr	71.82	24.5259	26.7385	6.82387	18.7524	1.022	8.52791	0.968541	-1.42547	-1.13681	0.615048	0.18174	2.73435	2.42719	0.498903	0.403
Dhodh	11.2423	8.04466	13.8992	1.17448	25.814	18.9961	17.7082	16.1209	0.306066	-0.543732	1.03952	1.68881	-0.402175	0.429117	1.48083	1.31902
Dhps	45.7693	16.8669	45.9781	14.1728	105.825	4.85716	89.1273	3.23261	0.00656588	-0.247747	0.693133	0.0843958	-0.412196	-0.176389	0.535768	0.447781
Dhrs1	24.7109	9.19934	17.458	0.636944	39.7832	1.16093	33.4535	1.44557	-0.50126	-0.250001	0.539657	0.0752249	0.11003	-0.159735	0.538731	0.08159
Dhrs11	5.50133	3.22924	10.5515	6.04971	8.00308	0.0893249	17.7135	0.772617	0.939598	1.14622	1.18379	0.0649541	0.256264	0.0311334	0.847003	0.829559
Dhrs13	3.42269	2.40426	3.15399	1.22023	9.21469	0.226321	11.936	0.297805	-0.117953	0.373313	1.15696	0.0505097	-0.631767	-1.14154	1.01404	0.559316
Dhrs7b	8.43514	0.685361	7.74635	0.987047	8.5543	8.01127	7.121	8.50883	-0.122895	-0.26457	0.218023	2.19026	0.7768	0.899968	1.35619	1.73364
Dhrs9	0.351977	0.318444	0.842628	0.328727	1.0654	0.0324429	1.38395	0.0420488	1.25941	0.377392	1.42142	0.0620597	-0.800808	0.062708	1.30599	0.56453
Dhtkd1	0.944208	0.76269	1.3359	0.783259	0.553259	0.142494	1.48706	0.188609	0.50064	1.42644	1.43998	0.414183	1.56819	0.623883	1.22315	0.865438
Dhx15	52.8158	14.8868	75.2658	14.2256	79.3342	2.87688	74.3655	0.688011	0.511024	-0.0933102	0.489601	0.053992	0.210065	0.795892	0.409993	0.273002
Dhx16	11.8069	2.63982	7.49337	2.59344	36.7778	2.28573	25.8647	0.457726	-0.655943	-0.50785	0.594441	0.0932273	-0.842167	-1.00877	0.334792	0.499965
Dhx29	4.68072	0.643532	10.7778	1.48772	7.83214	0.219874	14.1245	0.466909	1.20326	0.85072	0.281071	0.062568	0.0543626	0.388394	0.202443	0.204774
Dhx30	12.5774	10.1492	8.75662	9.50998	6.87545	9.69938	7.16163	9.35829	-0.522392	0.0588348	1.95197	2.77421	1.66835	1.06862	2.34468	2.45131
Dhx32	6.66609	3.67478	10.7287	1.30157	25.4095	0.719702	39.2878	0.523843	0.686557	0.628713	0.814339	0.0451644	-1.13342	-1.09408	0.796357	0.176077
Dhx33	5.07528	1.96889	5.41124	3.11965	11.5384	0.540472	10.6476	0.406697	0.0924707	-0.115916	1.0025	0.0871971	-0.387844	-0.197963	0.56374	0.833556
Dhx34	5.95209	1.37314	8.28699	2.76601	15.1147	0.446588	14.7938	1.09623	0.477453	-0.0309573	0.585367	0.115089	-0.547449	-0.0575454	0.335547	0.493263
Dhx36	13.216	2.05992	20.1272	1.10418	19.123	0.569548	23.9179	0.510381	0.606856	0.322781	0.238388	0.0528585	0.264015	0.529585	0.228934	0.0849232
Dhx37	8.1821	2.18679	12.6848	2.90599	15.9409	1.37817	16.4951	0.162014	0.632556	0.0493085	0.507849	0.125531	-0.16515	0.399591	0.405253	0.330814
Dhx38	13.9008	2.82388	10.7524	1.86535	30.4991	0.703815	24.1104	0.168333	-0.370504	-0.339107	0.385402	0.0347828	-0.336561	-0.386464	0.294961	0.250484
Dhx57	1.10186	0.258736	1.10451	0.595587	1.01668	0.996903	1.40988	1.03509	0.00346669	0.471716	0.848507	1.76722	0.913121	0.426365	1.45463	1.31418
Dhx9	62.4486	5.43108	60.5586	8.46635	38.6514	0.628814	36.0436	0.236085	-0.044336	-0.100777	0.237536	0.0253018	1.48918	1.52712	0.127646	0.201916
Diablo	17.583	1.18452	12.2984	3.06669	26.2362	1.10514	17.0172	3.06282	-0.515718	-0.624563	0.372645	0.266678	0.219663	0.310002	0.114625	0.443669
Diaph1	2.95806	0.433588	3.31206	1.77995	3.36864	0.357635	3.7173	0.159044	0.163079	0.142092	0.803644	0.165135	0.609525	0.612006	0.26111	0.777776
Diaph3	6.01035	1.24433	4.02078	1.55392	9.26386	0.350183	4.24657	0.3725	-0.579973	-1.12531	0.632525	0.137801	0.172873	0.699708	0.303621	0.571745
Dicer1	1.35008	0.508271	0.644627	0.502674	5.01722	6.10565	2.23796	2.96633	-1.0665	-1.16471	1.24925	2.59597	-1.09681	-1.01711	1.83777	2.21862
Dido1	3.53784	2.39917	4.08276	2.19717	6.61791	8.64927	5.35929	5.50188	0.206673	-0.304333	1.24899	2.39767	-0.106467	0.386033	2.12424	1.67224
Diexf	8.91617	6.07883	9.30799	4.03708	21.8534	14.2217	18.5705	18.4546	0.0620456	-0.234844	1.16576	1.71376	-0.496324	-0.21794	1.35976	1.56429
Dimt1	3.84626	1.6126	8.29917	5.28069	5.88048	0.301804	8.65922	0.0171763	1.10951	0.558304	1.09934	0.0740988	0.18456	0.717262	0.609386	0.91798
Dip2a	12.9779	0.263548	7.2943	2.34789	24.6013	1.50216	21.1148	0.224298	-0.83122	-0.220483	0.465298	0.0894141	-0.125637	-0.754881	0.092835	0.464628
Dip2b	5.09157	0.472766	6.40142	1.48691	8.61248	0.429658	9.55207	0.0208624	0.330281	0.149385	0.36089	0.0720418	0.0387204	0.20111	0.152069	0.335122
Dip2c	3.28187	0.486021	3.29315	1.53225	11.7533	0.753578	20.574	2.0005	0.00495142	0.807757	0.704445	0.168032	-1.04344	-1.86475	0.232817	0.685765
Dirc2	4.29622	4.27135	6.06997	4.06332	8.10784	0.148383	27.8705	1.04561	0.498623	1.78135	1.72917	0.0602217	-0.119213	-1.42044	1.43459	0.967274
Dis3	7.31132	1.87242	11.1083	2.40528	16.9907	0.126308	18.3069	0.911127	0.603427	0.107642	0.483835	0.0725988	-0.419506	0.0577734	0.369628	0.320533
Dis3l	3.80847	3.50966	4.98916	3.51251	7.90202	0.683762	9.60947	1.9824	0.389586	0.282236	1.67309	0.322743	-0.255971	-0.167128	1.33535	1.05841
Dis3l2	4.14357	1.48567	7.47476	0.16099	10.1557	0.272861	16.2973	0.418536	0.851155	0.682341	0.518209	0.0536211	-0.496307	-0.345998	0.518727	0.0483552
Disp1	0.66581	0.293327	1.59929	1.52044	2.34367	2.49743	3.48834	4.3191	1.26425	0.573771	1.51168	2.35674	-1.01855	-0.346578	1.66355	2.2521
Dixdc1	2.46796	1.81883	1.8729	1.64237	4.32416	4.81078	2.97038	3.97178	-0.398043	-0.541773	1.65257	2.50948	-0.0120665	0.113157	1.92527	2.30691
Dkc1	51.9237	7.2519	69.9249	8.82301	96.15	1.83662	101.334	2.85851	0.429414	0.0757648	0.271546	0.0491491	-0.0918576	0.243286	0.203369	0.18653
Dkk3	20.4575	18.9129	9.77495	3.11315	63.9828	68.2766	44.9651	46.0439	-1.06547	-0.508879	1.41069	2.13367	-0.848018	-1.42311	2.03692	1.54711
Dlat	43.4785	9.32267	26.1225	7.80321	68.1876	2.41002	60.6442	2.04678	-0.73501	-0.169139	0.530487	0.070505	0.147832	-0.436545	0.313517	0.433698
Dld	20.1063	11.4078	35.9901	21.9727	33.2941	29.0195	53.0366	41.7152	0.839954	0.671723	1.20243	1.69377	0.0694176	0.219143	1.50042	1.43646
Dlg1	3.4251	2.94849	4.39134	4.52421	3.83033	2.68181	4.38049	2.44658	0.358515	0.193624	1.93692	1.29212	0.635715	0.7821	1.60085	1.69071
Dlg3	3.04532	1.67934	4.51285	0.273883	4.6609	1.78271	5.64817	2.36713	0.567442	0.277176	0.800376	0.818575	0.183024	0.454784	0.968207	0.610935
Dlg4	0.986489	0.753047	0.695019	0.382449	7.01737	0.381458	9.05769	0.0155279	-0.50525	0.368213	1.3576	0.0784627	-2.03352	-2.92549	1.10408	0.793877
Dlg5	3.21442	0.0313867	3.38096	0.845552	9.42901	1.17014	14.8943	0.224677	0.0728734	0.659586	0.361082	0.180357	-0.755509	-1.36073	0.179592	0.361463
Dlgap4	3.79403	4.35566	6.21031	3.61209	1.62458	0.960643	2.53605	3.19762	0.710934	0.642514	1.85669	2.00915	2.0207	2.07061	1.86305	2.00325
Dlgap5	36.3435	4.59084	20.4108	4.42624	45.924	2.97468	22.6205	3.0549	-0.83236	-1.02162	0.362066	0.216088	0.459484	0.630238	0.204801	0.368567
Dlk2	3.12337	1.5209	3.58088	1.75799	7.54752	0.700081	7.29221	0.178356	0.197208	-0.0496469	0.997584	0.138393	-0.475861	-0.247512	0.715142	0.709153
Dlst	44.0609	3.87295	43.9376	3.57982	104.571	1.95884	78.1866	2.93384	-0.00404173	-0.41949	0.17291	0.0605058	-0.449875	-0.0529331	0.12966	0.129411
Dlx1	0.758412	0.665197	1.15323	0.141073	1.85915	0.135918	1.01258	0.2351	0.604623	-0.876605	1.27762	0.351176	-0.496552	0.96617	1.26976	0.378612
Dlx2	0.885001	0.891228	1.23112	0.326577	0.782026	0.0670568	0.937658	0.347334	0.47622	0.261847	1.50241	0.548544	0.9755	1.17137	1.4581	0.657311
Dmd	1.86814	0.263791	2.73175	2.12863	1.55316	1.04413	1.25822	0.807465	0.548226	-0.303815	1.14249	1.34084	1.06343	1.89697	0.991038	1.45636
Dmtf1	2.80022	1.42113	9.67264	2.14246	11.3498	4.21583	14.974	3.84105	1.78837	0.399795	0.798873	0.651248	-1.22202	0.148053	0.907334	0.488945
Dmwd	7.93849	3.4557	2.13603	1.49238	10.4435	1.16196	6.96525	0.744785	-1.89393	-0.584355	1.1876	0.222629	0.401373	-0.926708	0.648207	1.0197
Dmxl1	0.874617	0.45182	2.41252	0.559686	4.72478	0.119679	10.3591	0.0182068	1.46382	1.13259	0.816988	0.0366314	-1.63648	-1.32376	0.74618	0.334703
Dna2	4.64495	2.08569	0.929039	0.797284	9.64144	0.443017	1.42512	0.493125	-2.32185	-2.75817	1.39733	0.503589	-0.256547	0.161263	0.651186	1.33495
Dnaaf1	0.554684	0.182915	1.35897	0.155198	1.09562	0.176898	1.02979	0.209862	1.29278	-0.0894047	0.503472	0.375101	-0.184975	1.1787	0.529714	0.337027
Dnaaf2	16.5293	3.43753	11.6674	3.33673	29.0367	0.817472	12.4727	0.29613	-0.502543	-1.2191	0.510148	0.0531313	-0.0158098	0.682237	0.302768	0.414012
Dnah12	0.14113	0.0367818	1.25969	1.07061	0.525276	0.0338289	2.43486	0.0919082	3.15797	2.21269	1.2825	0.107696	-1.09901	-0.172242	0.38731	1.22735
Dnah8	1.17007	0.074391	4.38571	0.973922	4.29539	0.0437949	9.30528	0.0758231	1.90622	1.11526	0.333247	0.0188298	-1.07916	-0.306708	0.0928963	0.320591
Dnaja1	50.3791	13.9288	52.1854	13.32	50.5513	1.04551	39.7456	0.541826	0.0508218	-0.346952	0.542865	0.0357368	0.792116	1.17138	0.39999	0.368764
Dnaja2	43.5019	17.4165	60.6967	3.22974	67.4291	2.1425	75.6637	2.89752	0.480539	0.16623	0.582678	0.0717888	0.164746	0.460548	0.579415	0.0945808
Dnaja3	16.1343	10.3596	21.7262	13.6768	20.4761	11.9589	42.8591	21.561	0.429303	1.06566	1.29727	1.11207	0.453225	-0.201638	1.25222	1.16256
Dnajb1	16.8859	5.08154	9.76877	1.74203	27.6655	0.727864	21.87	0.0113161	-0.78957	-0.339136	0.504658	0.0379639	0.0847684	-0.384172	0.435812	0.257272
Dnajb11	51.6055	15.3188	147.651	34.6837	98.45	3.09381	358.067	12.5746	1.5166	1.86277	0.546124	0.0679878	-0.134828	-0.499505	0.430649	0.342659
Dnajb12	5.11023	2.50111	6.64598	0.85678	9.34383	0.931785	10.2134	0.772166	0.379094	0.128371	0.730186	0.180541	-0.0735883	0.158629	0.72061	0.215612
Dnajb14	1.28464	0.273676	1.30924	1.06546	6.10207	1.78044	9.16379	2.05541	0.0273645	0.586644	1.21363	0.530949	-1.4509	-2.02869	0.521207	1.21784
Dnajb2	12.4572	1.66313	9.87217	1.28266	40.6378	1.38104	50.3908	1.64685	-0.335542	0.310338	0.268765	0.0680213	-0.908802	-1.57319	0.198753	0.193284
Dnajb4	5.71979	3.76994	9.61543	5.103	11.4533	11.0503	15.6381	16.8487	0.749388	0.449297	1.22082	2.08653	-0.204692	0.0768923	1.68572	1.73272
Dnajb5	0.965361	0.990171	0.711566	0.36151	0.779934	0.0610818	1.7066	0.115263	-0.440072	1.1297	1.65135	0.149199	1.10475	-0.483527	1.48408	0.739407
Dnajb6	34.8886	36.6641	37.1976	32.6413	20.2503	23.6333	21.2787	21.514	0.0924533	0.071463	1.97517	2.22767	1.58185	1.58433	2.26572	1.93142
Dnajb9	5.81853	3.48744	32.1708	8.63353	13.0624	0.858322	49.3543	1.48866	2.46703	1.91775	0.947424	0.104309	-0.369656	0.161109	0.869885	0.389607
Dnajc1	1.69986	0.216716	7.98544	1.6985	1.60715	1.46094	6.39751	6.90407	2.23196	1.99301	0.357763	2.03566	0.877948	1.09839	1.32428	1.58688
Dnajc10	27.9125	2.84041	18.9687	6.71493	76.1721	1.63516	81.0317	2.44167	-0.557292	0.0892226	0.531398	0.0533752	-0.651313	-1.31633	0.150041	0.512562
Dnajc11	37.2124	2.98515	33.4573	5.73917	88.5352	3.5232	81.4825	4.03329	-0.153465	-0.119762	0.2732	0.0916279	-0.453428	-0.505638	0.129189	0.257573
Dnajc13	8.77865	0.122299	9.83587	2.93134	23.9857	0.327557	38.6702	0.426885	0.164054	0.689049	0.430429	0.0253339	-0.653066	-1.19657	0.0281447	0.430254
Dnajc14	4.19465	0.974448	6.45758	1.90289	13.6281	12.1553	12.2143	11.4119	0.622442	-0.158015	0.541348	1.86351	-0.902928	-0.140978	1.3297	1.41337
Dnajc15	21.7886	1.95594	31.3057	4.51834	69.3977	2.51881	89.0589	2.2526	0.522851	0.359872	0.245214	0.0638236	-0.874276	-0.729804	0.139694	0.211397
Dnajc16	2.33341	0.0421297	2.77706	0.31949	1.92815	0.827106	2.99532	2.04133	0.251117	0.635489	0.168008	1.16176	1.07226	0.669382	0.61941	0.997117
Dnajc17	11.8467	8.71618	10.9395	6.24278	11.562	1.23077	18.2328	0.264692	-0.114936	0.657149	1.34332	0.154997	0.83214	0.0415487	1.07251	0.823557
Dnajc18	7.61199	1.31813	15.4543	6.58626	7.66307	0.127849	15.4555	1.59531	1.02167	1.01213	0.663658	0.150847	0.787388	0.778422	0.250982	0.632617
Dnajc19	41.9003	10.5166	22.334	4.96975	72.1443	1.80151	48.8207	1.27598	-0.907717	-0.563393	0.48392	0.0521498	0.0131137	-0.349717	0.363893	0.323234
Dnajc2	26.4541	8.35425	20.0984	1.54016	117.626	9.67844	121.651	4.38116	-0.396413	0.0485478	0.468826	0.12958	-1.3556	-1.81906	0.470816	0.122156
Dnajc21	5.61261	0.551785	11.9134	1.54835	25.032	1.24855	42.5739	3.17412	1.08584	0.766194	0.235105	0.129412	-1.35999	-1.05886	0.159044	0.216164
Dnajc22	17.5322	3.21027	16.0512	5.08156	42.5682	0.912735	21.8682	0.844018	-0.127326	-0.960941	0.527629	0.0636974	-0.482734	0.332375	0.265973	0.460117
Dnajc24	11.7076	5.84831	6.02348	1.07422	14.7793	13.9885	8.28435	8.35523	-0.958778	-0.835118	0.765221	1.99543	0.460908	0.318741	1.54401	1.47761
Dnajc25	12.2067	3.48519	11.6636	0.448609	28.2108	1.46625	26.2035	1.24121	-0.0656579	-0.106484	0.415631	0.101453	-0.411534	-0.389214	0.418679	0.0880291
Dnajc27	0.449484	0.165756	0.622325	0.557178	2.52468	0.168048	1.73447	0.086856	0.469398	-0.541611	1.39695	0.12017	-1.69272	-0.700219	0.540619	1.29369
Dnajc28	2.63447	0.712021	6.80076	5.47315	8.48426	1.99537	10.4075	0.203271	1.36819	0.294764	1.22478	0.340469	-0.89024	0.164675	0.516877	1.1614
Dnajc3	25.2761	1.89116	83.6971	17.7495	67.9174	4.86146	281.109	7.41255	1.72741	2.04928	0.324433	0.110051	-0.62897	-0.969349	0.149384	0.308306
Dnajc5	3.99123	1.46305	4.93178	5.48459	21.1117	9.37923	21.6634	19.5636	0.305277	0.0372171	1.68932	1.45198	-1.6061	-1.35655	0.830951	2.06677
Dnajc6	0.259464	0.0576687	1.93213	0.427462	2.02645	0.233859	3.01702	0.270029	2.89658	0.574172	0.452432	0.210696	-2.16831	0.135599	0.361301	0.34431
Dnajc7	23.5344	10.775	53.5542	45.8574	37.6937	18.8047	47.963	23.1897	1.18623	0.3476	1.40085	1.00228	0.117486	0.937608	0.976887	1.41868
Dnajc8	85.7293	2.64836	123.255	40.7269	39.5341	32.2255	43.0166	34.9868	0.523786	0.121794	0.478786	1.66126	1.91373	2.29721	1.17683	1.26653
Dnajc9	44.5348	22.6624	39.5181	7.15888	60.5628	2.6417	49.2349	0.338941	-0.172419	-0.298751	0.779277	0.063708	0.353539	0.461365	0.736837	0.261539
Dnal1	16.8785	3.0127	7.81893	3.69302	15.2785	0.958091	10.6947	2.1972	-1.11014	-0.514606	0.728445	0.309898	0.94072	0.326676	0.272941	0.743082
Dnal4	7.74877	3.40176	7.14246	5.37918	16.7103	1.98624	16.1949	0.848511	-0.117546	-0.0451959	1.25765	0.187404	-0.31166	-0.402517	0.656156	1.08916
Dnase1l1	2.45493	1.05387	2.3331	0.829602	5.69941	3.03059	3.94443	1.83495	-0.0734343	-0.530997	0.804197	1.01928	-0.418093	0.0209634	0.985935	0.844744
Dnase2	27.8523	9.99558	33.0173	11.0121	66.9226	4.61907	92.7991	0.636367	0.245425	0.471617	0.70682	0.100067	-0.46766	-0.712357	0.52724	0.481275
Dnlz	23.1919	6.12808	14.4508	11.4379	43.8663	5.89343	58.7405	3.09561	-0.682472	0.421244	1.20386	0.208204	-0.122453	-1.24468	0.427655	1.14443
Dnm1l	12.0341	1.0971	16.841	2.14339	34.9243	1.07362	39.6823	2.24205	0.484848	0.184265	0.225861	0.0927966	-0.740062	-0.457985	0.138801	0.200895
Dnm2	15.7067	1.61975	12.2852	0.38714	19.019	0.544934	18.7212	0.917923	-0.354459	-0.0227655	0.155568	0.0819293	0.52098	0.170781	0.154413	0.084087
Dnmbp	2.03827	0.669799	1.60883	0.572288	4.93692	0.342436	6.82163	0.381449	-0.341333	0.466506	0.698658	0.128537	-0.479229	-1.30557	0.484532	0.519493
Dnmt1	17.0384	5.70299	8.28116	2.11889	32.1569	1.58032	15.3271	0.87007	-1.04088	-1.06905	0.607823	0.108323	-0.119304	-0.109644	0.488068	0.378116
Dnmt3a	3.8106	0.901154	1.33735	0.309967	10.6474	0.156563	8.73535	0.265746	-1.51064	-0.285563	0.477718	0.0487475	-0.685372	-1.92896	0.341836	0.337252
Dnpep	16.4332	6.80548	22.1403	2.52033	29.2492	1.59822	39.3148	0.0887897	0.430064	0.426678	0.619625	0.0788985	-0.0347472	-0.0498678	0.602643	0.164261
Dnph1	120.372	21.9429	107.258	23.374	202.821	5.15165	202.108	23.3237	-0.166409	-0.00508742	0.409891	0.170476	0.0443222	-0.135506	0.265534	0.355759
Dnttip1	18.3085	7.81499	21.3968	8.07423	25.3531	0.726074	32.0578	0.326836	0.224886	0.338513	0.821956	0.0438567	0.327387	0.195253	0.617201	0.544609
Dnttip2	32.051	7.95045	38.9561	4.27512	58.3404	1.46747	69.3336	3.73289	0.28148	0.249058	0.391328	0.085733	-0.0670913	-0.053175	0.359705	0.176351
Dock11	3.55075	1.37882	4.93379	1.22261	13.4902	0.266159	11.5786	0.128237	0.474575	-0.220449	0.664577	0.0326423	-1.12867	-0.452157	0.560949	0.357862
Dock3	0.403185	0.0468723	0.665736	0.214565	2.22044	0.0559567	4.32227	0.0360658	0.723508	0.960943	0.494301	0.0382981	-1.6643	-1.92024	0.171616	0.465132
Dock4	2.2327	0.809862	2.79298	1.03182	5.07229	0.156658	7.59598	0.153748	0.323016	0.582601	0.746936	0.0532739	-0.386809	-0.6649	0.525199	0.533777
Dock5	6.01805	0.413173	8.87628	1.99551	14.3177	0.858325	22.7787	0.376662	0.56066	0.669887	0.339124	0.0897173	-0.453394	-0.581127	0.131495	0.325213
Dock6	1.73193	1.11665	5.36294	2.09515	4.25853	0.396994	7.09518	0.448547	1.63064	0.736484	1.0876	0.162501	-0.500934	0.374716	0.939838	0.570953
Dock7	10.6451	1.99587	16.5626	4.04079	30.3172	0.115028	32.1993	0.514887	0.637744	0.0868917	0.443907	0.0237101	-0.712911	-0.180564	0.27055	0.35273
Dock8	2.28544	0.466606	1.47385	0.659328	4.7182	0.602299	3.24061	0.183244	-0.632883	-0.541972	0.709428	0.201426	-0.248728	-0.358144	0.347383	0.650527
Dock9	2.31639	0.962121	2.2683	0.951461	8.04647	0.134523	8.11221	0.0378934	-0.0302638	0.0117391	0.851636	0.0250432	-0.99944	-1.05995	0.599714	0.605189
Dohh	54.0512	22.3283	46.9567	18.954	110.164	3.91056	153.623	2.81706	-0.202997	0.479743	0.833248	0.0576419	-0.230215	-0.931462	0.598166	0.582942
Dok1	7.3596	3.44983	7.25145	3.8975	22.2121	0.608913	14.3431	0.252881	-0.0213575	-0.63099	1.02889	0.0470228	-0.79661	-0.205484	0.677422	0.775834
Dok4	2.7277	0.381442	1.36795	0.95057	15.2262	1.80774	10.3401	0.10726	-0.995663	-0.558308	1.0226	0.171937	-1.68376	-2.13962	0.264651	1.00262
Dolk	5.97852	1.74708	5.13744	2.12959	13.9975	1.59439	13.7192	1.90771	-0.218738	-0.028973	0.731697	0.259327	-0.43027	-0.638541	0.452488	0.630782
Dolpp1	4.98205	1.98515	6.45477	5.44898	4.29175	0.488643	3.66045	0.534446	0.373628	-0.229543	1.34674	0.267116	1.01221	1.59688	0.597864	1.23597
Donson	9.48896	0.64155	3.20718	1.64995	16.7142	0.569884	6.32215	0.886638	-1.56494	-1.40259	0.748584	0.208222	-0.0197184	-0.200578	0.109242	0.769286
Dopey1	1.96202	0.86996	2.03284	0.935855	2.72612	2.40032	3.87386	4.03677	0.0511565	0.506924	0.922132	1.96817	0.322529	-0.151745	1.42225	1.64354
Dopey2	1.19771	0.950545	0.627352	0.424332	0.812127	1.14821	0.604279	0.925741	-0.932936	-0.426491	1.50439	3.00755	1.35754	0.832591	2.33911	2.41601
Dot1l	1.50086	0.149237	0.81584	0.372965	3.08568	0.263714	3.87761	0.130727	-0.879431	0.32958	0.674955	0.132544	-0.242762	-1.47028	0.189159	0.661325
Dpagt1	12.9542	2.53408	21.923	4.19255	26.2321	0.243123	28.8227	0.364511	0.759025	0.135873	0.394674	0.0226203	-0.220873	0.383773	0.282533	0.276503
Dpcd	7.61233	4.75142	1.85677	0.483199	22.614	0.956238	7.17813	1.02213	-2.03555	-1.65554	0.975625	0.214298	-0.773771	-1.17229	0.902557	0.427971
Dpf2	27.3768	1.97067	20.2655	5.2861	23.3173	2.06396	20.4441	0.920484	-0.433928	-0.189716	0.390382	0.143273	1.02859	0.765872	0.164598	0.381881
Dpf3	5.14586	6.12869	5.75896	5.02859	5.22119	0.645918	4.75321	0.338357	0.162397	-0.135475	2.13056	0.205915	0.776071	1.05544	1.72749	1.26391
Dph1	10.7366	8.35104	13.987	7.93724	11.8518	9.82437	13.3428	12.9999	0.381541	0.170959	1.38905	1.84552	0.654478	0.846555	1.63993	1.62666
Dph2	10.4069	0.67113	7.55805	2.54981	19.8576	1.05222	12.8855	0.172014	-0.461454	-0.623938	0.495525	0.0788343	-0.135114	0.00886423	0.120416	0.487093
Dph3	59.9605	21.1401	38.5565	27.7736	91.3092	26.0772	66.4632	10.6136	-0.637039	-0.458205	1.15703	0.472059	0.190289	-0.00705054	0.654588	1.06446
Dph5	37.4126	11.0989	56.8804	18.834	45.4032	2.90999	49.658	2.62662	0.604409	0.129232	0.641385	0.119888	0.517766	0.974436	0.437868	0.483755
Dph6	6.51563	5.89889	8.75982	1.96247	10.2915	3.00848	9.20688	2.24711	0.426996	-0.160672	1.34553	0.549407	0.137558	0.706719	1.37253	0.477964
Dph7	2.03557	0.434549	2.9256	0.0799299	4.34144	4.71025	7.19069	6.03292	0.523302	0.727955	0.310495	1.97866	-0.295706	-0.518865	1.59526	1.21105
Dpm1	33.7079	4.68209	21.0374	2.49645	52.6459	1.00217	52.8382	2.21237	-0.680128	0.00526061	0.263566	0.0663566	0.153805	-0.55009	0.202266	0.181544
Dpm2	4.02928	3.73237	4.14322	1.18102	5.84339	1.23458	3.42933	0.287799	0.0402301	-0.768881	1.39823	0.327976	0.260754	1.05136	1.37071	0.428693
Dpm3	122.6	20.6729	41.2603	37.1304	60.541	4.0756	35.2885	6.42254	-1.57113	-0.778714	1.32088	0.279958	1.81501	1.00409	0.261939	1.32457
Dpp3	16.2227	13.2644	11.1294	4.24689	23.2684	14.1219	20.2299	7.7985	-0.543648	-0.201885	1.30175	1.03729	0.276682	-0.0835879	1.46906	0.782546
Dpp7	34.8857	8.68432	92.1119	9.31714	84.8115	10.8169	360.873	3.88591	1.40075	2.08916	0.387655	0.184656	-0.484586	-1.1915	0.403532	0.146754
Dpp8	2.89248	3.0457	4.90957	0.849187	24.6425	22.9488	21.4612	20.8472	0.763288	-0.199417	1.53947	1.94141	-2.29373	-1.34953	2.028	1.42346
Dpp9	6.54669	2.75327	4.0108	3.17587	5.47996	5.2756	4.06658	4.17175	-0.706877	-0.43035	1.2935	2.02964	1.05364	0.758605	1.51564	1.86961
Dpy19l1	5.77941	2.27518	4.42603	0.896945	33.6464	0.906798	18.329	0.0944938	-0.384908	-0.876323	0.63878	0.0395869	-1.74442	-1.27151	0.569275	0.29246
Dpy19l3	5.81617	1.09317	5.44508	1.00657	13.4349	1.42546	11.3427	0.290255	-0.0951172	-0.244219	0.380335	0.157461	-0.410801	-0.280206	0.311383	0.269239
Dpy19l4	2.09711	1.35088	2.98933	1.71388	5.57047	0.55431	11.1453	0.657281	0.511422	1.00057	1.24411	0.166879	-0.61236	-1.12002	0.940353	0.831507
Dpy30	35.9577	6.70332	14.2095	12.6579	46.1954	5.19707	29.6855	3.97383	-1.33944	-0.637991	1.313	0.252271	0.435591	-0.284367	0.31413	1.29959
Dpysl2	16.0043	3.46259	6.86333	2.08246	4.73807	4.65529	2.24387	1.88043	-1.22148	-1.07831	0.537627	1.86306	2.55313	2.39145	1.45145	1.28583
Dr1	9.8977	0.968469	4.68659	4.93847	25.5101	0.962629	24.5049	0.62319	-1.07855	-0.0579974	1.52677	0.0656496	-0.568866	-1.60793	0.151298	1.52068
Dram1	2.78786	1.07124	2.36395	0.289927	8.10322	0.771583	10.9547	0.15085	-0.237958	0.434981	0.581911	0.138802	-0.742297	-1.43374	0.571126	0.178051
Dram2	5.76897	3.38978	3.88868	0.0199141	12.5938	0.0868812	19.039	0.95031	-0.569035	0.59624	0.847744	0.0726951	-0.329291	-1.51307	0.84777	0.0723886
Drap1	105.352	14.2349	102.22	19.9119	135.29	1.37117	118.221	6.7573	-0.0435358	-0.194563	0.342019	0.0837478	0.436193	0.568715	0.195482	0.292878
Drg1	44.0925	13.6996	41.2557	3.72229	46.0763	0.426161	59.5631	1.06432	-0.0959387	0.370394	0.466765	0.0290279	0.733546	0.248707	0.448446	0.132695
Drg2	17.0017	5.8356	16.8314	1.9737	19.9121	0.77012	17.7918	1.25883	-0.0145253	-0.162432	0.523287	0.11633	0.569069	0.69847	0.498319	0.197585
Drosha	12.457	1.31983	5.08914	4.23029	8.90326	6.82694	4.11116	3.95785	-1.29146	-1.11479	1.20893	1.77562	1.28159	1.08641	1.11676	1.83499
Dscc1	22.1569	2.1193	4.93004	1.79033	25.9129	0.643738	10.7235	0.705573	-2.16809	-1.27289	0.541778	0.101465	0.571123	-0.342577	0.142571	0.53244
Dscr3	18.7921	2.61144	23.1936	9.57827	47.014	1.55497	76.426	1.9855	0.303605	0.700971	0.628616	0.0606767	-0.525929	-0.941802	0.206084	0.596967
Dse	5.82942	1.31721	5.20736	1.5246	31.4497	0.409828	23.7765	1.10681	-0.162799	-0.403513	0.533556	0.0697403	-1.63459	-1.41238	0.326531	0.427695
Dsn1	13.065	6.04223	6.22128	3.1067	61.9328	48.5441	24.1922	17.1964	-1.07042	-1.35616	0.981934	1.52656	-1.44796	-1.18073	1.31298	1.25327
Dsp	1.2269	1.17851	2.63014	0.361688	2.94569	0.11123	5.60201	0.0990593	1.10012	0.927338	1.39992	0.0601541	-0.466549	-0.312273	1.38687	0.200028
Dst	0.393852	0.392647	0.987653	0.59712	2.55852	2.66962	4.64204	5.62087	1.32635	0.85945	1.68209	2.30602	-1.90254	-1.45415	2.082	1.95256
Dstn	90.3203	21.6461	70.2363	24.8276	108.737	116.546	80.9896	91.5782	-0.362833	-0.425039	0.616133	2.24772	0.529312	0.573012	1.58449	1.70917
Dstyk	1.3274	0.188651	1.11699	0.515353	6.28142	0.0614985	6.19243	0.102348	-0.248985	-0.0205852	0.696488	0.0277144	-1.44545	-1.69235	0.205522	0.666051
Dtd1	50.3603	3.27043	26.3025	12.0197	68.2864	5.73567	65.7623	5.78684	-0.937087	-0.0543381	0.665904	0.175502	0.357726	-0.543529	0.153173	0.671392
Dtd2	6.16155	1.74953	5.10441	2.50273	12.2847	0.443088	8.87766	0.462801	-0.271551	-0.468616	0.817419	0.0914555	-0.198463	-0.0199039	0.412935	0.711353
Dtl	9.25093	2.49134	4.62148	3.05976	12.9887	1.64647	4.28988	0.461222	-1.00124	-1.59825	1.03117	0.239799	0.30745	0.885949	0.429416	0.967682
Dtnb	6.14477	0.822863	3.46579	1.52553	22.884	1.63656	23.6929	0.315346	-0.826178	0.0501136	0.663766	0.104946	-1.09987	-1.99467	0.219019	0.635319
Dtnbp1	18.9113	2.00368	22.9273	6.94293	41.9715	1.83901	74.3032	0.609966	0.277816	0.824014	0.462851	0.0643127	-0.353125	-0.917828	0.165411	0.437043
Dtwd1	3.79393	0.775116	3.31528	0.68989	11.7565	0.652504	11.0207	1.29514	-0.194563	-0.093244	0.420722	0.187501	-0.834656	-0.954481	0.305431	0.344783
Dtx2	2.75965	2.00116	2.66362	2.81614	6.53569	0.305611	8.69385	0.167351	-0.0510981	0.411655	1.8496	0.0729533	-0.446816	-0.928076	1.04834	1.52555
Dtx3	10.4818	2.71202	9.4359	5.12899	3.93836	2.29879	5.62608	2.90644	-0.15165	0.514536	0.868501	1.12454	2.20925	1.52456	0.921117	1.08186
Dtx3l	2.30015	1.14918	6.66014	5.87927	2.66423	0.299676	2.79905	0.0541341	1.53382	0.0712208	1.46337	0.164658	0.585051	2.02915	0.738824	1.27385
Dtymk	15.1673	9.39817	2.12867	1.6567	36.8673	1.22981	8.99905	0.308266	-2.83294	-2.03449	1.43522	0.0689809	-0.484341	-1.30129	0.895238	1.1239
Duox1	0.373106	0.275227	0.832824	0.262369	0.388346	0.0851282	1.89218	0.210674	1.15843	2.28464	1.15721	0.354704	0.73928	-0.405434	1.11022	0.482049
Dus1l	20.4139	1.35033	18.8109	6.51619	39.8552	0.244004	51.2186	1.34528	-0.11798	0.361898	0.508787	0.038909	-0.168182	-0.666566	0.0958389	0.501191
Dus2	13.3513	2.43135	16.1448	7.66159	29.5766	0.748072	33.6823	0.674465	0.274092	0.187532	0.733316	0.046541	-0.350444	-0.28239	0.265246	0.685247
Dus3l	5.25771	5.04035	9.37626	1.88024	10.5661	9.20767	23.6549	0.253663	0.834579	1.16269	1.41299	1.25731	-0.209903	-0.556521	1.86907	0.289719
Dus4l	10.7881	2.07986	7.03102	1.06366	11.3334	0.509996	11.4723	0.145494	-0.617639	0.0175777	0.353548	0.0674494	0.725902	0.0721787	0.285615	0.219019
Dusp10	2.71541	0.456072	1.19146	0.0960722	4.05749	0.143075	1.68046	0.0439036	-1.18845	-1.27173	0.268788	0.0633142	0.217624	0.282406	0.247593	0.122285
Dusp11	2.95668	3.08236	4.56122	1.28144	2.72236	2.60783	4.70226	5.68727	0.625445	0.788497	1.55768	2.2259	0.916157	0.734598	2.04255	1.79136
Dusp12	17.6945	2.08969	17.7669	2.83434	101.849	1.5492	80.1556	4.02297	0.00589534	-0.345563	0.286356	0.0756605	-1.72803	-1.39508	0.171788	0.241274
Dusp15	4.50353	2.86455	5.32036	4.45333	2.14553	1.92554	3.4948	3.25887	0.240468	0.703875	1.51669	1.86715	1.86676	1.38485	1.58698	1.80779
Dusp16	0.980364	0.322605	0.83715	0.376279	3.67362	0.09911	6.77164	0.196927	-0.227832	0.8823	0.803664	0.0572292	-1.10878	-2.23742	0.476335	0.649812
Dusp18	5.42464	1.89755	4.82872	3.32338	3.69548	2.76517	3.32567	3.08097	-0.167886	-0.152116	1.11383	1.71805	1.3508	1.31653	1.19165	1.66502
Dusp19	10.0242	0.833088	5.87157	3.4997	16.8555	1.04707	13.7179	0.212785	-0.771671	-0.297159	0.868225	0.0923727	0.0473102	-0.445707	0.149692	0.860198
Dusp3	14.6696	6.19227	4.88024	1.31899	16.1202	0.400391	11.8817	1.5978	-1.58781	-0.440122	0.723117	0.197288	0.661001	-0.505191	0.610037	0.435517
Dusp4	12.9372	2.82194	9.11425	1.6996	23.5977	0.716343	23.6572	1.41363	-0.505325	0.00363651	0.414013	0.0966943	-0.0700859	-0.597554	0.317723	0.282505
Dusp5	3.9794	1.53846	1.58058	1.46547	7.7379	0.529058	4.07599	0.0632902	-1.33209	-0.924791	1.44925	0.101152	-0.162355	-0.588162	0.566409	1.33781
Dusp6	10.1815	1.72311	2.47661	2.01642	21.1315	0.454439	4.99955	0.72561	-2.03951	-2.07953	1.19973	0.211672	-0.256409	-0.2349	0.246124	1.19314
Dusp7	3.9008	0.779975	2.35935	0.83201	14.3165	1.10223	9.21095	0.6088	-0.725377	-0.636258	0.584849	0.14639	-1.0788	-1.18643	0.309116	0.517616
Dut	92.0817	7.52745	13.4288	7.31476	102.26	108.103	16.8278	17.5518	-2.77758	-2.60333	0.794644	2.1425	0.645775	0.453015	1.52968	1.69761
Dvl1	4.07526	0.992954	4.65087	1.44091	10.2544	7.11144	11.0416	7.14259	0.190606	0.106708	0.568636	1.3682	-0.534239	-0.468847	1.06047	1.03476
Dvl2	17.6285	8.01348	28.5575	1.07082	23.3675	1.78674	36.5257	1.62662	0.695957	0.644405	0.65804	0.127658	0.390445	0.423491	0.665025	0.0839899
Dvl3	4.93944	1.21477	3.45296	1.38163	6.36446	0.507722	6.80105	0.606883	-0.516514	0.0957211	0.677586	0.172682	0.431349	-0.199392	0.373007	0.591446
Dxo	8.65368	1.04457	4.83159	2.65124	13.3599	0.856592	8.87153	0.684807	-0.840817	-0.590652	0.810579	0.14477	0.170517	-0.0981546	0.197187	0.799446
Dym	10.5598	1.73397	16.0988	1.38162	26.1084	1.22965	42.1535	0.702818	0.608366	0.691141	0.267302	0.0720798	-0.508891	-0.610172	0.246449	0.126129
Dync1h1	4.15205	0.0948141	17.6217	2.09853	17.3888	1.16239	47.373	1.02722	2.08546	1.44591	0.174937	0.101387	-1.26922	-0.64818	0.101912	0.174632
Dync1i2	40.9445	1.7093	57.5313	1.48762	41.2612	1.11803	54.3663	2.99365	0.490679	0.397926	0.0708452	0.0885384	0.785919	0.860166	0.0718023	0.087764
Dync1li1	24.1849	3.4606	30.4851	7.32291	39.5986	2.08882	39.2101	0.72471	0.334001	-0.0142249	0.403379	0.0806382	0.0856935	0.415413	0.220015	0.347578
Dync1li2	11.7876	4.4391	19.7619	0.917051	30.2935	0.292364	39.6293	0.23115	0.745451	0.387557	0.547416	0.0162688	-0.564704	-0.225317	0.543485	0.0674751
Dync2h1	0.435512	0.0268042	0.85539	0.203392	1.36339	0.109091	1.90562	0.0658981	0.97387	0.483064	0.354345	0.125756	-0.849378	-0.377078	0.145636	0.346648
Dync2li1	18.0974	7.14731	14.0277	7.21399	12.1462	10.6571	15.4393	15.5869	-0.367506	0.3461	0.93547	1.92968	1.37231	0.640201	1.38815	1.63457
Dynll2	9.91012	10.0563	14.9516	5.96004	41.6178	32.2736	30.5863	19.5977	0.593321	-0.444314	1.57288	1.45126	-1.27319	-0.25406	1.84252	1.08868
Dynlrb1	85.6685	18.8103	33.4733	3.03831	140.639	5.57947	97.8238	6.22523	-1.35575	-0.523739	0.342773	0.108188	0.0818772	-0.768643	0.321903	0.159928
Dynlt1	25.6849	3.9779	14.6518	6.71912	57.1549	3.2128	27.8967	2.18556	-0.809848	-1.03478	0.698313	0.139111	-0.356917	-0.150487	0.237697	0.671188
Dynlt3	12.1553	4.71938	6.16886	1.32011	46.5269	3.50013	32.0179	1.11589	-0.978505	-0.539186	0.639585	0.119613	-1.13945	-1.59727	0.570555	0.312798
Dyrk1a	2.94857	2.55728	5.99102	1.07792	9.54385	2.83491	10.9207	3.39572	1.02279	0.194425	1.27788	0.62039	-0.897519	-0.0876626	1.3226	0.518281
Dyrk2	1.12557	0.0864281	2.50034	0.876408	13.2738	1.81771	10.8284	0.111487	1.15147	-0.293762	0.517678	0.198119	-2.76282	-1.33609	0.226501	0.505904
Dysf	2.78456	0.466691	0.386558	0.153934	4.17435	0.0792107	0.3146	0.00156332	-2.84869	-3.72996	0.623314	0.0282991	0.212937	1.0757	0.24334	0.57455
Dzip1	0.576112	0.220592	1.3157	0.432595	1.91944	1.15313	3.1307	2.36337	1.19141	0.705804	0.72812	1.39188	-0.939223	-0.472128	1.02779	1.18791
Dzip1l	1.54135	1.24589	2.87409	0.900417	2.54183	2.91378	2.23405	2.04205	0.898908	-0.186206	1.25067	2.1152	0.0753692	1.14198	2.0236	1.39401
Dzip3	2.56578	1.88436	1.96945	2.36186	3.46184	2.55334	4.32821	2.37074	-0.381606	0.32223	2.02881	1.32542	0.364894	-0.357448	1.50164	1.90207
E2f1	3.88024	3.1219	1.30013	0.608866	30.989	1.23677	9.64265	0.739794	-1.57749	-1.68426	1.34306	0.124765	-2.2005	-2.11225	1.16217	0.68464
E2f2	3.23123	1.00473	0.903235	0.883912	10.7746	1.33646	4.29784	1.00121	-1.83891	-1.32595	1.48139	0.380759	-0.940443	-1.47191	0.482971	1.45128
E2f3	3.6936	1.19833	1.97307	1.47083	4.91629	3.06092	3.33924	3.85808	-0.904584	-0.558053	1.1729	1.89347	0.384494	0.0194572	1.01287	1.98369
E2f4	24.7588	2.75116	8.32279	4.36636	58.6309	8.42513	35.8911	1.35992	-1.5728	-0.708034	0.773668	0.214398	-0.446684	-1.32996	0.262064	0.758848
E2f7	4.12844	1.50522	1.50848	0.253726	6.17784	0.442198	1.1685	0.101719	-1.4525	-2.40244	0.579278	0.162591	0.215531	1.14697	0.536043	0.273234
E2f8	7.95417	2.74259	2.88029	0.747119	7.86929	0.576854	1.31992	0.184928	-1.4655	-2.57578	0.622486	0.228124	0.812516	1.90429	0.508558	0.425321
Eaf1	10.5015	1.15979	4.4259	1.31206	35.1244	1.77626	21.809	1.15691	-1.24654	-0.687551	0.456402	0.105735	-0.944847	-1.52235	0.175242	0.43448
Eapp	43.1587	3.22044	35.7939	14.8588	61.3822	1.70663	58.945	3.85661	-0.269936	-0.0584493	0.608492	0.102561	0.288869	0.0588763	0.114882	0.606287
Ears2	8.93083	2.96802	12.4583	4.04045	13.7112	0.299312	16.0372	0.990066	0.480243	0.226073	0.669926	0.0944697	0.178552	0.414216	0.480491	0.476293
Ebag9	5.66387	2.47352	9.99955	3.96493	13.4199	1.70572	12.5971	0.541688	0.820074	-0.091289	0.851	0.193581	-0.447478	0.445379	0.656195	0.575397
Ebf2	1.78498	0.978177	2.57049	1.20999	2.41908	0.220165	3.05925	0.376384	0.526131	0.338721	1.04223	0.220784	0.358492	0.527396	0.80143	0.701924
[truncated: 7,933 more rows]
