# Supplementary material for: Ribosome profiling-guided depletion of an mRNA increases cell growth rate and protein secretion
Source: Sci Rep. 2017 Jan 16;7:40388. doi: 10.1038/srep40388 (PMC5238448; doi:10.1038/srep40388)
Supplement: Supplementary Table 8 [file srep40388-s6.xls]

## Sheet: GOterm Up
Supplementary table S8 - Gene Set Enrichment Analysis of fold changes from day three to day six in Ribo-seq
NAME	SIZE	ES	NES	NOM p-val	FDR q-val	FWER p-val	RANK AT MAX	LEADING EDGE	pvalue	meanratio
RESPONSE TO ENDOPLASMIC RETICULUM STRESS	43	0.590417	2.15224	0	0.0158724	0.03	2435	tags=51%, list=25%, signal=67%	0.000175642	0.626215
ENDOPLASMIC RETICULUM UNFOLDED PROTEIN RESPONSE	22	0.714948	2.16453	0	0.0277788	0.026	1228	tags=41%, list=12%, signal=47%	0.00217462	0.835284
LYSOSOME ORGANIZATION	19	0.679449	2.01822	0	0.0566303	0.146	1614	tags=53%, list=16%, signal=63%	0.000497859	0.875716
ER TO GOLGI VESICLE-MEDIATED TRANSPORT	42	0.535517	1.9511	0.00196078	0.0913129	0.298	1838	tags=31%, list=19%, signal=38%	0.034837	0.715643
AUTOPHAGY	59	0.479532	1.87511	0	0.138954	0.484	2802	tags=51%, list=28%, signal=70%	8.49512e-05	0.48749
RESPONSE TO UNFOLDED PROTEIN	23	0.590471	1.83817	0	0.15701	0.599	2836	tags=61%, list=29%, signal=85%	0.00103199	0.63857
PROTEIN STABILIZATION	52	0.454629	1.73264	0.00193424	0.317767	0.888	1900	tags=33%, list=19%, signal=40%	0.0119681	0.364531
SKELETAL SYSTEM MORPHOGENESIS	21	0.561524	1.70815	0.0148699	0.333699	0.933	1398	tags=48%, list=14%, signal=55%	0.00646988	0.538294
SODIUM ION TRANSPORT	26	0.517891	1.6755	0.00972763	0.376119	0.97	1752	tags=38%, list=18%, signal=47%	0.045495	0.413929
B CELL DIFFERENTIATION	18	0.557069	1.63144	0.0196078	0.41497	0.989	1455	tags=39%, list=15%, signal=45%	0.181811	0.368468
PROTEIN DEUBIQUITINATION	42	0.443968	1.61626	0.0194175	0.419342	0.992	2360	tags=38%, list=24%, signal=50%	0.00316543	0.387059
NOTCH SIGNALING PATHWAY	26	0.503532	1.63926	0.0234375	0.435147	0.988	2508	tags=54%, list=25%, signal=72%	0.00475895	0.573077
TRANSMEMBRANE TRANSPORT	91	0.36871	1.55839	0.00607287	0.46837	0.999	1773	tags=31%, list=18%, signal=37%	0.0218038	0.271447
AXON GUIDANCE	33	0.459891	1.56597	0.0198807	0.474144	0.999	1377	tags=30%, list=14%, signal=35%	0.0103772	0.486832
TOXIN TRANSPORT	22	0.489933	1.51916	0.0326296	0.480829	1	4343	tags=68%, list=44%, signal=121%	0.0240345	0.412374
PROTEIN PROCESSING	20	0.52589	1.57402	0.0287908	0.48278	0.998	1398	tags=35%, list=14%, signal=41%	0.13163	0.519147
TRANSPORT	466	0.289201	1.51012	0	0.485353	1	2615	tags=33%, list=26%, signal=42%	0.0010344	0.198037
SODIUM ION TRANSMEMBRANE TRANSPORT	17	0.556206	1.58393	0.0408163	0.486654	0.997	2364	tags=53%, list=24%, signal=69%	0.0139977	0.612073
NEGATIVE REGULATION OF TOR SIGNALING	15	0.552014	1.53377	0.0432331	0.48759	0.999	1382	tags=47%, list=14%, signal=54%	0.0747247	0.430816
PROTEOLYSIS	165	0.336292	1.54103	0.00195312	0.493388	0.999	2768	tags=40%, list=28%, signal=55%	0.00132922	0.256678
INTRINSIC APOPTOTIC SIGNALING PATHWAY IN RESPONSE TO ENDOPLASMIC RETICULUM STRESS	17	0.522178	1.51972	0.0318725	0.504473	1	480	tags=24%, list=5%, signal=25%	0.308855	0.333913
NUCLEOPHAGY	17	0.504133	1.45924	0.0677618	0.516265	1	3423	tags=71%, list=34%, signal=108%	0.0201103	0.475115
CELLULAR RESPONSE TO CAMP	20	0.498995	1.47175	0.0490566	0.518166	1	2784	tags=60%, list=28%, signal=83%	0.0429009	0.482823
CELL PROJECTION ORGANIZATION	39	0.414676	1.46033	0.0441767	0.532815	1	607	tags=15%, list=6%, signal=16%	0.380013	0.276942
ER-ASSOCIATED UBIQUITIN-DEPENDENT PROTEIN CATABOLIC PROCESS	27	0.448592	1.47293	0.0487329	0.536284	1	2835	tags=41%, list=29%, signal=57%	0.0173288	0.468097
AUTOPHAGIC VACUOLE ASSEMBLY	31	0.452977	1.48378	0.0478927	0.548614	1	3159	tags=61%, list=32%, signal=90%	0.00196977	0.454412
CALCIUM ION TRANSMEMBRANE TRANSPORT	28	0.441113	1.442	0.0568627	0.552638	1	2761	tags=54%, list=28%, signal=74%	0.0151291	0.379148
PEROXISOME ORGANIZATION	16	0.516673	1.47399	0.0722892	0.556302	1	1569	tags=38%, list=16%, signal=44%	0.0637033	0.436082
VESICLE DOCKING INVOLVED IN EXOCYTOSIS	17	0.493418	1.42935	0.0777989	0.574182	1	1924	tags=35%, list=19%, signal=44%	0.0698453	0.39119
VESICLE-MEDIATED TRANSPORT	100	0.331671	1.41304	0.0198413	0.589439	1	1165	tags=13%, list=12%, signal=15%	0.322464	0.262347
PROTEIN TRANSPORT	270	0.293048	1.4182	0.00363636	0.590813	1	2639	tags=33%, list=27%, signal=43%	0.0354782	0.188737
REGULATION OF AUTOPHAGY	16	0.48617	1.40028	0.09375	0.613669	1	1582	tags=38%, list=16%, signal=45%	0.215045	0.305514
PROTEIN LOCALIZATION TO PLASMA MEMBRANE	30	0.416753	1.38535	0.0823293	0.628574	1	428	tags=17%, list=4%, signal=17%	0.253758	0.309908
NERVOUS SYSTEM DEVELOPMENT	100	0.320408	1.35274	0.0529532	0.639308	1	2695	tags=39%, list=27%, signal=53%	0.0256489	0.247478
IMMUNE RESPONSE	32	0.396308	1.34675	0.0854369	0.643455	1	3316	tags=63%, list=33%, signal=94%	0.0138989	0.349661
LIPID TRANSPORT	33	0.410063	1.38636	0.0699029	0.643843	1	328	tags=15%, list=3%, signal=16%	0.604072	0.177978
RESPONSE TO ESTROGEN	24	0.424891	1.34189	0.092	0.644036	1	1796	tags=46%, list=18%, signal=56%	0.0660295	0.332054
PHAGOCYTOSIS	16	0.479839	1.35602	0.10241	0.644351	1	876	tags=25%, list=9%, signal=27%	0.181548	0.361461
GLUCOSE HOMEOSTASIS	38	0.393098	1.36961	0.101365	0.648987	1	1683	tags=29%, list=17%, signal=35%	0.367124	0.23836
REGULATION OF PROTEASOMAL PROTEIN CATABOLIC PROCESS	39	0.379875	1.35616	0.0889749	0.660601	1	2360	tags=41%, list=24%, signal=54%	0.00532494	0.36375
POSITIVE REGULATION OF SMOOTH MUSCLE CELL PROLIFERATION	20	0.452858	1.37064	0.107143	0.66368	1	901	tags=35%, list=9%, signal=38%	0.0417532	0.366774
CELLULAR RESPONSE TO NITROGEN STARVATION	15	0.476005	1.32536	0.137177	0.668408	1	3423	tags=67%, list=34%, signal=102%	0.0595013	0.426678
PROTEIN FOLDING	63	0.345114	1.35803	0.0730769	0.672313	1	3384	tags=46%, list=34%, signal=69%	0.0169843	0.298848
CELLULAR CALCIUM ION HOMEOSTASIS	21	0.440878	1.32739	0.125483	0.676709	1	1293	tags=29%, list=13%, signal=33%	0.0680118	0.404432
POSITIVE REGULATION OF PROTEIN BINDING	22	0.424096	1.30974	0.113684	0.709214	1	1066	tags=32%, list=11%, signal=36%	0.231734	0.256225
TRNA AMINOACYLATION FOR PROTEIN TRANSLATION	21	0.429117	1.30147	0.146667	0.724177	1	1156	tags=24%, list=12%, signal=27%	0.150372	0.311417
RETROGRADE TRANSPORT, ENDOSOME TO GOLGI	35	0.367263	1.28854	0.12766	0.725707	1	2315	tags=31%, list=23%, signal=41%	0.302137	0.192601
CAMERA-TYPE EYE DEVELOPMENT	18	0.450471	1.29238	0.148077	0.726766	1	2770	tags=44%, list=28%, signal=62%	0.106782	0.386454
RETROGRADE VESICLE-MEDIATED TRANSPORT, GOLGI TO ER	16	0.449849	1.29353	0.146435	0.738152	1	3617	tags=56%, list=36%, signal=88%	0.0862941	0.352001
ION TRANSPORT	88	0.302155	1.24794	0.12218	0.789965	1	1615	tags=27%, list=16%, signal=32%	0.038781	0.198594
NEURON MIGRATION	37	0.358219	1.25058	0.14786	0.794531	1	2142	tags=38%, list=22%, signal=48%	0.120299	0.275104
POSITIVE REGULATION OF CANONICAL WNT SIGNALING PATHWAY	23	0.381319	1.18688	0.204239	0.801241	1	2124	tags=43%, list=21%, signal=55%	0.122841	0.295609
HEART MORPHOGENESIS	18	0.407655	1.2016	0.218324	0.80409	1	2138	tags=39%, list=22%, signal=49%	0.555769	0.195938
ENDOSOME ORGANIZATION	19	0.399265	1.18257	0.232824	0.805664	1	2192	tags=32%, list=22%, signal=40%	0.257314	0.241825
ESTABLISHMENT OF PROTEIN LOCALIZATION	17	0.416366	1.18864	0.229249	0.805823	1	846	tags=29%, list=9%, signal=32%	0.157126	0.316473
SOMITOGENESIS	15	0.422329	1.17938	0.263056	0.806066	1	2136	tags=53%, list=22%, signal=68%	0.0668567	0.343377
CATION TRANSMEMBRANE TRANSPORT	33	0.368367	1.25126	0.195565	0.806955	1	1615	tags=30%, list=16%, signal=36%	0.116381	0.276867
TRANSLATIONAL INITIATION	29	0.376954	1.25408	0.142	0.811774	1	2621	tags=41%, list=26%, signal=56%	0.160737	0.242495
FACE MORPHOGENESIS	15	0.447689	1.25788	0.202811	0.812607	1	846	tags=40%, list=9%, signal=44%	0.227808	0.263476
MEMORY	17	0.42689	1.20234	0.227898	0.813275	1	941	tags=35%, list=9%, signal=39%	0.373968	0.254502
MITOCHONDRION ORGANIZATION	34	0.337275	1.15054	0.250996	0.81485	1	2009	tags=29%, list=20%, signal=37%	0.293158	0.18496
MULTICELLULAR ORGANISMAL DEVELOPMENT	200	0.253074	1.18915	0.117647	0.81535	1	2840	tags=37%, list=29%, signal=51%	0.0423089	0.149125
INFLAMMATORY RESPONSE	59	0.307189	1.2049	0.150579	0.815913	1	1502	tags=25%, list=15%, signal=30%	0.322387	0.183505
BIOSYNTHETIC PROCESS	16	0.411801	1.19179	0.224242	0.816988	1	1272	tags=19%, list=13%, signal=21%	0.384187	0.26644
POSITIVE REGULATION OF SEQUENCE-SPECIFIC DNA BINDING TRANSCRIPTION FACTOR ACTIVITY	39	0.331519	1.16712	0.21881	0.816997	1	2335	tags=36%, list=24%, signal=47%	0.499696	0.162291
CHROMATIN REMODELING	42	0.326658	1.15803	0.243542	0.81848	1	1401	tags=21%, list=14%, signal=25%	0.601551	0.105641
UBIQUITIN-DEPENDENT PROTEIN CATABOLIC PROCESS	82	0.279578	1.15173	0.201566	0.820171	1	2864	tags=37%, list=29%, signal=51%	0.0349845	0.194974
CELLULAR PROTEIN MODIFICATION PROCESS	24	0.379402	1.21406	0.201161	0.820948	1	2334	tags=33%, list=24%, signal=43%	0.418713	0.228689
POSITIVE REGULATION OF PROTEIN PHOSPHORYLATION	63	0.307573	1.19364	0.176	0.821819	1	2124	tags=33%, list=21%, signal=42%	0.798508	0.123027
CELLULAR RESPONSE TO GLUCOSE STARVATION	17	0.421885	1.2101	0.214559	0.822176	1	2755	tags=47%, list=28%, signal=65%	0.337618	0.218209
SPINAL CORD DEVELOPMENT	18	0.403605	1.15968	0.26145	0.822671	1	3073	tags=50%, list=31%, signal=72%	0.16694	0.314422
LIPID CATABOLIC PROCESS	28	0.352995	1.16249	0.262868	0.823057	1	3008	tags=50%, list=30%, signal=72%	0.196301	0.249674
NEGATIVE REGULATION OF CELL MIGRATION	35	0.341859	1.17143	0.224299	0.823604	1	1900	tags=26%, list=19%, signal=32%	0.348189	0.186248
NEGATIVE REGULATION OF ENDOPEPTIDASE ACTIVITY	24	0.398528	1.23083	0.176471	0.82616	1	1550	tags=38%, list=16%, signal=44%	0.205088	0.23712
POST-EMBRYONIC DEVELOPMENT	46	0.319756	1.16738	0.197674	0.826647	1	2961	tags=46%, list=30%, signal=65%	0.189885	0.184457
MICROTUBULE-BASED MOVEMENT	29	0.37833	1.25837	0.173077	0.826821	1	1191	tags=24%, list=12%, signal=27%	0.524655	0.218979
CILIUM MORPHOGENESIS	29	0.37528	1.22685	0.177866	0.827959	1	766	tags=21%, list=8%, signal=22%	0.134034	0.305236
RHYTHMIC PROCESS	46	0.325984	1.20498	0.17782	0.828391	1	1840	tags=35%, list=19%, signal=42%	0.0900622	0.1746
NEURON DEVELOPMENT	15	0.410108	1.15207	0.275654	0.829171	1	649	tags=20%, list=7%, signal=21%	0.216295	0.349135
BLOOD VESSEL REMODELING	15	0.433016	1.2148	0.218868	0.832054	1	911	tags=27%, list=9%, signal=29%	0.123126	0.364578
ACTIN FILAMENT ORGANIZATION	25	0.38417	1.23262	0.188324	0.833642	1	2460	tags=36%, list=25%, signal=48%	0.467955	0.242795
INTRACELLULAR PROTEIN TRANSPORT	145	0.254125	1.14183	0.179048	0.835665	1	1606	tags=22%, list=16%, signal=26%	0.0712174	0.146613
VISUAL LEARNING	21	0.395752	1.22008	0.19246	0.839794	1	2250	tags=38%, list=23%, signal=49%	0.127265	0.322705
CEREBRAL CORTEX DEVELOPMENT	32	0.358079	1.21631	0.184762	0.840034	1	2784	tags=41%, list=28%, signal=56%	0.196271	0.266329
CATION TRANSPORT	25	0.360243	1.12985	0.307692	0.849886	1	2962	tags=48%, list=30%, signal=68%	0.0874075	0.283087
RIBOSOME BIOGENESIS	56	0.295682	1.13167	0.26572	0.853289	1	3155	tags=48%, list=32%, signal=70%	0.0426871	0.205751
NEURON PROJECTION MORPHOGENESIS	17	0.394289	1.12571	0.303748	0.855135	1	3298	tags=59%, list=33%, signal=88%	0.0730056	0.343568
PROTEIN UBIQUITINATION INVOLVED IN UBIQUITIN-DEPENDENT PROTEIN CATABOLIC PROCESS	35	0.319804	1.12256	0.241176	0.856322	1	3293	tags=49%, list=33%, signal=72%	0.153408	0.240765
HISTONE H4 ACETYLATION	18	0.383282	1.13347	0.281746	0.857028	1	2585	tags=44%, list=26%, signal=60%	0.162794	0.264569
POSITIVE REGULATION OF ANGIOGENESIS	24	0.360106	1.1134	0.313131	0.878981	1	2712	tags=50%, list=27%, signal=69%	0.178239	0.282458
ANGIOGENESIS	67	0.280748	1.10521	0.258517	0.889978	1	1635	tags=27%, list=16%, signal=32%	0.417963	0.0879247
POSITIVE REGULATION OF ACTIN FILAMENT POLYMERIZATION	18	0.373328	1.10524	0.317919	0.899637	1	3462	tags=50%, list=35%, signal=77%	0.130022	0.287608
RAS PROTEIN SIGNAL TRANSDUCTION	19	0.370216	1.09831	0.318681	0.904953	1	1281	tags=21%, list=13%, signal=24%	0.404049	0.184279
POSITIVE REGULATION OF CELL ADHESION	19	0.361528	1.08375	0.345631	0.910383	1	2761	tags=42%, list=28%, signal=58%	0.351407	0.204478
NEGATIVE REGULATION OF CELL DEATH	29	0.327203	1.08608	0.316667	0.910955	1	2755	tags=38%, list=28%, signal=52%	0.311684	0.239421
SMOOTHENED SIGNALING PATHWAY	27	0.327354	1.0807	0.346457	0.912315	1	1248	tags=26%, list=13%, signal=30%	0.973449	0.0699014
PEPTIDYL-TYROSINE PHOSPHORYLATION	38	0.307663	1.0872	0.336673	0.916586	1	2026	tags=34%, list=20%, signal=43%	0.496514	0.122464
PROTEIN IMPORT INTO NUCLEUS	18	0.36564	1.06768	0.360624	0.922373	1	1287	tags=22%, list=13%, signal=25%	0.261561	0.239715
ION TRANSMEMBRANE TRANSPORT	18	0.373228	1.08791	0.340996	0.923256	1	651	tags=22%, list=7%, signal=24%	0.784926	0.154287
CENTRAL NERVOUS SYSTEM DEVELOPMENT	30	0.31998	1.07231	0.324544	0.923972	1	1599	tags=23%, list=16%, signal=28%	0.471321	0.165421
CALCIUM ION TRANSPORT	31	0.317865	1.06185	0.337864	0.924364	1	1398	tags=29%, list=14%, signal=34%	0.117862	0.216096
REGULATION OF CATALYTIC ACTIVITY	49	0.242034	0.887566	0.644068	0.925999	1	1230	tags=16%, list=12%, signal=19%	0.770744	0.0335339
PROTEIN UBIQUITINATION	191	0.227801	1.06397	0.302505	0.926254	1	2682	tags=34%, list=27%, signal=45%	0.0276953	0.135225
EMBRYONIC ORGAN DEVELOPMENT	15	0.387322	1.08948	0.338057	0.927091	1	2961	tags=47%, list=30%, signal=66%	0.220706	0.271914
DETERMINATION OF LEFT/RIGHT SYMMETRY	18	0.303902	0.88885	0.619802	0.92781	1	1113	tags=22%, list=11%, signal=25%	0.342711	0.193091
POSITIVE REGULATION OF NEURON APOPTOTIC PROCESS	25	0.332819	1.06865	0.372428	0.927899	1	1221	tags=24%, list=12%, signal=27%	0.827344	0.0845803
LEARNING OR MEMORY	15	0.316453	0.881824	0.632812	0.930432	1	694	tags=20%, list=7%, signal=21%	0.975196	-0.000817548
PEPTIDYL-THREONINE PHOSPHORYLATION	19	0.297505	0.889678	0.617464	0.930771	1	2113	tags=37%, list=21%, signal=47%	0.365253	0.168344
RESPONSE TO HYPOXIA	83	0.261097	1.0724	0.288136	0.932857	1	1038	tags=23%, list=10%, signal=25%	0.893858	-0.00635292
POSITIVE REGULATION OF BMP SIGNALING PATHWAY	17	0.302991	0.882303	0.607422	0.934234	1	857	tags=18%, list=9%, signal=19%	0.322304	0.245035
SENSORY PERCEPTION OF SOUND	21	0.29039	0.889877	0.622137	0.935338	1	963	tags=24%, list=10%, signal=26%	0.883423	0.0768058
SIGNAL TRANSDUCTION	230	0.183942	0.889943	0.756052	0.94031	1	1626	tags=19%, list=16%, signal=22%	0.665544	-0.0100211
POSITIVE REGULATION OF DNA REPAIR	17	0.307944	0.874906	0.616142	0.941751	1	1351	tags=24%, list=14%, signal=27%	0.765195	0.0065597
REGULATION OF PROTEIN PHOSPHORYLATION	19	0.282813	0.856314	0.691729	0.942402	1	1743	tags=26%, list=18%, signal=32%	0.885802	0.0685856
TRNA PROCESSING	50	0.229037	0.858117	0.704633	0.943192	1	1689	tags=22%, list=17%, signal=26%	0.895537	0.0163992
MATURATION OF SSU-RRNA FROM TRICISTRONIC RRNA TRANSCRIPT (SSU-RRNA, 5.8S RRNA, LSU-RRNA)	22	0.281267	0.890687	0.62249	0.94357	1	4177	tags=64%, list=42%, signal=110%	0.227557	0.204112
CELL MIGRATION	70	0.215943	0.859654	0.743487	0.944384	1	2113	tags=26%, list=21%, signal=32%	0.71113	0.0166089
MULTICELLULAR ORGANISM GROWTH	51	0.237935	0.891638	0.644	0.9463	1	1393	tags=22%, list=14%, signal=25%	0.383152	0.111151
PROGRAMMED CELL DEATH	16	0.298567	0.870917	0.648045	0.946468	1	3080	tags=44%, list=31%, signal=63%	0.589086	0.197545
CHOLESTEROL HOMEOSTASIS	17	0.29458	0.85245	0.656746	0.946722	1	1212	tags=24%, list=12%, signal=27%	0.929045	0.0283972
NEGATIVE REGULATION OF TRANSCRIPTION, DNA-TEMPLATED	201	0.222733	1.05314	0.331429	0.947149	1	1160	tags=18%, list=12%, signal=20%	0.358767	0.0579833
CELLULAR RESPONSE TO HYDROGEN PEROXIDE	30	0.254931	0.860386	0.684825	0.947584	1	1520	tags=27%, list=15%, signal=31%	0.452626	0.127817
TRANSCRIPTION FROM RNA POLYMERASE II PROMOTER	225	0.180842	0.861895	0.83659	0.948769	1	1698	tags=19%, list=17%, signal=23%	0.939742	0.0159836
PHOSPHATIDYLINOSITOL PHOSPHORYLATION	19	0.295655	0.892532	0.614931	0.949277	1	1711	tags=26%, list=17%, signal=32%	0.425359	0.176216
MUSCLE ORGAN DEVELOPMENT	19	0.289858	0.863398	0.683761	0.949919	1	1620	tags=26%, list=16%, signal=31%	0.43871	0.168275
LAMELLIPODIUM ASSEMBLY	16	0.311516	0.894088	0.622093	0.9504	1	1478	tags=25%, list=15%, signal=29%	0.563869	-0.0427795
RESPONSE TO COLD	16	0.329616	0.940932	0.522954	0.950547	1	1256	tags=25%, list=13%, signal=29%	0.983768	0.0557791
POSITIVE REGULATION OF PEPTIDYL-SERINE PHOSPHORYLATION	32	0.256287	0.866893	0.661737	0.951381	1	2319	tags=34%, list=23%, signal=45%	0.757319	0.0479611
RESPONSE TO GLUCOSE	27	0.270547	0.895648	0.614232	0.951447	1	901	tags=22%, list=9%, signal=24%	0.954695	0.00137529
PROTEIN CATABOLIC PROCESS	15	0.308793	0.897656	0.629259	0.951516	1	1121	tags=13%, list=11%, signal=15%	0.731325	0.100527
NEGATIVE REGULATION OF TRANSLATION	25	0.270701	0.864724	0.688623	0.951649	1	1640	tags=24%, list=17%, signal=29%	0.549586	0.133761
AXONOGENESIS	33	0.277116	0.941845	0.543925	0.953882	1	2622	tags=36%, list=26%, signal=49%	0.2572	0.173601
CELLULAR RESPONSE TO RETINOIC ACID	17	0.310693	0.89848	0.6	0.954698	1	1819	tags=29%, list=18%, signal=36%	0.541156	0.168697
CELL DIFFERENTIATION	201	0.200097	0.932616	0.641366	0.956612	1	1065	tags=15%, list=11%, signal=17%	0.491802	0.0396869
POSITIVE REGULATION OF NEURON DIFFERENTIATION	24	0.300126	0.946949	0.52381	0.957045	1	2886	tags=46%, list=29%, signal=64%	0.0541074	0.249653
DENDRITE MORPHOGENESIS	15	0.332954	0.93432	0.561886	0.957665	1	233	tags=13%, list=2%, signal=14%	0.869015	0.0978553
SIGNAL TRANSDUCTION BY PROTEIN PHOSPHORYLATION	25	0.287449	0.907388	0.612326	0.958234	1	3380	tags=36%, list=34%, signal=54%	0.395576	0.161397
CELL MORPHOGENESIS	34	0.274324	0.942266	0.530214	0.958767	1	2466	tags=35%, list=25%, signal=47%	0.547034	0.11795
SPERMATOGENESIS	125	0.204224	0.900939	0.712621	0.958899	1	2576	tags=34%, list=26%, signal=45%	0.242784	0.0872403
ANTERIOR/POSTERIOR PATTERN SPECIFICATION	37	0.265487	0.935845	0.558712	0.959334	1	3331	tags=46%, list=34%, signal=69%	0.186396	0.183237
NEURAL TUBE DEVELOPMENT	18	0.303474	0.898635	0.601643	0.95978	1	2498	tags=44%, list=25%, signal=59%	0.63569	0.14002
ADULT LOCOMOTORY BEHAVIOR	19	0.31951	0.943753	0.528958	0.960363	1	3075	tags=58%, list=31%, signal=84%	0.174247	0.221967
APOPTOTIC SIGNALING PATHWAY	19	0.34608	1.02972	0.420263	0.960675	1	2354	tags=37%, list=24%, signal=48%	0.478188	0.168096
EXOCYTOSIS	30	0.256173	0.842057	0.72619	0.960914	1	1422	tags=17%, list=14%, signal=19%	0.667428	0.106951
CELL-MATRIX ADHESION	26	0.323324	1.04386	0.393881	0.961607	1	157	tags=12%, list=2%, signal=12%	0.533685	0.17159
PROTEIN AUTOPHOSPHORYLATION	74	0.225241	0.918241	0.612648	0.961893	1	1582	tags=23%, list=16%, signal=27%	0.440423	0.0393766
REGULATION OF TRANSLATION	46	0.251212	0.920406	0.59887	0.961896	1	1350	tags=17%, list=14%, signal=20%	0.332419	-0.0552312
CELLULAR RESPONSE TO ORGANIC CYCLIC COMPOUND	39	0.267493	0.947381	0.511364	0.962077	1	2898	tags=51%, list=29%, signal=72%	0.212457	0.140553
POSITIVE REGULATION OF INTRINSIC APOPTOTIC SIGNALING PATHWAY	15	0.379687	1.04618	0.391039	0.962227	1	888	tags=27%, list=9%, signal=29%	0.8362	0.0386516
GPI ANCHOR BIOSYNTHETIC PROCESS	22	0.293938	0.901639	0.573146	0.962551	1	1536	tags=23%, list=15%, signal=27%	0.580574	0.192909
POSITIVE REGULATION OF PROTEASOMAL UBIQUITIN-DEPENDENT PROTEIN CATABOLIC PROCESS	27	0.319852	1.03138	0.395833	0.962989	1	1283	tags=22%, list=13%, signal=25%	0.90133	0.0741365
RESPONSE TO CALCIUM ION	22	0.275916	0.843188	0.692308	0.963085	1	1586	tags=27%, list=16%, signal=32%	0.806384	0.0920032
POSITIVE REGULATION OF GENE EXPRESSION	100	0.212762	0.907515	0.678571	0.963482	1	2137	tags=28%, list=22%, signal=35%	0.876373	0.0512109
OVARIAN FOLLICLE DEVELOPMENT	18	0.322935	0.923753	0.585603	0.964164	1	1796	tags=33%, list=18%, signal=41%	0.841571	0.109179
NEGATIVE REGULATION OF TRANSCRIPTION FROM RNA POLYMERASE II PROMOTER	276	0.18556	0.909118	0.740458	0.964325	1	1604	tags=18%, list=16%, signal=21%	0.904285	0.0312602
CHROMATIN MODIFICATION	146	0.206176	0.921653	0.653358	0.96433	1	2623	tags=31%, list=26%, signal=41%	0.234544	0.0787984
EMBRYONIC CRANIAL SKELETON MORPHOGENESIS	19	0.279552	0.831403	0.69901	0.964772	1	2446	tags=47%, list=25%, signal=63%	0.479578	0.120655
ENDOSOME TO LYSOSOME TRANSPORT	20	0.316445	0.95473	0.495968	0.965199	1	1354	tags=25%, list=14%, signal=29%	0.459488	0.147591
SOMATIC STEM CELL MAINTENANCE	15	0.329211	0.92548	0.543478	0.965458	1	2819	tags=53%, list=28%, signal=74%	0.431321	0.188698
EPITHELIAL CELL DIFFERENTIATION	15	0.37995	1.03308	0.403543	0.965462	1	1095	tags=20%, list=11%, signal=22%	0.924111	0.129837
HEART LOOPING	23	0.296188	0.927195	0.56513	0.966383	1	2137	tags=39%, list=22%, signal=50%	0.266409	0.193985
BMP SIGNALING PATHWAY	20	0.29574	0.902223	0.600382	0.966502	1	1247	tags=25%, list=13%, signal=29%	0.740567	0.0435398
EPITHELIAL TO MESENCHYMAL TRANSITION	15	0.329992	0.910416	0.609467	0.966535	1	901	tags=27%, list=9%, signal=29%	0.938633	0.0508619
HEART DEVELOPMENT	77	0.233244	0.948029	0.557875	0.96655	1	1676	tags=18%, list=17%, signal=22%	0.981693	0.0563993
MAPK CASCADE	24	0.265325	0.836962	0.715385	0.967446	1	3153	tags=33%, list=32%, signal=49%	0.388771	0.169693
POSITIVE REGULATION OF TRANSCRIPTION, DNA-TEMPLATED	213	0.20212	0.955997	0.5706	0.967582	1	1580	tags=18%, list=16%, signal=21%	0.337012	0.0624227
POSITIVE REGULATION OF PROTEIN SECRETION	16	0.360437	0.982031	0.471374	0.967736	1	1529	tags=44%, list=15%, signal=52%	0.27967	0.148355
INTRACELLULAR SIGNAL TRANSDUCTION	136	0.186326	0.831777	0.845574	0.968648	1	1897	tags=20%, list=19%, signal=24%	0.60323	0.00810916
APOPTOTIC PROCESS	197	0.177375	0.827268	0.913043	0.968774	1	1874	tags=19%, list=19%, signal=23%	0.730599	0.0128307
SKELETAL MUSCLE TISSUE DEVELOPMENT	20	0.337392	1.03428	0.391813	0.97012	1	1122	tags=20%, list=11%, signal=23%	0.615359	0.144395
PROTEIN K48-LINKED DEUBIQUITINATION	15	0.354136	0.983474	0.474806	0.970186	1	2682	tags=40%, list=27%, signal=55%	0.271013	0.314038
PALATE DEVELOPMENT	31	0.298865	0.999214	0.431034	0.97054	1	857	tags=23%, list=9%, signal=25%	0.961263	0.00684292
SKELETAL MUSCLE CELL DIFFERENTIATION	16	0.332873	0.948747	0.533333	0.970727	1	3022	tags=50%, list=30%, signal=72%	0.180951	0.360227
NEUROMUSCULAR PROCESS CONTROLLING BALANCE	22	0.332526	1.01506	0.429688	0.970775	1	1614	tags=36%, list=16%, signal=43%	0.769688	0.0906085
RNA SECONDARY STRUCTURE UNWINDING	32	0.245588	0.832785	0.719331	0.971399	1	3647	tags=47%, list=37%, signal=74%	0.379205	0.137114
CELLULAR RESPONSE TO TUMOR NECROSIS FACTOR	27	0.275961	0.910734	0.565815	0.971467	1	1624	tags=26%, list=16%, signal=31%	0.863348	0.0947845
POSITIVE REGULATION OF CELL MIGRATION	61	0.252677	0.978439	0.476096	0.972213	1	2856	tags=38%, list=29%, signal=53%	0.305163	0.13044
POSITIVE REGULATION OF INFLAMMATORY RESPONSE	15	0.343065	0.956558	0.50823	0.97247	1	1520	tags=47%, list=15%, signal=55%	0.452637	0.0538019
BLOOD COAGULATION	20	0.319989	0.950243	0.509363	0.972693	1	1336	tags=25%, list=13%, signal=29%	0.171824	0.277967
CARBOHYDRATE METABOLIC PROCESS	45	0.260144	0.962857	0.514677	0.97281	1	1208	tags=20%, list=12%, signal=23%	0.415407	0.126
GOLGI ORGANIZATION	37	0.285555	1.0007	0.457692	0.972879	1	2367	tags=30%, list=24%, signal=39%	0.178252	0.194012
ZINC II ION TRANSPORT	15	0.355381	1.01222	0.422701	0.972948	1	2392	tags=33%, list=24%, signal=44%	0.413369	0.185474
POSITIVE REGULATION OF PROTEIN UBIQUITINATION	29	0.311574	1.01904	0.408915	0.973475	1	2111	tags=28%, list=21%, signal=35%	0.224747	0.218229
NEGATIVE REGULATION OF PROTEIN PHOSPHORYLATION	36	0.234574	0.820235	0.757455	0.973724	1	721	tags=17%, list=7%, signal=18%	0.990486	-0.00816822
CHEMOTAXIS	24	0.315171	0.98446	0.456967	0.974369	1	1228	tags=21%, list=12%, signal=24%	0.840365	0.104247
TRANSFORMING GROWTH FACTOR BETA RECEPTOR SIGNALING PATHWAY	31	0.286556	0.957847	0.534972	0.97532	1	2006	tags=32%, list=20%, signal=40%	0.600669	0.0709051
PROTEASOME-MEDIATED UBIQUITIN-DEPENDENT PROTEIN CATABOLIC PROCESS	92	0.244065	1.03502	0.409901	0.976221	1	3086	tags=36%, list=31%, signal=52%	0.144187	0.149664
POSITIVE REGULATION OF GTPASE ACTIVITY	156	0.199773	0.911027	0.687129	0.976427	1	1055	tags=14%, list=11%, signal=16%	0.711038	0.0220125
PROTEIN COMPLEX ASSEMBLY	19	0.33265	1.00184	0.454175	0.976699	1	1447	tags=26%, list=15%, signal=31%	0.866834	0.0903055
DEFENSE RESPONSE TO BACTERIUM	15	0.283772	0.789895	0.746535	0.977097	1	548	tags=13%, list=6%, signal=14%	0.668749	0.0888245
LACTATION	21	0.320542	0.963666	0.516252	0.9772	1	2962	tags=38%, list=30%, signal=54%	0.520138	0.144451
RESPONSE TO CAMP	28	0.31288	1.02027	0.432584	0.977372	1	871	tags=18%, list=9%, signal=20%	0.404638	-0.0499948
PROTON TRANSPORT	24	0.308318	0.974537	0.478346	0.977427	1	1357	tags=25%, list=14%, signal=29%	0.31768	0.214164
ACTIVATION OF MAPKK ACTIVITY	20	0.273535	0.820712	0.744639	0.977529	1	1917	tags=30%, list=19%, signal=37%	0.398093	0.148043
ENDOCYTOSIS	74	0.246103	0.988011	0.469388	0.977688	1	827	tags=15%, list=8%, signal=16%	0.895945	0.0552856
CELLULAR RESPONSE TO UV	21	0.332344	1.00825	0.471042	0.978026	1	786	tags=14%, list=8%, signal=15%	0.981165	0.0815884
RHO PROTEIN SIGNAL TRANSDUCTION	22	0.314045	0.992253	0.503891	0.978654	1	1995	tags=27%, list=20%, signal=34%	0.54558	0.232287
REGULATION OF RHO PROTEIN SIGNAL TRANSDUCTION	34	0.291807	1.01513	0.413208	0.97877	1	1995	tags=26%, list=20%, signal=33%	0.778759	0.0809428
RNA PROCESSING	43	0.216984	0.791231	0.846758	0.979171	1	2434	tags=21%, list=25%, signal=28%	0.457036	0.122083
REGULATION OF CIRCADIAN RHYTHM	27	0.302291	0.971743	0.474766	0.97952	1	1840	tags=33%, list=19%, signal=41%	0.493343	0.126469
NEGATIVE REGULATION OF NEURON DIFFERENTIATION	20	0.273757	0.812735	0.728953	0.979544	1	3431	tags=50%, list=35%, signal=76%	0.243439	0.19081
CIRCADIAN REGULATION OF GENE EXPRESSION	32	0.284536	0.958564	0.523046	0.979699	1	2634	tags=47%, list=27%, signal=64%	0.163334	0.152149
EMBRYONIC DIGIT MORPHOGENESIS	20	0.267743	0.814427	0.747984	0.980717	1	1177	tags=15%, list=12%, signal=17%	0.647997	0.0242139
INTRINSIC APOPTOTIC SIGNALING PATHWAY IN RESPONSE TO DNA DAMAGE BY P53 CLASS MEDIATOR	17	0.275556	0.792799	0.747715	0.980763	1	1473	tags=24%, list=15%, signal=28%	0.479251	-0.0749789
REGULATION OF CELL MIGRATION	19	0.321307	0.964672	0.477642	0.980884	1	2549	tags=53%, list=26%, signal=71%	0.312894	0.183342
ACTIVATION OF GTPASE ACTIVITY	16	0.278472	0.795199	0.739962	0.981033	1	471	tags=13%, list=5%, signal=13%	0.254557	-0.0949397
PLATELET-DERIVED GROWTH FACTOR RECEPTOR SIGNALING PATHWAY	17	0.350236	0.984656	0.499069	0.981131	1	1281	tags=24%, list=13%, signal=27%	0.926829	0.0873327
MITOCHONDRION DEGRADATION	23	0.311948	0.98913	0.428571	0.981529	1	3423	tags=52%, list=34%, signal=79%	0.251546	0.215142
HAIR FOLLICLE DEVELOPMENT	19	0.253865	0.762713	0.804688	0.982127	1	1497	tags=32%, list=15%, signal=37%	0.969231	-0.02426
NEGATIVE REGULATION OF EPITHELIAL CELL PROLIFERATION	20	0.337914	1.02113	0.412826	0.982565	1	3514	tags=55%, list=35%, signal=85%	0.155548	0.286297
SYNAPTIC TRANSMISSION	26	0.326709	1.03573	0.384615	0.982692	1	1293	tags=27%, list=13%, signal=31%	0.572581	0.118868
REGULATION OF SYNAPTIC PLASTICITY	15	0.281471	0.783885	0.748988	0.982766	1	838	tags=20%, list=8%, signal=22%	0.453233	-0.0584257
CIRCADIAN RHYTHM	36	0.287472	1.00226	0.454874	0.983298	1	1562	tags=28%, list=16%, signal=33%	0.383357	0.0971694
CHROMOSOME ORGANIZATION	21	0.251522	0.770109	0.789784	0.983411	1	2697	tags=38%, list=27%, signal=52%	0.685537	0.105566
ACTIVATION OF MAPK ACTIVITY	18	0.268624	0.772643	0.781853	0.983782	1	2111	tags=39%, list=21%, signal=49%	0.621523	0.0679683
NEURON APOPTOTIC PROCESS	24	0.24352	0.764359	0.822785	0.983803	1	3061	tags=46%, list=31%, signal=66%	0.757415	0.0665789
INTRA-GOLGI VESICLE-MEDIATED TRANSPORT	16	0.340557	0.96815	0.496198	0.983902	1	2681	tags=38%, list=27%, signal=51%	0.726502	0.156976
NEGATIVE REGULATION OF INTRINSIC APOPTOTIC SIGNALING PATHWAY	16	0.25802	0.740897	0.812632	0.984262	1	99	tags=6%, list=1%, signal=6%	0.725587	0.0153486
REGULATION OF CELL PROLIFERATION	73	0.189411	0.766813	0.878431	0.984518	1	1796	tags=22%, list=18%, signal=27%	0.896907	0.0206631
REGULATION OF ALTERNATIVE MRNA SPLICING, VIA SPLICEOSOME	15	0.267128	0.75805	0.783567	0.984618	1	1507	tags=20%, list=15%, signal=24%	0.599481	0.141311
REGULATION OF NUCLEIC ACID-TEMPLATED TRANSCRIPTION	40	0.223188	0.795557	0.815589	0.984847	1	1677	tags=23%, list=17%, signal=27%	0.644456	0.0730116
FATTY ACID METABOLIC PROCESS	38	0.228167	0.800313	0.786948	0.984961	1	3064	tags=37%, list=31%, signal=53%	0.674834	0.0898107
ACTIVATION OF CYSTEINE-TYPE ENDOPEPTIDASE ACTIVITY INVOLVED IN APOPTOTIC PROCESS	28	0.245837	0.80508	0.743738	0.985318	1	2863	tags=39%, list=29%, signal=55%	0.530999	0.122107
HISTONE H3 ACETYLATION	29	0.220543	0.733681	0.878906	0.985514	1	2289	tags=31%, list=23%, signal=40%	0.338153	0.124686
CILIUM ASSEMBLY	43	0.272123	0.992283	0.47451	0.986265	1	1508	tags=21%, list=15%, signal=25%	0.415305	0.145139
WNT SIGNALING PATHWAY	72	0.183324	0.736187	0.947896	0.986362	1	1847	tags=21%, list=19%, signal=25%	0.980704	0.0307157
SMALL GTPASE MEDIATED SIGNAL TRANSDUCTION	122	0.219933	0.965132	0.516315	0.986472	1	2639	tags=25%, list=27%, signal=34%	0.28115	0.11707
HISTONE ACETYLATION	21	0.249999	0.779146	0.773513	0.986602	1	2860	tags=38%, list=29%, signal=53%	0.305518	0.152863
RESPONSE TO UV	25	0.253773	0.806759	0.745968	0.986717	1	1203	tags=16%, list=12%, signal=18%	0.675592	-0.0109753
OUTFLOW TRACT MORPHOGENESIS	16	0.35498	1.00347	0.437255	0.98712	1	901	tags=25%, list=9%, signal=27%	0.231464	0.287249
RECEPTOR-MEDIATED ENDOCYTOSIS	24	0.246645	0.773183	0.785714	0.987237	1	1129	tags=13%, list=11%, signal=14%	0.785919	0.0902998
POSITIVE REGULATION OF TRANSCRIPTION FROM RNA POLYMERASE II PROMOTER	347	0.14986	0.741726	1	0.987447	1	2623	tags=26%, list=26%, signal=34%	0.636909	0.00704217
ATP-DEPENDENT CHROMATIN REMODELING	15	0.270069	0.747293	0.773513	0.987918	1	7252	tags=100%, list=73%, signal=370%	0.856353	0.0638379
CELLULAR RESPONSE TO DRUG	18	0.275162	0.801255	0.771375	0.987959	1	901	tags=17%, list=9%, signal=18%	0.771321	0.0893555
RETINA DEVELOPMENT IN CAMERA-TYPE EYE	25	0.243408	0.775248	0.790291	0.988523	1	2996	tags=36%, list=30%, signal=51%	0.781205	0.0879521
CYTOKINE-MEDIATED SIGNALING PATHWAY	28	0.238449	0.795884	0.779851	0.988729	1	2581	tags=36%, list=26%, signal=48%	0.600008	0.0868549
SMAD PROTEIN SIGNAL TRANSDUCTION	16	0.252506	0.724101	0.859649	0.988971	1	2833	tags=44%, list=29%, signal=61%	0.403615	0.12658
BONE DEVELOPMENT	24	0.233125	0.742384	0.840077	0.990793	1	825	tags=17%, list=8%, signal=18%	0.848324	-0.00706932
NEGATIVE REGULATION OF EXTRINSIC APOPTOTIC SIGNALING PATHWAY	20	0.232832	0.708125	0.854478	0.991068	1	1074	tags=15%, list=11%, signal=17%	0.893483	0.0083547
CELLULAR RESPONSE TO OXIDATIVE STRESS	26	0.227829	0.725673	0.889328	0.991166	1	899	tags=15%, list=9%, signal=17%	0.94219	0.0358493
REGULATION OF CELL ADHESION	18	0.252621	0.74783	0.821429	0.991311	1	2539	tags=39%, list=26%, signal=52%	0.744015	0.0772334
NEGATIVE REGULATION OF INFLAMMATORY RESPONSE	25	0.238018	0.750396	0.831703	0.991927	1	1768	tags=24%, list=18%, signal=29%	0.928745	0.0375537
POSITIVE REGULATION OF PROTEIN CATABOLIC PROCESS	22	0.228705	0.71783	0.891683	0.992257	1	3322	tags=50%, list=33%, signal=75%	0.238056	0.160273
REGULATION OF GTPASE ACTIVITY	28	0.212699	0.710547	0.892562	0.992518	1	2394	tags=29%, list=24%, signal=38%	0.822988	0.0648653
PROTEIN HETEROOLIGOMERIZATION	34	0.20895	0.714032	0.887006	0.992645	1	1203	tags=15%, list=12%, signal=17%	0.648029	0.0613469
FATTY ACID BETA-OXIDATION	18	0.22522	0.662167	0.900192	0.993666	1	2872	tags=33%, list=29%, signal=47%	0.723419	0.0867562
RAB PROTEIN SIGNAL TRANSDUCTION	43	0.185801	0.676513	0.947699	0.994054	1	2639	tags=26%, list=27%, signal=35%	0.600242	0.0857824
POSITIVE REGULATION OF CATALYTIC ACTIVITY	20	0.231052	0.701421	0.861933	0.994174	1	440	tags=10%, list=4%, signal=10%	0.72994	0.100428
ACTIVATION OF PROTEIN KINASE ACTIVITY	22	0.200768	0.613547	0.962335	0.995849	1	3516	tags=50%, list=35%, signal=77%	0.41118	0.101309
REGULATION OF GROWTH	22	0.197841	0.620791	0.948177	0.996143	1	1604	tags=18%, list=16%, signal=22%	0.927172	0.0290941
CEREBELLUM DEVELOPMENT	16	0.223298	0.6406	0.921201	0.996369	1	7716	tags=100%, list=78%, signal=448%	0.584408	0.134314
TRANSLATIONAL ELONGATION	17	0.217874	0.626809	0.913402	0.996534	1	1800	tags=18%, list=18%, signal=22%	0.915018	0.0653333
BRANCHING INVOLVED IN URETERIC BUD MORPHOGENESIS	15	0.239018	0.662951	0.886	0.996891	1	2534	tags=40%, list=26%, signal=54%	0.723487	0.0925661
VISUAL PERCEPTION	17	0.239846	0.681993	0.9	0.996957	1	1614	tags=18%, list=16%, signal=21%	0.60782	-0.000438375
SUBSTANTIA NIGRA DEVELOPMENT	15	0.242387	0.6774	0.907816	0.99716	1	713	tags=13%, list=7%, signal=14%	0.630608	-0.0400312
REGULATION OF NEURON APOPTOTIC PROCESS	15	0.228037	0.631941	0.926136	0.997543	1	3282	tags=47%, list=33%, signal=70%	0.427066	0.137343
SINGLE ORGANISMAL CELL-CELL ADHESION	29	0.182648	0.601283	0.985267	0.997815	1	1455	tags=14%, list=15%, signal=16%	0.944133	0.0402374
RESPONSE TO LIPOPOLYSACCHARIDE	60	0.177494	0.694005	0.952107	0.998057	1	1520	tags=18%, list=15%, signal=22%	0.914143	0.014946
ACTIN CYTOSKELETON REORGANIZATION	25	0.140521	0.44438	1	0.998165	1	8538	tags=100%, list=86%, signal=711%	0.827833	-0.00107314
PROTEIN AUTOUBIQUITINATION	26	0.181704	0.590432	0.962451	0.998644	1	2535	tags=27%, list=26%, signal=36%	0.84849	0.00290246
HISTONE METHYLATION	16	0.171851	0.488334	0.99006	0.998742	1	4000	tags=50%, list=40%, signal=84%	0.701736	0.0778037
ENDOSOMAL TRANSPORT	21	0.215007	0.66563	0.928166	0.998944	1	1343	tags=14%, list=14%, signal=16%	0.309483	-0.0603588
RRNA PROCESSING	69	0.161668	0.642397	0.982318	0.999218	1	2573	tags=29%, list=26%, signal=39%	0.476063	0.0541742
ODONTOGENESIS OF DENTIN-CONTAINING TOOTH	20	0.229735	0.683768	0.896078	0.999294	1	2958	tags=40%, list=30%, signal=57%	0.601511	0.0877227
NEGATIVE REGULATION OF MAP KINASE ACTIVITY	16	0.205897	0.577586	0.964015	0.999449	1	2728	tags=31%, list=27%, signal=43%	0.897913	0.0587889
NEGATIVE REGULATION OF PROTEIN BINDING	22	0.225299	0.687339	0.889749	1	1	2435	tags=32%, list=25%, signal=42%	0.83173	0.0598194
RESPONSE TO RETINOIC ACID	21	0.209823	0.644718	0.909639	1	1	2704	tags=29%, list=27%, signal=39%	0.796332	0.087585
SUBSTRATE ADHESION-DEPENDENT CELL SPREADING	22	0.186143	0.561941	0.965251	1	1	2761	tags=32%, list=28%, signal=44%	0.760732	0.0910638
T CELL DIFFERENTIATION IN THYMUS	16	0.186298	0.543638	0.988327	1	1	1599	tags=19%, list=16%, signal=22%	0.673334	-0.0411145
POSITIVE REGULATION OF EPITHELIAL CELL PROLIFERATION	19	0.175338	0.522928	0.989733	1	1	3011	tags=37%, list=30%, signal=53%	0.566972	0.0953974
POSITIVE REGULATION OF CELL GROWTH	26	0.156016	0.494025	0.996198	1	1	2508	tags=27%, list=25%, signal=36%	0.672411	0.0618274

## Sheet: GOterm Down
Supplemtary table S8 - Gene Set Enrichment Analysis of fold changes from day three to day six in Ribo-seq
NAME	GS DETAILS	SIZE	ES	NES	NOM p-val	FDR q-val	FWER p-val	RANK AT MAX	LEADING EDGE	pvalue	meanratio
MICROTUBULE-BASED PROCESS	Details ...	16	-0.751103	-2.13142	0	0.0119543	0.012	861	tags=50%, list=9%, signal=55%	0.00208221	-0.769408
CELL DIVISION	Details ...	169	-0.431336	-2.00524	0	0.0334539	0.067	2220	tags=41%, list=22%, signal=52%	1.67272e-07	-0.361635
MITOTIC NUCLEAR DIVISION	Details ...	124	-0.432985	-1.93642	0	0.0543079	0.158	1418	tags=32%, list=14%, signal=37%	1.0442e-05	-0.346028
DNA REPLICATION	Details ...	70	-0.461956	-1.85657	0	0.110459	0.36	1964	tags=43%, list=20%, signal=53%	6.87229e-05	-0.46605
DNA BIOSYNTHETIC PROCESS	Details ...	22	-0.562767	-1.81308	0.00209644	0.135911	0.491	1787	tags=45%, list=18%, signal=55%	0.0128074	-0.50433
GENE SILENCING BY RNA	Details ...	21	-0.576431	-1.78032	0.00560748	0.156898	0.606	1765	tags=43%, list=18%, signal=52%	0.0156194	-0.46616
PROTEIN OLIGOMERIZATION	Details ...	23	-0.562144	-1.75756	0.00598802	0.171798	0.698	681	tags=26%, list=7%, signal=28%	0.308979	-0.353715
DNA DUPLEX UNWINDING	Details ...	23	-0.527429	-1.69203	0.0147679	0.194435	0.864	2238	tags=48%, list=23%, signal=62%	0.00662423	-0.570608
CELL CYCLE	Details ...	226	-0.348032	-1.6927	0	0.212569	0.862	1802	tags=30%, list=18%, signal=35%	0.000150647	-0.237089
CENTROSOME ORGANIZATION	Details ...	16	-0.585914	-1.69408	0.0188679	0.233561	0.86	1752	tags=50%, list=18%, signal=61%	0.0190912	-0.513705
CHROMOSOME SEGREGATION	Details ...	44	-0.46259	-1.7068	0.00414079	0.236198	0.836	1102	tags=27%, list=11%, signal=31%	0.0156157	-0.308112
ATP METABOLIC PROCESS	Details ...	17	-0.563434	-1.64122	0.0140281	0.272977	0.954	2884	tags=59%, list=29%, signal=83%	0.00875083	-0.521811
PROTEIN DEPHOSPHORYLATION	Details ...	76	-0.384986	-1.58067	0.00666667	0.326366	0.993	2089	tags=30%, list=21%, signal=38%	0.0113844	-0.271434
BASE-EXCISION REPAIR	Details ...	17	-0.56304	-1.58695	0.0166667	0.332961	0.992	807	tags=35%, list=8%, signal=38%	0.0594283	-0.482903
G2/M TRANSITION OF MITOTIC CELL CYCLE	Details ...	18	-0.526509	-1.5913	0.0264901	0.343923	0.991	608	tags=22%, list=6%, signal=24%	0.0503778	-0.53739
MEIOTIC CELL CYCLE	Details ...	15	-0.566009	-1.59741	0.0333988	0.354424	0.989	1142	tags=33%, list=11%, signal=38%	0.361568	-0.370375
PROTEIN HOMOTETRAMERIZATION	Details ...	21	-0.505323	-1.55897	0.0170576	0.361224	0.999	1568	tags=29%, list=16%, signal=34%	0.0818459	-0.438029
SKIN DEVELOPMENT	Details ...	22	-0.488022	-1.5068	0.0576923	0.467239	1	753	tags=32%, list=8%, signal=34%	0.0369628	-0.454644
RESPONSE TO PEPTIDE HORMONE		31	-0.436007	-1.48507	0.0502092	0.487191	1	1660	tags=35%, list=17%, signal=42%	0.11919	-0.323429
CELL AGING	Details ...	16	-0.524336	-1.50745	0.070615	0.49148	1	2579	tags=50%, list=26%, signal=67%	0.0344051	-0.424353
REGULATION OF CELL CYCLE		62	-0.370106	-1.46301	0.0229645	0.510741	1	1810	tags=35%, list=18%, signal=43%	0.031479	-0.234132
RESPONSE TO GLUCOCORTICOID	Details ...	31	-0.441321	-1.48513	0.0257937	0.5112	1	587	tags=16%, list=6%, signal=17%	0.409486	-0.204692
RESPONSE TO DRUG		123	-0.323404	-1.46421	0.0121457	0.530396	1	2686	tags=41%, list=27%, signal=56%	0.000761766	-0.253378
LIVER DEVELOPMENT		59	-0.372614	-1.44035	0.0201207	0.539831	1	519	tags=17%, list=5%, signal=18%	0.572248	-0.17539
RESPONSE TO ETHANOL		44	-0.396053	-1.4468	0.0323276	0.540796	1	1153	tags=27%, list=12%, signal=31%	0.0574225	-0.254999
SPLICEOSOMAL SNRNP ASSEMBLY		15	-0.495718	-1.38386	0.089172	0.655577	1	844	tags=27%, list=8%, signal=29%	0.185383	-0.420698
PEPTIDYL-TYROSINE DEPHOSPHORYLATION		44	-0.372839	-1.40168	0.0632911	0.658777	1	876	tags=18%, list=9%, signal=20%	0.241622	-0.187262
IMMUNE SYSTEM PROCESS		60	-0.350259	-1.38616	0.0384615	0.669873	1	2205	tags=33%, list=22%, signal=43%	0.144084	-0.202574
AGING		74	-0.342711	-1.38719	0.0400802	0.690628	1	1573	tags=28%, list=16%, signal=33%	0.0222519	-0.225549
PROTEIN GLYCOSYLATION		29	-0.402061	-1.36249	0.0943396	0.714177	1	1440	tags=31%, list=15%, signal=36%	0.162364	-0.26721
NEGATIVE REGULATION OF CANONICAL WNT SIGNALING PATHWAY		29	-0.391937	-1.27378	0.1375	0.76421	1	2007	tags=34%, list=20%, signal=43%	0.0341932	-0.315807
EXTRINSIC APOPTOTIC SIGNALING PATHWAY IN ABSENCE OF LIGAND		17	-0.467653	-1.34136	0.126953	0.775002	1	793	tags=18%, list=8%, signal=19%	0.175214	-0.330781
ANDROGEN RECEPTOR SIGNALING PATHWAY		16	-0.438455	-1.2662	0.181237	0.776893	1	351	tags=13%, list=4%, signal=13%	0.455691	-0.215315
DNA REPAIR		155	-0.273871	-1.2743	0.0697168	0.779792	1	2357	tags=32%, list=24%, signal=41%	0.159269	-0.112238
RESPONSE TO ORGANIC SUBSTANCE		43	-0.349728	-1.2908	0.114228	0.787733	1	1153	tags=23%, list=12%, signal=26%	0.0793219	-0.243396
REACTIVE OXYGEN SPECIES METABOLIC PROCESS		17	-0.451739	-1.27983	0.164444	0.793568	1	2647	tags=59%, list=27%, signal=80%	0.0649592	-0.388084
RESPONSE TO ORGANIC CYCLIC COMPOUND		72	-0.312213	-1.28459	0.0824524	0.793613	1	2686	tags=42%, list=27%, signal=57%	0.0545922	-0.219651
FAT CELL DIFFERENTIATION		32	-0.374877	-1.27531	0.125514	0.793674	1	931	tags=19%, list=9%, signal=21%	0.637663	-0.128019
G1/S TRANSITION OF MITOTIC CELL CYCLE		30	-0.383361	-1.29149	0.144958	0.805179	1	1873	tags=40%, list=19%, signal=49%	0.0534745	-0.323371
NEGATIVE REGULATION OF FAT CELL DIFFERENTIATION		16	-0.462091	-1.32789	0.127706	0.810067	1	825	tags=31%, list=8%, signal=34%	0.485207	-0.197048
EXTRINSIC APOPTOTIC SIGNALING PATHWAY		19	-0.43971	-1.2986	0.14257	0.819285	1	1519	tags=32%, list=15%, signal=37%	0.0812688	-0.337889
RNA PHOSPHODIESTER BOND HYDROLYSIS, ENDONUCLEOLYTIC		20	-0.429724	-1.31927	0.120163	0.822633	1	1732	tags=45%, list=17%, signal=54%	0.0372767	-0.365061
RESPONSE TO HYDROGEN PEROXIDE		28	-0.374607	-1.24552	0.157464	0.825352	1	2699	tags=50%, list=27%, signal=68%	0.0868989	-0.286516
REGULATION OF CELL GROWTH		22	-0.406787	-1.29154	0.147436	0.826085	1	1200	tags=32%, list=12%, signal=36%	0.306565	-0.224485
RESPONSE TO TOXIC SUBSTANCE		30	-0.387752	-1.31153	0.0987903	0.83356	1	1885	tags=40%, list=19%, signal=49%	0.193412	-0.272609
CELLULAR RESPONSE TO AMINO ACID STIMULUS		23	-0.418557	-1.29925	0.135307	0.83944	1	1153	tags=26%, list=12%, signal=29%	0.226884	-0.286216
NEGATIVE REGULATION OF G1/S TRANSITION OF MITOTIC CELL CYCLE		16	-0.4407	-1.24593	0.189243	0.841058	1	2579	tags=44%, list=26%, signal=59%	0.200951	-0.34935
SPINDLE ASSEMBLY		17	-0.448895	-1.30346	0.146	0.84544	1	1877	tags=47%, list=19%, signal=58%	0.135506	-0.292214
SKELETAL SYSTEM DEVELOPMENT		30	-0.348784	-1.19936	0.185859	0.850222	1	3250	tags=63%, list=33%, signal=94%	0.041212	-0.28051
POSITIVE REGULATION OF CYTOSOLIC CALCIUM ION CONCENTRATION		24	-0.372995	-1.20684	0.194154	0.850368	1	3004	tags=54%, list=30%, signal=77%	0.125204	-0.275263
CYTOKINESIS		18	-0.408439	-1.20856	0.211813	0.858469	1	2402	tags=33%, list=24%, signal=44%	0.386296	-0.232875
CELL SURFACE RECEPTOR SIGNALING PATHWAY		26	-0.36011	-1.20049	0.2	0.860354	1	928	tags=19%, list=9%, signal=21%	0.790038	-0.0537222
NEGATIVE REGULATION OF CELL PROLIFERATION		134	-0.266007	-1.19115	0.119748	0.868188	1	2034	tags=26%, list=20%, signal=32%	0.195418	-0.0978561
DNA METABOLIC PROCESS		15	-0.434377	-1.2099	0.245243	0.868826	1	2416	tags=47%, list=24%, signal=62%	0.136807	-0.306216
WOUND HEALING		34	-0.350991	-1.21197	0.183884	0.87688	1	2961	tags=44%, list=30%, signal=63%	0.0551408	-0.26848
VASCULOGENESIS		23	-0.374042	-1.18377	0.246377	0.881962	1	3035	tags=57%, list=31%, signal=81%	0.102645	-0.289616
REGULATION OF SIGNAL TRANSDUCTION		20	-0.395961	-1.2144	0.184805	0.883923	1	2247	tags=35%, list=23%, signal=45%	0.347411	-0.232079
CELLULAR RESPONSE TO GROWTH FACTOR STIMULUS		28	-0.370784	-1.22174	0.193416	0.887167	1	3136	tags=57%, list=32%, signal=83%	0.0252733	-0.330911
NEGATIVE REGULATION OF SEQUENCE-SPECIFIC DNA BINDING TRANSCRIPTION FACTOR ACTIVITY		30	-0.36148	-1.22327	0.18595	0.898486	1	1335	tags=27%, list=13%, signal=31%	0.629346	-0.17277
EMBRYONIC LIMB MORPHOGENESIS		16	-0.427733	-1.21504	0.194915	0.898851	1	3094	tags=63%, list=31%, signal=91%	0.0980159	-0.367154
DEPHOSPHORYLATION		86	-0.271575	-1.16607	0.17551	0.910674	1	2137	tags=28%, list=22%, signal=35%	0.294523	-0.0953608
BLOOD VESSEL DEVELOPMENT		27	-0.351356	-1.16105	0.233193	0.916864	1	898	tags=19%, list=9%, signal=20%	0.494698	-0.192374
G-PROTEIN COUPLED RECEPTOR SIGNALING PATHWAY		72	-0.286256	-1.16612	0.177419	0.925127	1	2007	tags=32%, list=20%, signal=40%	0.0881126	-0.150273
PROTEIN HOMOOLIGOMERIZATION		67	-0.282042	-1.14456	0.2173	0.92746	1	2686	tags=33%, list=27%, signal=45%	0.0600122	-0.191836
PROTEIN K63-LINKED UBIQUITINATION		24	-0.366272	-1.16848	0.2527	0.930207	1	2351	tags=38%, list=24%, signal=49%	0.200949	-0.192308
ORGAN MORPHOGENESIS		24	-0.353406	-1.14494	0.221766	0.93958	1	2579	tags=38%, list=26%, signal=51%	0.364555	-0.170206
RESPONSE TO NUTRIENT LEVELS		21	-0.368789	-1.14526	0.271845	0.952285	1	1801	tags=38%, list=18%, signal=46%	0.260026	-0.241658
NEGATIVE REGULATION OF PROTEIN KINASE B SIGNALING		20	-0.380919	-1.14626	0.258064	0.963083	1	2123	tags=45%, list=21%, signal=57%	0.0977895	-0.253523
CELLULAR RESPONSE TO HYPOXIA		42	-0.307306	-1.12598	0.285124	0.990274	1	1335	tags=29%, list=13%, signal=33%	0.825736	-0.0497974
CELLULAR RESPONSE TO INSULIN STIMULUS		51	-0.177552	-0.68007	0.962887	0.991234	1	2095	tags=22%, list=21%, signal=27%	0.991973	0.0134206
REGULATION OF EXOCYTOSIS		16	-0.247432	-0.682796	0.862288	0.99319	1	3052	tags=38%, list=31%, signal=54%	0.381716	-0.108099
PROTEIN METHYLATION		19	-0.377331	-1.12138	0.290188	0.994398	1	1503	tags=26%, list=15%, signal=31%	0.326815	-0.235015
NEGATIVE REGULATION OF TRANSFORMING GROWTH FACTOR BETA RECEPTOR SIGNALING PATHWAY		17	-0.374355	-1.1178	0.309381	0.995052	1	389	tags=18%, list=4%, signal=18%	0.711695	-0.158382
CANONICAL WNT SIGNALING PATHWAY		26	-0.202385	-0.650035	0.932515	0.997202	1	3220	tags=54%, list=32%, signal=79%	0.52305	-0.0354943
HIPPOCAMPUS DEVELOPMENT		26	-0.200785	-0.656405	0.934498	0.997252	1	3071	tags=46%, list=31%, signal=67%	0.715995	-0.0260629
DEVELOPMENTAL GROWTH		18	-0.232776	-0.682929	0.879668	0.997453	1	3094	tags=50%, list=31%, signal=72%	0.60348	-0.0826271
POSITIVE REGULATION OF JNK CASCADE		19	-0.192606	-0.563983	0.977528	0.998664	1	3995	tags=53%, list=40%, signal=88%	0.342107	-0.114018
NUCLEAR-TRANSCRIBED MRNA CATABOLIC PROCESS, NONSENSE-MEDIATED DECAY		18	-0.12894	-0.377968	0.998	0.999843	1	1863	tags=17%, list=19%, signal=20%	0.965702	0.0196783
DNA RECOMBINATION		34	-0.323965	-1.11236	0.27459	1	1	778	tags=21%, list=8%, signal=22%	0.605034	-0.117078
ANTIGEN PROCESSING AND PRESENTATION		15	-0.39748	-1.09267	0.329787	1	1	1103	tags=20%, list=11%, signal=22%	0.547954	-0.22332
CELLULAR RESPONSE TO EPIDERMAL GROWTH FACTOR STIMULUS		17	-0.375057	-1.09189	0.311301	1	1	2469	tags=35%, list=25%, signal=47%	0.461067	-0.188316
MRNA SPLICING, VIA SPLICEOSOME		36	-0.308964	-1.09015	0.306522	1	1	2175	tags=31%, list=22%, signal=39%	0.320537	-0.186303
SPERMATID DEVELOPMENT		29	-0.324865	-1.08371	0.346076	1	1	2482	tags=38%, list=25%, signal=50%	0.486624	-0.114118
ERYTHROCYTE DIFFERENTIATION		19	-0.355666	-1.08092	0.317125	1	1	1573	tags=26%, list=16%, signal=31%	0.287107	-0.21776
THYMUS DEVELOPMENT		22	-0.343463	-1.07844	0.346639	1	1	2147	tags=36%, list=22%, signal=46%	0.399691	-0.195105
STEROID BIOSYNTHETIC PROCESS		16	-0.377314	-1.07557	0.36933	1	1	1685	tags=31%, list=17%, signal=38%	0.297641	-0.289645
POSITIVE REGULATION OF PROTEIN KINASE ACTIVITY		22	-0.348325	-1.0752	0.348361	1	1	2232	tags=36%, list=22%, signal=47%	0.18301	-0.282441
CELLULAR RESPONSE TO DNA DAMAGE STIMULUS		195	-0.221799	-1.06145	0.286638	1	1	2416	tags=31%, list=24%, signal=41%	0.393976	-0.0404159
HEMOPOIESIS		22	-0.332323	-1.05329	0.39	1	1	313	tags=14%, list=3%, signal=14%	0.732942	-0.0185001
REGULATION OF TRANSCRIPTION FROM RNA POLYMERASE II PROMOTER		175	-0.223882	-1.0499	0.340611	1	1	1165	tags=15%, list=12%, signal=17%	0.672699	-0.0287047
MITOTIC METAPHASE PLATE CONGRESSION		16	-0.366114	-1.0469	0.401222	1	1	672	tags=19%, list=7%, signal=20%	0.256341	-0.2435
LUNG ALVEOLUS DEVELOPMENT		21	-0.340844	-1.04224	0.375262	1	1	2007	tags=24%, list=20%, signal=30%	0.433428	-0.151128
CELLULAR RESPONSE TO MECHANICAL STIMULUS		27	-0.318863	-1.04116	0.410678	1	1	1185	tags=22%, list=12%, signal=25%	0.82401	-0.0747905
BRAIN DEVELOPMENT		97	-0.241392	-1.03989	0.359343	1	1	1424	tags=21%, list=14%, signal=24%	0.566664	-0.0456448
ORGAN REGENERATION		28	-0.311222	-1.03723	0.386609	1	1	825	tags=18%, list=8%, signal=19%	0.778884	-0.0681905
POSITIVE REGULATION OF TUMOR NECROSIS FACTOR PRODUCTION		18	-0.351333	-1.03604	0.410822	1	1	586	tags=17%, list=6%, signal=18%	0.161462	-0.29008
ATP SYNTHESIS COUPLED PROTON TRANSPORT		17	-0.35366	-1.0298	0.437113	1	1	1000	tags=29%, list=10%, signal=33%	0.0925554	-0.255389
FEMALE PREGNANCY		20	-0.331099	-1.0223	0.429126	1	1	825	tags=20%, list=8%, signal=22%	0.54199	-0.113929
POSITIVE REGULATION OF CYSTEINE-TYPE ENDOPEPTIDASE ACTIVITY INVOLVED IN APOPTOTIC PROCESS		18	-0.34008	-1.02217	0.428854	1	1	3926	tags=56%, list=40%, signal=92%	0.199822	-0.223893
NEGATIVE REGULATION OF ERK1 AND ERK2 CASCADE		19	-0.337228	-1.02103	0.4	1	1	2124	tags=37%, list=21%, signal=47%	0.226284	-0.248598
NUCLEOTIDE-EXCISION REPAIR		22	-0.330056	-1.02034	0.405405	1	1	2238	tags=41%, list=23%, signal=53%	0.36996	-0.11562
LIPID METABOLIC PROCESS		121	-0.227822	-1.01364	0.439746	1	1	2335	tags=31%, list=24%, signal=41%	0.114419	-0.0927974
EXTRACELLULAR MATRIX ORGANIZATION		41	-0.278231	-1.01245	0.442589	1	1	1104	tags=22%, list=11%, signal=25%	0.520287	-0.0533979
RESPONSE TO WOUNDING		27	-0.309409	-1.01095	0.425358	1	1	825	tags=19%, list=8%, signal=20%	0.740553	-0.101902
DOUBLE-STRAND BREAK REPAIR		38	-0.281241	-1.00961	0.454365	1	1	2036	tags=34%, list=21%, signal=43%	0.929954	-0.0319254
RESPONSE TO VIRUS		29	-0.305261	-1.00934	0.424908	1	1	2143	tags=31%, list=22%, signal=39%	0.66217	-0.097077
CELLULAR RESPONSE TO INTERLEUKIN-1		20	-0.331056	-1.00848	0.45929	1	1	2380	tags=40%, list=24%, signal=53%	0.610218	-0.143342
CELL PROLIFERATION		92	-0.238935	-1.00471	0.423158	1	1	2624	tags=36%, list=26%, signal=48%	0.559565	-0.0662169
POSITIVE REGULATION OF FIBROBLAST PROLIFERATION		22	-0.316619	-1.00068	0.464286	1	1	825	tags=23%, list=8%, signal=25%	0.594849	-0.10231
STEM CELL MAINTENANCE		38	-0.278006	-0.998066	0.463918	1	1	1109	tags=16%, list=11%, signal=18%	0.976054	-0.02844
POSITIVE REGULATION OF NF-KAPPAB TRANSCRIPTION FACTOR ACTIVITY		40	-0.276969	-0.996825	0.465665	1	1	2457	tags=33%, list=25%, signal=43%	0.158565	-0.153635
ADIPOSE TISSUE DEVELOPMENT		17	-0.34547	-0.994953	0.464646	1	1	2105	tags=29%, list=21%, signal=37%	0.555347	-0.197093
NEGATIVE REGULATION OF GENE EXPRESSION		50	-0.258631	-0.987113	0.466801	1	1	3101	tags=46%, list=31%, signal=67%	0.169229	-0.148669
INNATE IMMUNE RESPONSE		72	-0.2409	-0.981214	0.492784	1	1	2365	tags=25%, list=24%, signal=33%	0.579396	-0.0749783
RESPONSE TO CYTOKINE		36	-0.277408	-0.979294	0.50303	1	1	2994	tags=39%, list=30%, signal=55%	0.177129	-0.16567
T CELL DIFFERENTIATION		16	-0.341306	-0.978501	0.470103	1	1	3324	tags=56%, list=33%, signal=84%	0.22701	-0.207506
GLYCOGEN METABOLIC PROCESS		16	-0.336371	-0.971622	0.511202	1	1	1790	tags=38%, list=18%, signal=46%	0.509836	-0.115963
DEFENSE RESPONSE TO VIRUS		36	-0.275707	-0.968141	0.503119	1	1	2579	tags=31%, list=26%, signal=41%	0.609212	-0.0994343
CELL ADHESION		101	-0.224328	-0.967553	0.537415	1	1	2864	tags=36%, list=29%, signal=50%	0.110018	-0.117221
HISTONE LYSINE METHYLATION		17	-0.327417	-0.96505	0.462012	1	1	1610	tags=24%, list=16%, signal=28%	0.800904	-0.110309
POSITIVE REGULATION OF CELL PROLIFERATION		125	-0.215337	-0.963039	0.519669	1	1	1744	tags=22%, list=18%, signal=26%	0.199324	-0.0796211
RESPONSE TO TESTOSTERONE		15	-0.341808	-0.958033	0.490872	1	1	1153	tags=20%, list=12%, signal=23%	0.3439	-0.233656
TELOMERE MAINTENANCE		22	-0.306011	-0.955929	0.540084	1	1	2814	tags=41%, list=28%, signal=57%	0.300145	-0.172561
NEGATIVE REGULATION OF NEURON APOPTOTIC PROCESS		53	-0.249454	-0.955695	0.517103	1	1	781	tags=13%, list=8%, signal=14%	0.991784	-0.0089274
RNA PHOSPHODIESTER BOND HYDROLYSIS, EXONUCLEOLYTIC		15	-0.340707	-0.954651	0.521739	1	1	913	tags=13%, list=9%, signal=15%	0.776227	-0.0246445
MALE GONAD DEVELOPMENT		37	-0.269168	-0.952839	0.537678	1	1	1898	tags=30%, list=19%, signal=37%	0.806591	-0.0506232
RESPONSE TO ORGANONITROGEN COMPOUND		17	-0.327433	-0.951888	0.510934	1	1	1885	tags=35%, list=19%, signal=43%	0.140535	-0.27444
REGULATION OF CELL SHAPE		51	-0.250933	-0.950355	0.542268	1	1	3592	tags=51%, list=36%, signal=79%	0.0487509	-0.167994
NEGATIVE REGULATION OF CYSTEINE-TYPE ENDOPEPTIDASE ACTIVITY INVOLVED IN APOPTOTIC PROCESS		31	-0.279032	-0.950048	0.52439	1	1	1821	tags=26%, list=18%, signal=32%	0.917676	-0.055078
KIDNEY DEVELOPMENT		49	-0.251935	-0.949986	0.553719	1	1	387	tags=12%, list=4%, signal=13%	0.512307	0.0606372
MITOTIC CELL CYCLE		21	-0.30814	-0.947758	0.527607	1	1	1219	tags=24%, list=12%, signal=27%	0.857025	-0.062082
PROTEIN TARGETING		16	-0.327243	-0.937363	0.53144	1	1	3376	tags=44%, list=34%, signal=66%	0.253722	-0.185734
CELLULAR RESPONSE TO NERVE GROWTH FACTOR STIMULUS		15	-0.339954	-0.93648	0.535787	1	1	2624	tags=53%, list=26%, signal=72%	0.315773	-0.201806
REGULATION OF MITOCHONDRIAL MEMBRANE POTENTIAL		17	-0.321651	-0.934738	0.559252	1	1	3570	tags=59%, list=36%, signal=92%	0.188544	-0.240323
PROTEIN PHOSPHORYLATION		224	-0.192488	-0.93373	0.670455	1	1	2022	tags=21%, list=20%, signal=26%	0.948667	-0.0146469
POSITIVE REGULATION OF NEURON PROJECTION DEVELOPMENT		35	-0.271888	-0.931413	0.556911	1	1	3272	tags=43%, list=33%, signal=64%	0.216667	-0.163449
POSITIVE REGULATION OF PEPTIDYL-TYROSINE PHOSPHORYLATION		27	-0.283766	-0.930323	0.562105	1	1	587	tags=15%, list=6%, signal=16%	0.852873	-0.0604865
NEURON PROJECTION DEVELOPMENT		52	-0.247533	-0.930055	0.555319	1	1	3150	tags=44%, list=32%, signal=64%	0.356122	-0.104137
DIGESTIVE TRACT DEVELOPMENT		18	-0.312106	-0.926626	0.564682	1	1	1097	tags=28%, list=11%, signal=31%	0.847872	-0.0254771
CELLULAR RESPONSE TO GLUCOSE STIMULUS		28	-0.275191	-0.925419	0.573146	1	1	1558	tags=29%, list=16%, signal=34%	0.344153	-0.0872779
EMBRYO DEVELOPMENT		20	-0.303443	-0.925034	0.546025	1	1	181	tags=10%, list=2%, signal=10%	0.216657	0.133986
RESPONSE TO GAMMA RADIATION		20	-0.299319	-0.923415	0.567568	1	1	793	tags=15%, list=8%, signal=16%	0.730878	-0.103438
INTRINSIC APOPTOTIC SIGNALING PATHWAY IN RESPONSE TO DNA DAMAGE		33	-0.271299	-0.923037	0.544355	1	1	2579	tags=33%, list=26%, signal=45%	0.315447	-0.13505
POSITIVE REGULATION OF APOPTOTIC PROCESS		115	-0.209569	-0.92162	0.626263	1	1	1555	tags=17%, list=16%, signal=20%	0.318986	-0.0694927
INTEGRIN-MEDIATED SIGNALING PATHWAY		25	-0.286921	-0.917919	0.576271	1	1	1240	tags=20%, list=12%, signal=23%	0.324526	-0.148159
NEGATIVE REGULATION OF APOPTOTIC PROCESS		170	-0.194806	-0.916901	0.680412	1	1	2248	tags=26%, list=23%, signal=33%	0.873328	-0.00501786
RESPONSE TO MECHANICAL STIMULUS		30	-0.270361	-0.905135	0.626834	1	1	901	tags=23%, list=9%, signal=26%	0.980951	0.00599299
CELLULAR RESPONSE TO STARVATION		24	-0.284021	-0.901589	0.606679	1	1	507	tags=13%, list=5%, signal=13%	0.868315	-0.0781356
REGULATION OF MITOTIC CELL CYCLE		30	-0.264396	-0.901265	0.604463	1	1	1201	tags=13%, list=12%, signal=15%	0.492195	-0.119713
CARTILAGE DEVELOPMENT		24	-0.281885	-0.896036	0.605485	1	1	1097	tags=21%, list=11%, signal=23%	0.491467	-0.116392
POSITIVE REGULATION OF MAPK CASCADE		23	-0.285859	-0.894165	0.609808	1	1	1897	tags=26%, list=19%, signal=32%	0.783539	-0.0966725
REGULATION OF MULTICELLULAR ORGANISM GROWTH		15	-0.318322	-0.89281	0.599602	1	1	2773	tags=40%, list=28%, signal=55%	0.399431	-0.131332
NUCLEIC ACID PHOSPHODIESTER BOND HYDROLYSIS		46	-0.232862	-0.89143	0.668067	1	1	2107	tags=30%, list=21%, signal=38%	0.74816	-0.00853971
ANTEROGRADE AXON CARGO TRANSPORT		15	-0.318069	-0.890751	0.609148	1	1	3060	tags=47%, list=31%, signal=67%	0.276059	-0.199805
TRANSMEMBRANE RECEPTOR PROTEIN TYROSINE KINASE SIGNALING PATHWAY		16	-0.309245	-0.886111	0.615702	1	1	2123	tags=44%, list=21%, signal=56%	0.369045	-0.133361
OXIDATION-REDUCTION PROCESS		232	-0.181937	-0.87816	0.829885	1	1	1568	tags=17%, list=16%, signal=19%	0.395737	-0.0289384
POSITIVE REGULATION OF I-KAPPAB KINASE/NF-KAPPAB SIGNALING		72	-0.214713	-0.874309	0.692473	1	1	2870	tags=35%, list=29%, signal=48%	0.143982	-0.101279
REGULATION OF PROTEIN KINASE ACTIVITY		18	-0.293859	-0.874002	0.604082	1	1	1422	tags=28%, list=14%, signal=32%	0.709125	-0.0407021
RESPONSE TO HORMONE		30	-0.260603	-0.873529	0.675299	1	1	587	tags=13%, list=6%, signal=14%	0.430555	-0.107894
NEGATIVE REGULATION OF PHOSPHATASE ACTIVITY		24	-0.269878	-0.873354	0.667368	1	1	711	tags=17%, list=7%, signal=18%	0.907298	0.0212589
PROTEIN K11-LINKED UBIQUITINATION		16	-0.299698	-0.873141	0.628821	1	1	2608	tags=38%, list=26%, signal=51%	0.457799	-0.144354
RESPONSE TO ANTIBIOTIC		16	-0.296267	-0.872073	0.641548	1	1	781	tags=19%, list=8%, signal=20%	0.580046	-0.112091
RESPONSE TO INSULIN		31	-0.258858	-0.871322	0.670125	1	1	2628	tags=39%, list=26%, signal=52%	0.228965	-0.100928
POSITIVE REGULATION OF OSTEOBLAST DIFFERENTIATION		23	-0.27546	-0.871005	0.636364	1	1	1617	tags=26%, list=16%, signal=31%	0.433279	-0.113585
RESPONSE TO HEAT		18	-0.291864	-0.870636	0.666667	1	1	2579	tags=39%, list=26%, signal=52%	0.396188	-0.141165
POSITIVE REGULATION OF ERK1 AND ERK2 CASCADE		35	-0.252304	-0.868695	0.674797	1	1	2001	tags=26%, list=20%, signal=32%	0.571373	-0.0815579
NEGATIVE REGULATION OF DNA REPLICATION		15	-0.300854	-0.868353	0.657143	1	1	2232	tags=27%, list=22%, signal=34%	0.842743	-0.0977401
CELLULAR RESPONSE TO LIPOPOLYSACCHARIDE		41	-0.236627	-0.865219	0.695833	1	1	2009	tags=27%, list=20%, signal=33%	0.488465	0.0229501
NEGATIVE REGULATION OF CATALYTIC ACTIVITY		25	-0.267401	-0.86438	0.659794	1	1	1655	tags=28%, list=17%, signal=34%	0.898793	-9.24367e-05
HISTONE H3-K4 METHYLATION		15	-0.300349	-0.861203	0.650794	1	1	2207	tags=33%, list=22%, signal=43%	0.577341	-0.109228
REGULATION OF GENE EXPRESSION		70	-0.210953	-0.859983	0.733624	1	1	2932	tags=39%, list=30%, signal=54%	0.528569	-0.0599087
NEURON DIFFERENTIATION		33	-0.252946	-0.85461	0.698795	1	1	1302	tags=24%, list=13%, signal=28%	0.962458	0.0462928
PEPTIDYL-SERINE PHOSPHORYLATION		50	-0.220612	-0.853988	0.750524	1	1	866	tags=14%, list=9%, signal=15%	0.848036	-0.0353019
ACTIVATION OF MITOPHAGY IN RESPONSE TO MITOCHONDRIAL DEPOLARIZATION		53	-0.22325	-0.85221	0.728346	1	1	1662	tags=23%, list=17%, signal=27%	0.774028	-0.014861
PROTEIN LOCALIZATION		32	-0.247261	-0.852139	0.711864	1	1	1586	tags=25%, list=16%, signal=30%	0.488762	-0.0738751
PATTERN SPECIFICATION PROCESS		16	-0.295845	-0.847956	0.670782	1	1	1008	tags=19%, list=10%, signal=21%	0.870126	-0.0830616
NUCLEOSOME ASSEMBLY		22	-0.271926	-0.8466	0.696202	1	1	729	tags=14%, list=7%, signal=15%	0.588894	0.00434139
INTRINSIC APOPTOTIC SIGNALING PATHWAY BY P53 CLASS MEDIATOR		15	-0.29809	-0.844925	0.679167	1	1	1297	tags=20%, list=13%, signal=23%	0.651476	-0.0679641
INSULIN RECEPTOR SIGNALING PATHWAY		26	-0.258994	-0.842597	0.701863	1	1	1862	tags=27%, list=19%, signal=33%	0.407271	-0.0810044
CELLULAR RESPONSE TO TRANSFORMING GROWTH FACTOR BETA STIMULUS		16	-0.293848	-0.834943	0.701053	1	1	1927	tags=31%, list=19%, signal=39%	0.846794	-0.0506012
PHOSPHOLIPID TRANSPORT		18	-0.283064	-0.828322	0.712245	1	1	1781	tags=33%, list=18%, signal=41%	0.706193	-0.00105492
NEGATIVE REGULATION OF NUCLEIC ACID-TEMPLATED TRANSCRIPTION		19	-0.278098	-0.826459	0.714004	1	1	428	tags=11%, list=4%, signal=11%	0.740096	0.00427154
GLUCOSE METABOLIC PROCESS		27	-0.250415	-0.823938	0.731373	1	1	1995	tags=30%, list=20%, signal=37%	0.624042	-0.0410796
CELL REDOX HOMEOSTASIS		35	-0.236417	-0.823622	0.750542	1	1	1847	tags=23%, list=19%, signal=28%	0.825163	-0.0449064
CELLULAR PROTEIN LOCALIZATION		27	-0.251529	-0.822847	0.745059	1	1	1308	tags=22%, list=13%, signal=26%	0.946153	0.013367
LOCOMOTORY BEHAVIOR		22	-0.267822	-0.818442	0.731076	1	1	3110	tags=50%, list=31%, signal=73%	0.339461	-0.139159
PHOSPHORYLATION		221	-0.167255	-0.817419	0.954167	1	1	1971	tags=20%, list=20%, signal=24%	0.726561	0.0246487
RESPONSE TO ESTRADIOL		43	-0.221692	-0.817002	0.806186	1	1	1153	tags=16%, list=12%, signal=18%	0.875935	0.00463644
RNA SPLICING		115	-0.184372	-0.812449	0.859914	1	1	1736	tags=20%, list=17%, signal=24%	0.480021	-0.0388286
FOREBRAIN DEVELOPMENT		25	-0.246513	-0.81147	0.751012	1	1	2416	tags=40%, list=24%, signal=53%	0.990355	-0.0167238
OSTEOBLAST DIFFERENTIATION		46	-0.217683	-0.809903	0.806061	1	1	1573	tags=22%, list=16%, signal=26%	0.816503	-0.00446957
EMBRYONIC SKELETAL SYSTEM MORPHOGENESIS		23	-0.257591	-0.808572	0.729508	1	1	3094	tags=48%, list=31%, signal=69%	0.422023	-0.136111
SPLEEN DEVELOPMENT		25	-0.249586	-0.807584	0.755365	1	1	519	tags=12%, list=5%, signal=13%	0.751633	-0.00182457
POSITIVE REGULATION OF PROTEIN TARGETING TO MITOCHONDRION		32	-0.233628	-0.80383	0.805668	1	1	1838	tags=25%, list=19%, signal=31%	0.81578	0.0144402
IN UTERO EMBRYONIC DEVELOPMENT		137	-0.175845	-0.803112	0.916493	1	1	2389	tags=29%, list=24%, signal=38%	0.635455	-0.00489639
RESPONSE TO OXIDATIVE STRESS		60	-0.205979	-0.802103	0.859539	1	1	2686	tags=33%, list=27%, signal=45%	0.352529	-0.0665212
RESPONSE TO IONIZING RADIATION		35	-0.229253	-0.800548	0.800789	1	1	2798	tags=43%, list=28%, signal=59%	0.28709	-0.0962263
REGULATION OF PROTEIN LOCALIZATION		24	-0.248212	-0.800139	0.77131	1	1	1475	tags=17%, list=15%, signal=20%	0.951829	-0.0453831
PROTEIN PEPTIDYL-PROLYL ISOMERIZATION		17	-0.270029	-0.797632	0.764228	1	1	2067	tags=35%, list=21%, signal=44%	0.824312	-0.0330976
POSITIVE REGULATION OF ENDOTHELIAL CELL PROLIFERATION		19	-0.263797	-0.792363	0.776	1	1	478	tags=16%, list=5%, signal=17%	0.695115	0.0457938
KERATINOCYTE DIFFERENTIATION		18	-0.263447	-0.788865	0.768577	1	1	680	tags=17%, list=7%, signal=18%	0.55814	-0.0800301
MEMBRANE FUSION		18	-0.261045	-0.780863	0.769874	1	1	1325	tags=28%, list=13%, signal=32%	0.857535	0.0347542
NEGATIVE REGULATION OF PROTEIN UBIQUITINATION		23	-0.245319	-0.779984	0.797244	1	1	621	tags=13%, list=6%, signal=14%	0.552278	0.0553379
CELLULAR RESPONSE TO IONIZING RADIATION		15	-0.279798	-0.769483	0.783673	1	1	2314	tags=40%, list=23%, signal=52%	0.582207	-0.0493157
DOUBLE-STRAND BREAK REPAIR VIA HOMOLOGOUS RECOMBINATION		40	-0.213077	-0.76885	0.8375	1	1	2314	tags=33%, list=23%, signal=42%	0.698261	-0.0154404
POSITIVE REGULATION OF DEFENSE RESPONSE TO VIRUS BY HOST		41	-0.212876	-0.766386	0.866667	1	1	2828	tags=37%, list=28%, signal=51%	0.510354	-0.0699323
NEGATIVE REGULATION OF CELL GROWTH		55	-0.195057	-0.763522	0.892857	1	1	1091	tags=15%, list=11%, signal=16%	0.276587	-0.0928035
TRICARBOXYLIC ACID CYCLE		19	-0.256467	-0.759987	0.773256	1	1	2852	tags=32%, list=29%, signal=44%	0.775247	-0.0556782
CELL CYCLE ARREST		34	-0.215586	-0.757026	0.855372	1	1	825	tags=15%, list=8%, signal=16%	0.869957	0.0167077
PROTEIN K48-LINKED UBIQUITINATION		31	-0.218134	-0.750493	0.844898	1	1	2212	tags=26%, list=22%, signal=33%	0.926666	-0.0303506
OSSIFICATION		31	-0.222653	-0.748738	0.866944	1	1	3552	tags=45%, list=36%, signal=70%	0.36607	-0.115775
ACTIN CYTOSKELETON ORGANIZATION		77	-0.176104	-0.738352	0.933472	1	1	3255	tags=40%, list=33%, signal=59%	0.193994	-0.0653276
NEURAL TUBE CLOSURE		40	-0.205183	-0.734425	0.886555	1	1	772	tags=13%, list=8%, signal=13%	0.926787	-0.00833916
NEGATIVE REGULATION OF NF-KAPPAB TRANSCRIPTION FACTOR ACTIVITY		29	-0.217863	-0.731061	0.883117	1	1	2954	tags=38%, list=30%, signal=54%	0.402081	-0.104094
REGULATION OF APOPTOTIC PROCESS		75	-0.179031	-0.728101	0.936992	1	1	825	tags=9%, list=8%, signal=10%	0.83167	-0.033268
MRNA TRANSPORT		32	-0.208301	-0.722268	0.899598	1	1	3052	tags=38%, list=31%, signal=54%	0.28045	-0.118034
CHOLESTEROL METABOLIC PROCESS		19	-0.23503	-0.721011	0.835443	1	1	2651	tags=37%, list=27%, signal=50%	0.563728	-0.0905403
LUNG DEVELOPMENT		51	-0.190899	-0.720519	0.921941	1	1	1231	tags=16%, list=12%, signal=18%	0.706431	0.0295391
POSITIVE REGULATION OF PROTEIN KINASE B SIGNALING		26	-0.21731	-0.718048	0.906582	1	1	825	tags=12%, list=8%, signal=13%	0.309031	0.109759
REGULATION OF ION TRANSMEMBRANE TRANSPORT		16	-0.251431	-0.714192	0.862921	1	1	1988	tags=25%, list=20%, signal=31%	0.876097	-0.029614
REGULATION OF INFLAMMATORY RESPONSE		22	-0.231966	-0.71351	0.850716	1	1	2232	tags=32%, list=22%, signal=41%	0.8663	0.0153661
PROTEIN MONOUBIQUITINATION		21	-0.233186	-0.712898	0.850211	1	1	2933	tags=38%, list=30%, signal=54%	0.592168	-0.0634039
MRNA PROCESSING		147	-0.15404	-0.711853	0.997881	1	1	1736	tags=18%, list=17%, signal=21%	0.747903	0.0253188
METHYLATION		97	-0.167352	-0.708438	0.980519	1	1	1610	tags=15%, list=16%, signal=18%	0.986939	-0.00857667
PROTEIN SUMOYLATION		19	-0.236081	-0.708333	0.880081	1	1	3468	tags=58%, list=35%, signal=89%	0.360992	-0.127995
HEMATOPOIETIC PROGENITOR CELL DIFFERENTIATION		36	-0.195649	-0.69928	0.913793	1	1	1960	tags=25%, list=20%, signal=31%	0.819765	0.0139681
PROTEIN POLYUBIQUITINATION		59	-0.178997	-0.694273	0.954936	1	1	2870	tags=34%, list=29%, signal=47%	0.7941	-0.014154
TRANSLATION		127	-0.155929	-0.691464	0.985801	1	1	3357	tags=38%, list=34%, signal=56%	0.509579	-0.0339117
RESPONSE TO INORGANIC SUBSTANCE		17	-0.242189	-0.690353	0.879237	1	1	587	tags=12%, list=6%, signal=12%	0.70346	-0.0814764
PROTEIN SECRETION		16	-0.24074	-0.689363	0.868421	1	1	1839	tags=25%, list=19%, signal=31%	0.742517	-0.0589773
NUCLEOCYTOPLASMIC TRANSPORT		15	-0.247916	-0.687069	0.875502	1	1	1027	tags=13%, list=10%, signal=15%	0.865192	-0.0321497
PLATELET AGGREGATION		18	-0.227385	-0.683209	0.893805	1	1	3515	tags=50%, list=35%, signal=77%	0.549396	-0.090154
CYTOSKELETON ORGANIZATION		36	-0.191762	-0.683041	0.955508	1	1	2596	tags=31%, list=26%, signal=41%	0.767916	-0.0123895
REGULATION OF ACTIN CYTOSKELETON ORGANIZATION		16	-0.230136	-0.662697	0.919679	1	1	2348	tags=31%, list=24%, signal=41%	0.882076	-0.0115029
NEGATIVE REGULATION OF PROTEIN KINASE ACTIVITY		36	-0.188275	-0.657886	0.965957	1	1	2516	tags=31%, list=25%, signal=41%	0.603252	-0.0310855
RESPONSE TO NUTRIENT		31	-0.187629	-0.634686	0.958071	1	1	2686	tags=29%, list=27%, signal=40%	0.923138	-0.0128983
MICROTUBULE CYTOSKELETON ORGANIZATION		35	-0.181251	-0.631671	0.967532	1	1	2596	tags=31%, list=26%, signal=42%	0.847963	-0.0046997
EMBRYONIC SKELETAL SYSTEM DEVELOPMENT		18	-0.215071	-0.622956	0.947154	1	1	7800	tags=100%, list=79%, signal=465%	0.839195	-0.0421119
PHOSPHOLIPID BIOSYNTHETIC PROCESS		29	-0.186572	-0.615049	0.952191	1	1	2652	tags=38%, list=27%, signal=52%	0.530149	-0.0338753
FATTY ACID BIOSYNTHETIC PROCESS		21	-0.192808	-0.590534	0.958506	1	1	2766	tags=38%, list=28%, signal=53%	0.786432	-0.0168198
POSITIVE REGULATION OF DENDRITE MORPHOGENESIS		17	-0.204523	-0.589293	0.96	1	1	2709	tags=35%, list=27%, signal=48%	0.761779	-0.0677867
REGULATION OF PROTEIN STABILITY		22	-0.183532	-0.570878	0.973799	1	1	3110	tags=41%, list=31%, signal=59%	0.626553	-0.0337817
POSITIVE REGULATION OF TRANSLATION		25	-0.173247	-0.565437	0.980769	1	1	3305	tags=44%, list=33%, signal=66%	0.695771	-0.044472
MRNA POLYADENYLATION		15	-0.189232	-0.529995	0.971861	1	1	1841	tags=20%, list=19%, signal=25%	0.684149	0.0575455
EXTRINSIC APOPTOTIC SIGNALING PATHWAY VIA DEATH DOMAIN RECEPTORS		15	-0.162895	-0.459825	0.997921	1	1	489	tags=7%, list=5%, signal=7%	0.793591	-0.0251396
STRESS-ACTIVATED PROTEIN KINASE SIGNALING CASCADE		20	-0.143477	-0.42976	1	1	1	8510	tags=100%, list=86%, signal=697%	0.869568	-0.000820843
