# Supplementary material for: Ribosome profiling-guided depletion of an mRNA increases cell growth rate and protein secretion
Source: Sci Rep. 2017 Jan 16;7:40388. doi: 10.1038/srep40388 (PMC5238448; doi:10.1038/srep40388)
Supplement: Supplementary Table 9 [file srep40388-s7.xls]

## Sheet: Table S9_Translation Efficiency
Supplementary Table S9 - Translation Efficiency grouped by GSEA (Day3)
NAME	SIZE	ES	NES	FDR q-val
GENE EXPRESSION	308	-0.438254	-2.48545	0
MRNA PROCESSING	71	-0.514878	-2.3319	0
RESPONSE TO ORGANIC SUBSTANCE	33	-0.614101	-2.31337	0.000523
CELLULAR METABOLIC PROCESS	39	-0.575554	-2.30306	0.000392
VIRAL PROCESS	174	-0.442657	-2.29814	0.000314
VIRAL TRANSCRIPTION	90	-0.4802	-2.27865	0.000262
PROTEIN STABILIZATION	29	-0.610814	-2.25733	0.00044
TRANSLATIONAL ELONGATION	87	-0.463836	-2.18506	0.00224019
RNA PROCESSING	131	-0.432534	-2.18247	0.00199128
COTRANSLATIONAL PROTEIN TARGETING TO MEMBRANE	75	-0.479061	-2.18186	0.00194373
TRANSLATIONAL TERMINATION	73	-0.477319	-2.17726	0.00191058
ELECTRON TRANSPORT CHAIN	29	-0.590967	-2.1744	0.00188179
OXIDATION-REDUCTION PROCESS	153	-0.418407	-2.16651	0.00185464
RESPIRATORY ELECTRON TRANSPORT CHAIN	26	-0.600022	-2.16174	0.00172217
RESPONSE TO HEAT	31	-0.576207	-2.15162	0.0021165
SRP-DEPENDENT COTRANSLATIONAL PROTEIN TARGETING TO MEMBRANE	73	-0.471428	-2.14956	0.00198422
CELLULAR RESPONSE TO STRESS	66	-0.488152	-2.1407	0.00196067
RNA SPLICING	67	-0.475134	-2.12948	0.00185174
VIRAL LIFE CYCLE	86	-0.451748	-2.12199	0.00175428
TRANSCRIPTION INITIATION FROM RNA POLYMERASE II PROMOTER	64	-0.47463	-2.10903	0.00189896
MRNA SPLICING, VIA SPLICEOSOME	48	-0.504607	-2.10477	0.00188328
TRANSLATIONAL INITIATION	98	-0.441398	-2.10005	0.00186392
SMALL MOLECULE METABOLIC PROCESS	286	-0.371309	-2.09978	0.00178288
ACTIN FILAMENT POLYMERIZATION	25	-0.598411	-2.0987	0.00183491
G1/S TRANSITION OF MITOTIC CELL CYCLE	49	-0.495899	-2.09766	0.00176151
RESPONSE TO DRUG	106	-0.420046	-2.07957	0.00251415
RESPONSE TO TUMOR NECROSIS FACTOR	26	-0.587146	-2.07758	0.00242104
PROTEIN TARGETING TO MEMBRANE	83	-0.449653	-2.06705	0.00271534
MITOCHONDRIAL TRANSLATIONAL TERMINATION	44	-0.498242	-2.05269	0.00305301
POSITIVE REGULATION OF TRANSLATION	21	-0.605818	-2.03925	0.00386773
MOVEMENT OF CELL OR SUBCELLULAR COMPONENT	18	-0.630367	-2.03049	0.00470909
SUBSTRATE ADHESION-DEPENDENT CELL SPREADING	20	-0.603574	-2.02754	0.00465605
RNA EXPORT FROM NUCLEUS	24	-0.581592	-2.02285	0.00483769
MITOCHONDRIAL TRANSLATIONAL INITIATION	44	-0.498242	-2.02197	0.0047867
ANTIGEN PROCESSING AND PRESENTATION OF PEPTIDE ANTIGEN	19	-0.615151	-2.02091	0.00469387
PROTEIN TARGETING	136	-0.398641	-2.01995	0.00460374
CELLULAR RESPONSE TO HEAT	21	-0.585623	-2.01854	0.00452264
HYDROGEN ION TRANSMEMBRANE TRANSPORT	25	-0.56555	-2.01184	0.0047221
MITOCHONDRIAL TRANSLATION	48	-0.488873	-2.01153	0.00460103
MITOCHONDRIAL TRANSLATIONAL ELONGATION	44	-0.498242	-2.00959	0.0045645
ANTIGEN PROCESSING AND PRESENTATION OF PEPTIDE ANTIGEN VIA MHC CLASS I	19	-0.615151	-2.00906	0.00445317
NUCLEAR-TRANSCRIBED MRNA CATABOLIC PROCESS	83	-0.430975	-2.00783	0.00438012
FOCAL ADHESION ASSEMBLY	16	-0.645314	-2.00226	0.00452566
RNA CATABOLIC PROCESS	94	-0.421385	-1.99903	0.00452499
ANTIGEN PROCESSING AND PRESENTATION	39	-0.508235	-1.99753	0.00445709
REGULATION OF ACTIN FILAMENT POLYMERIZATION	20	-0.593712	-1.99601	0.00445907
MRNA CATABOLIC PROCESS	89	-0.41935	-1.98895	0.00485093
CELLULAR RESPONSE TO TUMOR NECROSIS FACTOR	18	-0.618189	-1.97895	0.00541025
XENOBIOTIC METABOLIC PROCESS	30	-0.530463	-1.97081	0.00579494
EPIDERMIS DEVELOPMENT	23	-0.579238	-1.96895	0.00573694
TRANSLATION	220	-0.365364	-1.96692	0.00568331
BIOSYNTHETIC PROCESS	326	-0.344075	-1.96412	0.00577916
MRNA EXPORT FROM NUCLEUS	20	-0.590971	-1.96159	0.00575522
RESPONSE TO CADMIUM ION	19	-0.592557	-1.95282	0.00613009
RESPONSE TO STRESS	91	-0.406864	-1.94005	0.00705842
NEUROTROPHIN TRK RECEPTOR SIGNALING PATHWAY	51	-0.455035	-1.93879	0.00704165
PHAGOCYTOSIS	35	-0.498692	-1.93164	0.00753111
PROTEIN METABOLIC PROCESS	184	-0.359894	-1.92771	0.00771379
PROTEIN IMPORT	52	-0.451626	-1.92244	0.00796868
NUCLEAR-TRANSCRIBED MRNA CATABOLIC PROCESS, NONSENSE-MEDIATED DECAY	76	-0.412819	-1.91739	0.00828723
ACTIN CYTOSKELETON ORGANIZATION	44	-0.474962	-1.91331	0.00849554
EPITHELIAL CELL DIFFERENTIATION	37	-0.48017	-1.90364	0.00904126
POSITIVE REGULATION OF CATALYTIC ACTIVITY	18	-0.586854	-1.89914	0.00943022
EPHRIN RECEPTOR SIGNALING PATHWAY	16	-0.611822	-1.89905	0.00928287
RESPONSE TO TOXIC SUBSTANCE	21	-0.572225	-1.89334	0.00986303
RESPONSE TO ORGANIC CYCLIC COMPOUND	63	-0.430506	-1.88662	0.0104785
REGULATION OF INTRINSIC APOPTOTIC SIGNALING PATHWAY	26	-0.533446	-1.88506	0.0105491
POSITIVE REGULATION OF GENE EXPRESSION	51	-0.448628	-1.88458	0.0104385
INTERFERON-GAMMA-MEDIATED SIGNALING PATHWAY	20	-0.571014	-1.88406	0.0103957
PROTEIN IMPORT INTO NUCLEUS	45	-0.46083	-1.88047	0.0107236
EXTRINSIC APOPTOTIC SIGNALING PATHWAY IN ABSENCE OF LIGAND	17	-0.589727	-1.87676	0.0111266
WOUND HEALING	32	-0.498796	-1.87377	0.0113973
CELLULAR PROTEIN METABOLIC PROCESS	164	-0.358635	-1.87024	0.0116129
GLUCOSE METABOLIC PROCESS	32	-0.489996	-1.86698	0.0117396
CARBOHYDRATE METABOLIC PROCESS	73	-0.407883	-1.86112	0.0122933
REGULATION OF CATALYTIC ACTIVITY	57	-0.432299	-1.85656	0.0126889
CELLULAR RESPONSE TO MECHANICAL STIMULUS	18	-0.56733	-1.83866	0.0152387
KERATINOCYTE DIFFERENTIATION	21	-0.536211	-1.82854	0.0164848
AMINE METABOLIC PROCESS	23	-0.527833	-1.8271	0.0165255
PROTEIN LOCALIZATION	142	-0.356058	-1.82526	0.0166977
STRESS FIBER ASSEMBLY	17	-0.572903	-1.82293	0.0169611
NEGATIVE REGULATION OF CELL CYCLE	16	-0.595671	-1.82162	0.0170334
CATABOLIC PROCESS	354	-0.314244	-1.81782	0.0171613
RESPONSE TO MECHANICAL STIMULUS	36	-0.467986	-1.81386	0.0176711
REGULATION OF GENE EXPRESSION	130	-0.358778	-1.8092	0.0180559
FIBROBLAST GROWTH FACTOR RECEPTOR SIGNALING PATHWAY	43	-0.44466	-1.80649	0.01839
REGULATION OF MRNA SPLICING, VIA SPLICEOSOME	17	-0.566371	-1.80514	0.0184256
NEGATIVE REGULATION OF GENE EXPRESSION	48	-0.431623	-1.79915	0.0192709
RRNA PROCESSING	30	-0.470086	-1.7971	0.0193614
ACTIN FILAMENT ORGANIZATION	18	-0.558064	-1.79649	0.0191965
NUCLEOBASE-CONTAINING SMALL MOLECULE METABOLIC PROCESS	22	-0.539175	-1.79505	0.0193041
EPIDERMAL GROWTH FACTOR RECEPTOR SIGNALING PATHWAY	43	-0.43599	-1.79398	0.0192923
ORGAN MORPHOGENESIS	37	-0.451332	-1.78881	0.0201516
TRANSMEMBRANE TRANSPORT	119	-0.357969	-1.7851	0.0206467
REGULATION OF EXTRINSIC APOPTOTIC SIGNALING PATHWAY	34	-0.46746	-1.78305	0.020817
NUCLEOTIDE BIOSYNTHETIC PROCESS	17	-0.552671	-1.77942	0.0213929
PLATELET DEGRANULATION	24	-0.503075	-1.7687	0.0233449
CELL CYCLE	312	-0.31118	-1.76847	0.0231372
RESPONSE TO ETHANOL	37	-0.449341	-1.76292	0.0242312
MRNA 3'-END PROCESSING	17	-0.560466	-1.76149	0.0243953
NEGATIVE REGULATION OF NEURON APOPTOTIC PROCESS	30	-0.46977	-1.76036	0.0245522
REGULATION OF PROTEIN TARGETING	21	-0.522249	-1.75873	0.0247579
PROTEIN EXPORT FROM NUCLEUS	20	-0.528637	-1.75589	0.0250634
PROTEIN FOLDING	41	-0.427301	-1.75473	0.0251176
ANTIGEN PROCESSING AND PRESENTATION OF EXOGENOUS PEPTIDE ANTIGEN VIA MHC CLASS I	27	-0.486244	-1.74889	0.0263018
ION TRANSMEMBRANE TRANSPORT	83	-0.378754	-1.74699	0.0264283
RESPONSE TO VIRUS	57	-0.401785	-1.74091	0.0276981
BLOOD COAGULATION	78	-0.378666	-1.7387	0.0282288
NUCLEOSOME ASSEMBLY	41	-0.431414	-1.73432	0.0289845
EXTRINSIC APOPTOTIC SIGNALING PATHWAY	46	-0.419765	-1.7337	0.0288025
CELLULAR PROTEIN CATABOLIC PROCESS	17	-0.544299	-1.73265	0.0288475
PROGRAMMED CELL DEATH	48	-0.409905	-1.72465	0.0306328
DNA DAMAGE RESPONSE, SIGNAL TRANSDUCTION BY P53 CLASS MEDIATOR	18	-0.536434	-1.72006	0.0315395
INNATE IMMUNE RESPONSE	124	-0.344216	-1.71823	0.0317932
CELL CYCLE CHECKPOINT	32	-0.454295	-1.71431	0.0326332
RETROGRADE TRANSPORT, ENDOSOME TO GOLGI	16	-0.543005	-1.71429	0.0323519
REGULATION OF CELL GROWTH	67	-0.380856	-1.71339	0.0323867
AGING	59	-0.392345	-1.71165	0.0326255
CELL CYCLE ARREST	54	-0.397142	-1.70792	0.0332735
EPITHELIAL CELL PROLIFERATION	36	-0.441323	-1.70496	0.0337836
AXON GUIDANCE	70	-0.374648	-1.70228	0.034173
ANDROGEN RECEPTOR SIGNALING PATHWAY	15	-0.549863	-1.70172	0.0339675
APOPTOTIC SIGNALING PATHWAY	134	-0.336609	-1.70132	0.0337643
RESPONSE TO IONIZING RADIATION	22	-0.504224	-1.69732	0.0344623
NITROGEN COMPOUND METABOLIC PROCESS	29	-0.464364	-1.69693	0.0342861
PROTEIN COMPLEX ASSEMBLY	55	-0.393163	-1.69551	0.0343649
RNA 3'-END PROCESSING	23	-0.491073	-1.68939	0.0360165
SIGNAL TRANSDUCTION BY P53 CLASS MEDIATOR	20	-0.502744	-1.68458	0.0372053
NEURON APOPTOTIC PROCESS	44	-0.410013	-1.6768	0.0391301
CELL DIVISION	127	-0.337518	-1.66895	0.0413616
REGULATION OF TRANSLATION	70	-0.376507	-1.66893	0.0410459
RESPONSE TO CAMP	20	-0.497349	-1.6685	0.0409198
TRANSPORT	495	-0.280803	-1.6668	0.0411933
RNA METABOLIC PROCESS	19	-0.500523	-1.66649	0.0409748
TERMINATION OF RNA POLYMERASE II TRANSCRIPTION	17	-0.52084	-1.66193	0.0424345
CELL MIGRATION	162	-0.31722	-1.66032	0.0427127
POSITIVE REGULATION OF PROTEIN TARGETING TO MITOCHONDRION	16	-0.537747	-1.65578	0.0439406
MITOTIC CELL CYCLE	156	-0.317716	-1.65526	0.0437865
FC-EPSILON RECEPTOR SIGNALING PATHWAY	40	-0.421376	-1.65482	0.0436908
SPINDLE ASSEMBLY	32	-0.438415	-1.65396	0.0437181
CYTOSKELETON ORGANIZATION	104	-0.341939	-1.64749	0.0456609
GROWTH	305	-0.292168	-1.6458	0.0458423
LEUKOCYTE MIGRATION	18	-0.505171	-1.64497	0.0457965
GLYCOLYTIC PROCESS	20	-0.499136	-1.64112	0.0468993
NEGATIVE REGULATION OF CELL GROWTH	25	-0.460107	-1.63649	0.0483036
CELL GROWTH	84	-0.346823	-1.62716	0.0519356
G2/M TRANSITION OF MITOTIC CELL CYCLE	48	-0.388727	-1.62651	0.0518915
CELL PROLIFERATION	336	-0.283049	-1.62417	0.0525182
CELLULAR NITROGEN COMPOUND METABOLIC PROCESS	24	-0.472523	-1.62308	0.0525545
AUTOPHAGY	48	-0.390653	-1.62138	0.0529315
VASCULAR ENDOTHELIAL GROWTH FACTOR RECEPTOR SIGNALING PATHWAY	33	-0.42711	-1.62129	0.0525916
CELLULAR RESPONSE TO DRUG	16	-0.525046	-1.62057	0.0525858
REGENERATION	51	-0.387224	-1.62001	0.0524817
SMALL GTPASE MEDIATED SIGNAL TRANSDUCTION	117	-0.324779	-1.61198	0.0552291
REGULATION OF PROTEIN LOCALIZATION	35	-0.414502	-1.61165	0.0550481
REGULATION OF PROTEIN TARGETING TO MITOCHONDRION	17	-0.514509	-1.61051	0.0551923
WATER-SOLUBLE VITAMIN METABOLIC PROCESS	20	-0.489198	-1.60884	0.0554975
ORGANELLE ORGANIZATION	87	-0.337464	-1.59339	0.0622083
CIRCADIAN REGULATION OF GENE EXPRESSION	16	-0.515788	-1.5886	0.0641987
DEATH	110	-0.323935	-1.58519	0.0656908
ORGAN REGENERATION	26	-0.454774	-1.58304	0.0662724
CELL CHEMOTAXIS	19	-0.480868	-1.58288	0.0659032
MEMORY	22	-0.456898	-1.58137	0.066241
DEFENSE RESPONSE TO VIRUS	45	-0.382075	-1.58023	0.066543
IMMUNE RESPONSE	186	-0.296776	-1.57741	0.0673379
REGULATION OF CYSTEINE-TYPE ENDOPEPTIDASE ACTIVITY INVOLVED IN APOPTOTIC PROCESS	28	-0.432043	-1.57516	0.0681096
MEMBRANE ORGANIZATION	53	-0.372551	-1.57451	0.0679764
GLUCONEOGENESIS	15	-0.510128	-1.57272	0.0684085
CELL DEATH	90	-0.337679	-1.5723	0.068226
ANAPHASE-PROMOTING COMPLEX-DEPENDENT PROTEASOMAL UBIQUITIN-DEPENDENT PROTEIN CATABOLIC PROCESS	19	-0.485175	-1.57209	0.0679592
T CELL PROLIFERATION	25	-0.447328	-1.57175	0.0677036
STRESS-ACTIVATED MAPK CASCADE	24	-0.450307	-1.56691	0.0697646
NEURON DIFFERENTIATION	64	-0.352556	-1.56529	0.0703418
INTRINSIC APOPTOTIC SIGNALING PATHWAY	73	-0.344186	-1.56391	0.0705889
HIPPOCAMPUS DEVELOPMENT	16	-0.508217	-1.56313	0.0705846
T CELL DIFFERENTIATION	26	-0.432164	-1.56028	0.0715601
PLATELET ACTIVATION	40	-0.384162	-1.55725	0.0727808
ION TRANSPORT	75	-0.339102	-1.54707	0.0773066
NEURON DEVELOPMENT	21	-0.452274	-1.54546	0.0777513
RESPONSE TO ANTIBIOTIC	15	-0.502703	-1.54421	0.0780195
TOLL-LIKE RECEPTOR 9 SIGNALING PATHWAY	25	-0.438393	-1.54246	0.0785313
TOLL-LIKE RECEPTOR 5 SIGNALING PATHWAY	23	-0.44583	-1.53717	0.0809843
RESPONSE TO REACTIVE OXYGEN SPECIES	19	-0.464656	-1.53615	0.0810571
REGULATION OF TYPE I INTERFERON PRODUCTION	18	-0.471287	-1.53474	0.0814187
RAS PROTEIN SIGNAL TRANSDUCTION	30	-0.414755	-1.53413	0.0813832
REGULATION OF NITRIC-OXIDE SYNTHASE ACTIVITY	15	-0.502999	-1.52865	0.0839324
MITOTIC SPINDLE ASSEMBLY	20	-0.453924	-1.52814	0.0837695
CHROMOSOME SEGREGATION	20	-0.451075	-1.52492	0.0850512
MUSCLE CONTRACTION	56	-0.35541	-1.52437	0.0847876
TYPE I INTERFERON PRODUCTION	18	-0.471287	-1.52369	0.0847249
REGULATION OF CELL MIGRATION	75	-0.334576	-1.52194	0.0853554
RHYTHMIC PROCESS	22	-0.447631	-1.5213	0.0853151
TOLL-LIKE RECEPTOR 10 SIGNALING PATHWAY	23	-0.44583	-1.51792	0.0868365
METHYLATION	49	-0.360308	-1.51774	0.0864899
RESPONSE TO NUTRIENT	48	-0.368742	-1.51463	0.0878928
REGULATION OF UBIQUITIN-PROTEIN LIGASE ACTIVITY INVOLVED IN MITOTIC CELL CYCLE	17	-0.468587	-1.50731	0.0916761
PROTEIN N-LINKED GLYCOSYLATION VIA ASPARAGINE	15	-0.483507	-1.50262	0.0942714
POSITIVE REGULATION OF INSULIN SECRETION	15	-0.497391	-1.49985	0.095531
CIRCADIAN RHYTHM	35	-0.388107	-1.49966	0.0952051
REACTIVE OXYGEN SPECIES METABOLIC PROCESS	22	-0.434248	-1.49217	0.0997368
NEGATIVE REGULATION OF CYSTEINE-TYPE ENDOPEPTIDASE ACTIVITY	15	-0.488798	-1.48824	0.101968
REGULATION OF NEURON APOPTOTIC PROCESS	40	-0.374176	-1.48218	0.105501
IRON ION HOMEOSTASIS	23	-0.424293	-1.48172	0.105244
REGULATION OF CELL CYCLE	70	-0.334709	-1.48122	0.105049
NEGATIVE REGULATION OF CYSTEINE-TYPE ENDOPEPTIDASE ACTIVITY INVOLVED IN APOPTOTIC PROCESS	15	-0.488798	-1.47303	0.110604
PHOTOTRANSDUCTION, VISIBLE LIGHT	15	-0.474253	-1.46222	0.117824
FATTY ACID METABOLIC PROCESS	37	-0.377705	-1.45807	0.120372
NEGATIVE REGULATION OF CELL MIGRATION	25	-0.414129	-1.45386	0.123117
CELL DIFFERENTIATION	314	-0.254597	-1.45291	0.123245
LIVER DEVELOPMENT	23	-0.407644	-1.45234	0.123027
VESICLE FUSION	22	-0.430125	-1.45132	0.123222
MITOTIC M PHASE	44	-0.35476	-1.44796	0.125191
REGULATION OF CELL DEATH	23	-0.417939	-1.4449	0.126941
POSITIVE REGULATION OF CELL GROWTH	24	-0.410218	-1.43466	0.135011
ION HOMEOSTASIS	52	-0.336485	-1.42727	0.140426
NEGATIVE REGULATION OF GENE EXPRESSION, EPIGENETIC	19	-0.434741	-1.42306	0.143268
TOLL-LIKE RECEPTOR 2 SIGNALING PATHWAY	29	-0.391251	-1.42154	0.14392
RESPONSE TO ESTROGEN	21	-0.420796	-1.40772	0.155969
RESPONSE TO LIPOPOLYSACCHARIDE	64	-0.318141	-1.40629	0.156607
POSITIVE REGULATION OF APOPTOTIC PROCESS	75	-0.307859	-1.40572	0.156454
CELLULAR RESPONSE TO ORGANIC CYCLIC COMPOUND	17	-0.441178	-1.40098	0.160419
REGULATION OF PROTEIN IMPORT INTO NUCLEUS	15	-0.455722	-1.40054	0.160061
RESPONSE TO HYDROGEN PEROXIDE	30	-0.377397	-1.39984	0.159948
REGULATION OF DEFENSE RESPONSE TO VIRUS	30	-0.376696	-1.39944	0.159679
CELLULAR RESPONSE TO HYDROGEN PEROXIDE	17	-0.452757	-1.39938	0.159003
PROTEIN N-LINKED GLYCOSYLATION	18	-0.441731	-1.39599	0.161614
VESICLE-MEDIATED TRANSPORT	70	-0.309908	-1.39541	0.161439
REGULATION OF TRANSLATIONAL INITIATION	16	-0.441092	-1.39477	0.161324
POSITIVE REGULATION OF TRANSCRIPTION, DNA-TEMPLATED	95	-0.293471	-1.39354	0.161744
NUCLEOBASE-CONTAINING COMPOUND METABOLIC PROCESS	21	-0.414494	-1.39327	0.161325
TOLL-LIKE RECEPTOR SIGNALING PATHWAY	40	-0.355431	-1.39239	0.161557
CELL REDOX HOMEOSTASIS	17	-0.44214	-1.39169	0.161534
POSITIVE REGULATION OF DNA REPLICATION	16	-0.449337	-1.39103	0.161454
RNA PHOSPHODIESTER BOND HYDROLYSIS	15	-0.46014	-1.39081	0.160946
NEGATIVE REGULATION OF APOPTOTIC PROCESS	120	-0.279822	-1.39049	0.160482
CHROMATIN REMODELING	19	-0.421059	-1.3899	0.160362
AXON EXTENSION	26	-0.390614	-1.38979	0.159762
SYNAPTIC TRANSMISSION	58	-0.324691	-1.38568	0.16297
RIBOSOME BIOGENESIS	17	-0.4367	-1.38072	0.167314
INSULIN SECRETION	38	-0.351771	-1.37938	0.168085
ANTIGEN PROCESSING AND PRESENTATION OF EXOGENOUS PEPTIDE ANTIGEN VIA MHC CLASS II	17	-0.434573	-1.37691	0.16969
RESPONSE TO HYPOXIA	65	-0.306542	-1.37667	0.16919
ESTABLISHMENT OF PROTEIN LOCALIZATION	31	-0.372134	-1.37635	0.168761
RESPONSE TO NUTRIENT LEVELS	25	-0.387698	-1.37453	0.169861
PROTEIN CATABOLIC PROCESS	136	-0.270969	-1.36902	0.174665
EARLY ENDOSOME TO LATE ENDOSOME TRANSPORT	15	-0.450668	-1.363	0.180085
REGULATION OF CELL PROLIFERATION	202	-0.251765	-1.3628	0.179651
LIPID BIOSYNTHETIC PROCESS	49	-0.324408	-1.36103	0.180639
POSITIVE REGULATION OF UBIQUITIN-PROTEIN LIGASE ACTIVITY INVOLVED IN REGULATION OF MITOTIC CELL CYCLE TRANSITION	16	-0.446308	-1.35951	0.181523
SPERMATOGENESIS	64	-0.311273	-1.35946	0.180863
PROTEIN HOMOTETRAMERIZATION	16	-0.442906	-1.35894	0.180701
RESPONSE TO GROWTH FACTOR	25	-0.384328	-1.35599	0.182998
VITAMIN METABOLIC PROCESS	23	-0.385861	-1.35115	0.187481
SPHINGOLIPID METABOLIC PROCESS	25	-0.38826	-1.35066	0.187298
FATTY ACID BIOSYNTHETIC PROCESS	17	-0.427479	-1.3498	0.187602
MYD88-DEPENDENT TOLL-LIKE RECEPTOR SIGNALING PATHWAY	31	-0.360245	-1.34937	0.187259
CELL-CELL ADHESION	62	-0.304575	-1.34658	0.189636
RESPONSE TO GLUCOSE	46	-0.326975	-1.34401	0.191654
ENDOCYTOSIS	94	-0.282139	-1.34211	0.192988
LEARNING	25	-0.38355	-1.33988	0.194572
APOPTOTIC PROCESS	336	-0.234796	-1.33696	0.19695
REGULATION OF ENDOTHELIAL CELL MIGRATION	16	-0.430849	-1.33454	0.19887
DOUBLE-STRAND BREAK REPAIR VIA HOMOLOGOUS RECOMBINATION	15	-0.435477	-1.3314	0.201666
RETINOID METABOLIC PROCESS	15	-0.431282	-1.33032	0.202095
POSITIVE REGULATION OF TRANSCRIPTION FROM RNA POLYMERASE II PROMOTER	162	-0.256119	-1.33014	0.201545
PROTEIN TARGETING TO MITOCHONDRION	30	-0.364108	-1.32881	0.202359
PROTEIN OLIGOMERIZATION	20	-0.392231	-1.32867	0.201767
BONE RESORPTION	15	-0.434791	-1.32842	0.201253
REGULATION OF REACTIVE OXYGEN SPECIES METABOLIC PROCESS	15	-0.440098	-1.32811	0.200956
SECRETION	133	-0.259737	-1.32329	0.205619
SENSORY PERCEPTION	50	-0.31298	-1.32249	0.205752
RESPONSE TO UV	30	-0.358427	-1.32147	0.20613
INTRINSIC APOPTOTIC SIGNALING PATHWAY IN RESPONSE TO DNA DAMAGE	28	-0.366029	-1.32142	0.205414
TOLL-LIKE RECEPTOR TLR6:TLR2 SIGNALING PATHWAY	27	-0.362547	-1.3213	0.204802
NEGATIVE REGULATION OF CELL PROLIFERATION	75	-0.289499	-1.32085	0.204481
RNA TRANSPORT	27	-0.363457	-1.32075	0.203849
REGULATION OF INSULIN SECRETION	31	-0.355677	-1.31621	0.208321
PROTEIN TRANSPORT	190	-0.24646	-1.31516	0.208722
TOLL-LIKE RECEPTOR TLR1:TLR2 SIGNALING PATHWAY	27	-0.362547	-1.31453	0.208653
RESPONSE TO ORGANONITROGEN COMPOUND	16	-0.424008	-1.31294	0.20974
IN UTERO EMBRYONIC DEVELOPMENT	46	-0.320244	-1.3116	0.210527
NEGATIVE REGULATION OF TRANSCRIPTION, DNA-TEMPLATED	95	-0.274185	-1.3097	0.211921
RESPONSE TO INTERFERON-GAMMA	17	-0.412743	-1.30957	0.211333
EXTRACELLULAR MATRIX DISASSEMBLY	17	-0.416148	-1.30857	0.21162
LIPID METABOLIC PROCESS	135	-0.259187	-1.3078	0.211787
CALCIUM ION HOMEOSTASIS	16	-0.419071	-1.30489	0.214269
NEGATIVE REGULATION OF TRANSFORMING GROWTH FACTOR BETA RECEPTOR SIGNALING PATHWAY	20	-0.38992	-1.30432	0.214177
DNA REPAIR	85	-0.277621	-1.30116	0.217163
RESPONSE TO GLUCOCORTICOID	28	-0.361183	-1.29654	0.221937
POSITIVE REGULATION OF CELL PROLIFERATION	118	-0.260095	-1.29604	0.221789
RESPONSE TO ACTIVITY	19	-0.393824	-1.29586	0.22122
REGULATION OF PROTEIN CATABOLIC PROCESS	22	-0.3723	-1.29493	0.221585
REGULATION OF NUCLEIC ACID-TEMPLATED TRANSCRIPTION	29	-0.347484	-1.29393	0.221882
RESPONSE TO INTERLEUKIN-1	22	-0.380258	-1.29377	0.221278
KIDNEY DEVELOPMENT	20	-0.393081	-1.29354	0.220789
TRANSFORMING GROWTH FACTOR BETA RECEPTOR SIGNALING PATHWAY	51	-0.307935	-1.29123	0.22275
CANONICAL WNT SIGNALING PATHWAY	46	-0.311915	-1.28751	0.226461
REGULATION OF GENE EXPRESSION, EPIGENETIC	21	-0.382248	-1.28609	0.22746
RESPONSE TO RETINOIC ACID	21	-0.380817	-1.28503	0.227966
TRANSCRIPTION FROM RNA POLYMERASE II PROMOTER	339	-0.223302	-1.27916	0.23393
ENDOPLASMIC RETICULUM UNFOLDED PROTEIN RESPONSE	24	-0.365312	-1.27781	0.234676
CELL-MATRIX ADHESION	31	-0.341491	-1.27585	0.236265
CELL ADHESION	143	-0.248896	-1.27281	0.239166
RESPONSE TO OXIDATIVE STRESS	51	-0.298653	-1.27192	0.23946
RESPONSE TO BACTERIUM	32	-0.336045	-1.27064	0.240318
TUMOR NECROSIS FACTOR PRODUCTION	18	-0.38585	-1.2687	0.241842
MITOTIC NUCLEAR DIVISION	87	-0.270474	-1.26688	0.243259
MITOTIC ANAPHASE	36	-0.324988	-1.26359	0.246525
DNA DAMAGE CHECKPOINT	28	-0.345701	-1.26349	0.245815
REGULATION OF FIBROBLAST PROLIFERATION	19	-0.385055	-1.2613	0.247973
INTEGRIN-MEDIATED SIGNALING PATHWAY	16	-0.40507	-1.25884	0.250314
FIBROBLAST PROLIFERATION	19	-0.385055	-1.25882	0.24955
REGULATION OF SYNAPTIC TRANSMISSION	24	-0.367724	-1.25694	0.251078
DEFENSE RESPONSE	85	-0.268495	-1.2565	0.250815
REGULATION OF AUTOPHAGY	21	-0.380282	-1.25486	0.251926
DNA REPLICATION	58	-0.289262	-1.25306	0.253538
PROTEOLYSIS	99	-0.260851	-1.25009	0.256557
RESPONSE TO CALCIUM ION	29	-0.347554	-1.2496	0.256279
INFLAMMATORY RESPONSE	96	-0.262196	-1.24936	0.255813
BRAIN DEVELOPMENT	61	-0.290936	-1.24881	0.255615
REGULATION OF EPITHELIAL CELL PROLIFERATION	24	-0.361901	-1.24699	0.25718
DNA RECOMBINATION	29	-0.342369	-1.24607	0.257543
MALE GONAD DEVELOPMENT	22	-0.36472	-1.24471	0.258475
DOUBLE-STRAND BREAK REPAIR	26	-0.33988	-1.24401	0.258607
PROTEIN PROCESSING	20	-0.376618	-1.24305	0.259001
REGULATION OF TUMOR NECROSIS FACTOR PRODUCTION	18	-0.38585	-1.24243	0.25899
POST-TRANSLATIONAL PROTEIN MODIFICATION	39	-0.308259	-1.24048	0.260728
MRNA TRANSPORT	23	-0.363725	-1.23862	0.262322
GONAD DEVELOPMENT	22	-0.36472	-1.237	0.263574
NEGATIVE REGULATION OF CANONICAL WNT SIGNALING PATHWAY	27	-0.34598	-1.2361	0.264013
CELLULAR RESPONSE TO INSULIN STIMULUS	19	-0.371304	-1.23578	0.26355
CELL DEVELOPMENT	49	-0.29527	-1.23484	0.263821
NEGATIVE REGULATION OF TRANSCRIPTION FROM RNA POLYMERASE II PROMOTER	141	-0.242293	-1.23433	0.263709
OSTEOBLAST DIFFERENTIATION	37	-0.3223	-1.23235	0.265571
REGULATION OF CANONICAL WNT SIGNALING PATHWAY	38	-0.309901	-1.22729	0.271701
RHO PROTEIN SIGNAL TRANSDUCTION	33	-0.322129	-1.22642	0.272089
CELLULAR RESPONSE TO HYPOXIA	27	-0.346397	-1.22393	0.274737
REGULATION OF DEFENSE RESPONSE TO VIRUS BY HOST	26	-0.345735	-1.22233	0.27604
CELLULAR LIPID METABOLIC PROCESS	35	-0.311976	-1.22196	0.275722
ERK1 AND ERK2 CASCADE	44	-0.298591	-1.21761	0.281129
WNT SIGNALING PATHWAY	68	-0.275175	-1.21758	0.280337
INTRACELLULAR PROTEIN TRANSPORT	70	-0.272045	-1.21723	0.279975
RESPONSE TO AMINO ACID	25	-0.349949	-1.2159	0.281135
POSITIVE REGULATION OF DEFENSE RESPONSE TO VIRUS BY HOST	23	-0.356286	-1.21397	0.28268
GLUCOSE HOMEOSTASIS	22	-0.357866	-1.20499	0.293854
REGULATION OF BLOOD PRESSURE	17	-0.378437	-1.2046	0.293547
CHROMATIN ORGANIZATION	50	-0.287265	-1.20376	0.293864
CYTOKINE-MEDIATED SIGNALING PATHWAY	75	-0.264003	-1.19748	0.30196
REGULATION OF TRANSFORMING GROWTH FACTOR BETA RECEPTOR SIGNALING PATHWAY	26	-0.337517	-1.19663	0.302227
REGULATION OF NEURON DIFFERENTIATION	34	-0.308751	-1.19427	0.30473
TRIF-DEPENDENT TOLL-LIKE RECEPTOR SIGNALING PATHWAY	28	-0.324424	-1.189	0.311341
MYD88-INDEPENDENT TOLL-LIKE RECEPTOR SIGNALING PATHWAY	28	-0.324424	-1.18833	0.311585
PROTEIN POLYUBIQUITINATION	18	-0.367175	-1.18751	0.311884
NUCLEIC ACID PHOSPHODIESTER BOND HYDROLYSIS	27	-0.328942	-1.18708	0.311638
NEGATIVE REGULATION OF CATALYTIC ACTIVITY	16	-0.382097	-1.18563	0.312833
CARDIAC MUSCLE CONTRACTION	19	-0.362208	-1.18452	0.313536
REGULATION OF MAP KINASE ACTIVITY	17	-0.373161	-1.17731	0.323444
NEGATIVE REGULATION OF NEURON PROJECTION DEVELOPMENT	18	-0.370167	-1.17581	0.324844
REGULATION OF AXON EXTENSION	20	-0.356955	-1.17482	0.325406
HEMOPOIESIS	27	-0.323699	-1.17331	0.326728
T CELL ACTIVATION	17	-0.375344	-1.17043	0.330325
TRIGLYCERIDE BIOSYNTHETIC PROCESS	16	-0.375816	-1.16903	0.331574
CALCIUM ION TRANSPORT	23	-0.334824	-1.16726	0.333412
PEPTIDYL-SERINE PHOSPHORYLATION	50	-0.282205	-1.1666	0.333539
REGULATION OF PEPTIDYL-SERINE PHOSPHORYLATION	24	-0.335737	-1.16625	0.333206
TOLL-LIKE RECEPTOR 3 SIGNALING PATHWAY	30	-0.31452	-1.16563	0.333311
CHEMOTAXIS	58	-0.272589	-1.1646	0.333874
HEMATOPOIETIC PROGENITOR CELL DIFFERENTIATION	19	-0.364291	-1.16341	0.334753
REGULATION OF DNA REPLICATION	18	-0.360563	-1.15877	0.340918
SYSTEM DEVELOPMENT	139	-0.226188	-1.15812	0.341056
REGULATION OF CELL ADHESION	26	-0.320734	-1.15468	0.345655
STEM CELL MAINTENANCE	23	-0.332523	-1.15334	0.346712
REGULATION OF CELL DIVISION	16	-0.375133	-1.1505	0.350104
RESPONSE TO ESTRADIOL	48	-0.275522	-1.14651	0.355548
STEROID BIOSYNTHETIC PROCESS	18	-0.356361	-1.14491	0.35709
CELLULAR PROTEIN MODIFICATION PROCESS	15	-0.378647	-1.14314	0.358918
REGULATION OF CYCLIN-DEPENDENT PROTEIN SERINE/THREONINE KINASE ACTIVITY	27	-0.317221	-1.14234	0.35925
RESPONSE TO PEPTIDE	34	-0.29777	-1.14117	0.360235
POSITIVE REGULATION OF CELL MIGRATION	32	-0.292655	-1.14065	0.360099
VESICLE DOCKING	21	-0.33939	-1.13908	0.361611
CELLULAR RESPONSE TO GROWTH FACTOR STIMULUS	21	-0.333522	-1.13841	0.361737
STEROID METABOLIC PROCESS	25	-0.321379	-1.1359	0.364586
PHOTOTRANSDUCTION	19	-0.348857	-1.13359	0.367345
MEMBRANE FUSION	24	-0.327534	-1.13188	0.369302
RECEPTOR INTERNALIZATION	24	-0.326945	-1.13073	0.370255
TOLL-LIKE RECEPTOR 4 SIGNALING PATHWAY	35	-0.289063	-1.12887	0.372545
POST-EMBRYONIC DEVELOPMENT	15	-0.372723	-1.12821	0.372688
SMOOTH MUSCLE CELL PROLIFERATION	28	-0.307991	-1.12812	0.371845
EXTRACELLULAR MATRIX ORGANIZATION	49	-0.275006	-1.12556	0.37503
RESPONSE TO VITAMIN	24	-0.325026	-1.12337	0.377601
POSITIVE REGULATION OF PROTEASOMAL UBIQUITIN-DEPENDENT PROTEIN CATABOLIC PROCESS	16	-0.364453	-1.12286	0.377452
ENDOSOMAL TRANSPORT	27	-0.313693	-1.12262	0.37687
ACTIVATION OF MAPK ACTIVITY	40	-0.276914	-1.12228	0.376357
PROTEASOME-MEDIATED UBIQUITIN-DEPENDENT PROTEIN CATABOLIC PROCESS	18	-0.349572	-1.12153	0.376538
REGULATION OF SMOOTH MUSCLE CELL PROLIFERATION	28	-0.307991	-1.12143	0.375757
EXECUTION PHASE OF APOPTOSIS	16	-0.358699	-1.11816	0.380405
REGULATION OF APOPTOTIC SIGNALING PATHWAY	17	-0.351734	-1.11795	0.379785
PROTEIN HOMOOLIGOMERIZATION	31	-0.297249	-1.11701	0.380382
PROTEIN LOCALIZATION TO PLASMA MEMBRANE	27	-0.305951	-1.11273	0.386355
FEMALE PREGNANCY	25	-0.303152	-1.11212	0.386378
REGULATION OF CELL SHAPE	26	-0.309774	-1.11063	0.387919
REGULATION OF ENDOTHELIAL CELL PROLIFERATION	23	-0.319289	-1.11036	0.387385
T CELL RECEPTOR SIGNALING PATHWAY	20	-0.333611	-1.11018	0.386715
NEGATIVE REGULATION OF EXTRINSIC APOPTOTIC SIGNALING PATHWAY	21	-0.335364	-1.10847	0.388402
ENDOTHELIAL CELL PROLIFERATION	25	-0.312861	-1.10841	0.387556
SIGNAL TRANSDUCTION	480	-0.186847	-1.10606	0.390327
CELLULAR RESPONSE TO DNA DAMAGE STIMULUS	91	-0.23301	-1.10041	0.398506
ENDOTHELIAL CELL MIGRATION	27	-0.297883	-1.09476	0.407354
RESPONSE TO WOUNDING	15	-0.359452	-1.09291	0.409476
REGULATION OF APOPTOTIC PROCESS	201	-0.201501	-1.09268	0.408826
REGULATION OF TRANSCRIPTION FROM RNA POLYMERASE II PROMOTER	304	-0.194371	-1.09201	0.408888
RESPONSE TO ENDOPLASMIC RETICULUM STRESS	19	-0.327385	-1.08987	0.411559
ACTIVATION OF CYSTEINE-TYPE ENDOPEPTIDASE ACTIVITY INVOLVED IN APOPTOTIC PROCESS	21	-0.319982	-1.08974	0.410765
REGULATION OF PROTEIN SERINE/THREONINE KINASE ACTIVITY	17	-0.342004	-1.08779	0.413114
NERVOUS SYSTEM DEVELOPMENT	108	-0.22303	-1.08729	0.412984
BEHAVIOR	59	-0.251496	-1.07987	0.424984
CYTOKINESIS	49	-0.253431	-1.07729	0.42839
REGULATION OF PHOSPHORYLATION	20	-0.327205	-1.07649	0.428823
MUSCLE ORGAN DEVELOPMENT	19	-0.330968	-1.07453	0.431201
GLYCOSYLATION	43	-0.264934	-1.07384	0.43132
REGULATION OF I-KAPPAB KINASE/NF-KAPPAB SIGNALING	44	-0.259926	-1.073	0.431721
COGNITION	19	-0.331723	-1.07236	0.431844
LUNG DEVELOPMENT	17	-0.337125	-1.07034	0.434328
CENTRAL NERVOUS SYSTEM DEVELOPMENT	20	-0.313514	-1.06364	0.444888
RESPONSE TO CYTOKINE	27	-0.29725	-1.05591	0.457773
VESICLE ORGANIZATION	19	-0.325087	-1.0535	0.461266
MUSCLE CELL DIFFERENTIATION	37	-0.267095	-1.04903	0.468215
EMBRYO DEVELOPMENT	15	-0.343832	-1.04877	0.467567
PROTON TRANSPORT	15	-0.33599	-1.04855	0.466828
REGULATION OF NEURON DEATH	19	-0.32038	-1.04788	0.466964
ACTION POTENTIAL	16	-0.334147	-1.0422	0.475997
NEURON PROJECTION DEVELOPMENT	58	-0.245274	-1.03786	0.482508
ERYTHROCYTE DIFFERENTIATION	18	-0.319023	-1.03767	0.48179
RESPONSE TO PEPTIDE HORMONE	30	-0.285114	-1.03709	0.481807
FAT CELL DIFFERENTIATION	45	-0.252468	-1.03677	0.481277
REGULATION OF PROTEIN BINDING	27	-0.290785	-1.03467	0.483976
I-KAPPAB KINASE/NF-KAPPAB SIGNALING	48	-0.250663	-1.03392	0.484163
EPITHELIAL TO MESENCHYMAL TRANSITION	18	-0.323839	-1.03297	0.484789
POSITIVE REGULATION OF PEPTIDYL-SERINE PHOSPHORYLATION	21	-0.303034	-1.02612	0.496057
PHOSPHATIDYLINOSITOL 3-KINASE SIGNALING	15	-0.338003	-1.02385	0.49908
IMMUNE SYSTEM PROCESS	61	-0.237025	-1.01906	0.506786
TYPE I INTERFERON SIGNALING PATHWAY	16	-0.326765	-1.01597	0.511041
LIPID TRANSPORT	26	-0.287237	-1.01535	0.511127
RESPONSE TO INSULIN	36	-0.258679	-1.00618	0.527527
STEROL METABOLIC PROCESS	27	-0.274587	-1.00262	0.533101
POSITIVE REGULATION OF NF-KAPPAB TRANSCRIPTION FACTOR ACTIVITY	31	-0.26656	-0.998668	0.539275
MUSCLE TISSUE DEVELOPMENT	23	-0.289079	-0.994679	0.545439
HEART DEVELOPMENT	49	-0.241689	-0.994473	0.54457
REGULATION OF ANGIOGENESIS	42	-0.243838	-0.993258	0.545596
PROTEIN HETEROOLIGOMERIZATION	19	-0.297551	-0.991642	0.547528
POSITIVE REGULATION OF ERK1 AND ERK2 CASCADE	28	-0.27507	-0.988915	0.551466
CHOLESTEROL METABOLIC PROCESS	26	-0.274928	-0.988411	0.551326
INSULIN RECEPTOR SIGNALING PATHWAY	40	-0.249043	-0.986761	0.553152
MITOTIC PROMETAPHASE	26	-0.274289	-0.983459	0.558162
PROTEIN LOCALIZATION TO CELL SURFACE	17	-0.307865	-0.977228	0.568973
MICROTUBULE CYTOSKELETON ORGANIZATION	30	-0.260204	-0.97513	0.571545
NITRIC OXIDE BIOSYNTHETIC PROCESS	16	-0.315681	-0.974396	0.571681
NEURON DEATH	23	-0.278602	-0.972273	0.574647
RESPONSE TO HORMONE	31	-0.258431	-0.97039	0.577182
TISSUE DEVELOPMENT	41	-0.243045	-0.969848	0.57694
INTRACELLULAR TRANSPORT	23	-0.277909	-0.967742	0.579848
DENDRITE MORPHOGENESIS	15	-0.310724	-0.966734	0.580573
ANGIOGENESIS	89	-0.201598	-0.965064	0.582523
PHOSPHATIDYLINOSITOL-MEDIATED SIGNALING	28	-0.270185	-0.961496	0.587817
POSITIVE REGULATION OF I-KAPPAB KINASE/NF-KAPPAB SIGNALING	36	-0.244143	-0.958972	0.591423
REGULATION OF MITOTIC CELL CYCLE	47	-0.231648	-0.958228	0.591512
FATTY ACID BETA-OXIDATION	15	-0.308095	-0.955127	0.596294
POSITIVE REGULATION OF ANGIOGENESIS	29	-0.255581	-0.947985	0.608731
RECEPTOR-MEDIATED ENDOCYTOSIS	37	-0.241478	-0.94779	0.607809
CELLULAR RESPONSE TO LIPOPOLYSACCHARIDE	31	-0.250302	-0.947226	0.607663
HISTONE DEACETYLATION	21	-0.282568	-0.945527	0.609616
ORGAN DEVELOPMENT	34	-0.24318	-0.943748	0.611566
REGULATION OF ENDOCYTOSIS	17	-0.298032	-0.942111	0.613323
PROTEIN SECRETION	23	-0.269452	-0.937618	0.620794
ER TO GOLGI VESICLE-MEDIATED TRANSPORT	16	-0.301753	-0.936807	0.621035
CELL ACTIVATION	42	-0.23368	-0.935815	0.621735
REGULATION OF NEURON PROJECTION DEVELOPMENT	34	-0.24889	-0.932174	0.627383
HOMOPHILIC CELL ADHESION VIA PLASMA MEMBRANE ADHESION MOLECULES	17	-0.292751	-0.931218	0.628003
RESPONSE TO PROGESTERONE	17	-0.29605	-0.930936	0.627242
POSITIVE REGULATION OF ENDOTHELIAL CELL PROLIFERATION	17	-0.291214	-0.930579	0.62667
PHOSPHORYLATION	366	-0.160596	-0.930206	0.62616
CELL PROJECTION ORGANIZATION	23	-0.26678	-0.924037	0.63671
PLACENTA DEVELOPMENT	16	-0.294258	-0.924008	0.635442
REGULATION OF PROTEASOMAL UBIQUITIN-DEPENDENT PROTEIN CATABOLIC PROCESS	20	-0.276804	-0.922499	0.636902
MICROTUBULE-BASED PROCESS	15	-0.30272	-0.914087	0.652116
AXONOGENESIS	29	-0.251187	-0.913512	0.651898
CELLULAR RESPONSE TO GLUCOSE STIMULUS	25	-0.256151	-0.900438	0.675244
REGULATION OF ERK1 AND ERK2 CASCADE	38	-0.229043	-0.898185	0.678127
REGULATION OF FAT CELL DIFFERENTIATION	22	-0.257319	-0.89127	0.690018
DNA METABOLIC PROCESS	18	-0.276307	-0.890844	0.689426
DEFENSE RESPONSE TO BACTERIUM	21	-0.270196	-0.890046	0.689529
CELL-CELL SIGNALING	38	-0.224877	-0.889385	0.689322
CILIUM ASSEMBLY	26	-0.247525	-0.889162	0.68834
POSITIVE REGULATION OF SMOOTH MUSCLE CELL PROLIFERATION	20	-0.268074	-0.884611	0.695576
ACTIVATION OF CYSTEINE-TYPE ENDOPEPTIDASE ACTIVITY	24	-0.247566	-0.882785	0.697606
CELLULAR RESPONSE TO OXIDATIVE STRESS	18	-0.27318	-0.882026	0.697627
SKELETAL SYSTEM DEVELOPMENT	27	-0.241751	-0.86855	0.721225
REGULATION OF PROTEIN KINASE B SIGNALING	29	-0.233987	-0.865411	0.725438
SENSORY PERCEPTION OF SOUND	27	-0.240363	-0.863731	0.727156
UBIQUITIN-DEPENDENT PROTEIN CATABOLIC PROCESS	87	-0.182169	-0.862126	0.728718
REGULATION OF MAPK CASCADE	33	-0.228416	-0.855402	0.739568
JAK-STAT CASCADE	29	-0.233911	-0.840916	0.763652
POSITIVE REGULATION OF SEQUENCE-SPECIFIC DNA BINDING TRANSCRIPTION FACTOR ACTIVITY	23	-0.244361	-0.839892	0.76393
OSSIFICATION	34	-0.220222	-0.833546	0.77342
REGULATION OF CELL DIFFERENTIATION	29	-0.231059	-0.825085	0.785851
CELL JUNCTION ASSEMBLY	15	-0.267454	-0.819976	0.792667
GLYCEROPHOSPHOLIPID BIOSYNTHETIC PROCESS	15	-0.269319	-0.81992	0.791195
PROTEIN KINASE B SIGNALING	33	-0.218239	-0.819902	0.78967
REGULATION OF PROTEIN PHOSPHORYLATION	58	-0.185964	-0.816817	0.79308
POSITIVE REGULATION OF MAPK CASCADE	22	-0.236036	-0.810742	0.80119
MITOCHONDRION ORGANIZATION	23	-0.238346	-0.807434	0.804732
DEPHOSPHORYLATION	39	-0.198759	-0.792316	0.826717
GLYCOSAMINOGLYCAN METABOLIC PROCESS	21	-0.23066	-0.76645	0.862061
TRANSMEMBRANE RECEPTOR PROTEIN TYROSINE KINASE SIGNALING PATHWAY	18	-0.233026	-0.758289	0.871271
MULTICELLULAR ORGANISM GROWTH	28	-0.211463	-0.754236	0.87492
CHOLESTEROL HOMEOSTASIS	15	-0.242039	-0.741744	0.888467
STEROL HOMEOSTASIS	15	-0.242039	-0.735929	0.893808
ACTIN CYTOSKELETON REORGANIZATION	18	-0.22677	-0.732062	0.896477
PEPTIDYL-TYROSINE PHOSPHORYLATION	54	-0.169973	-0.729839	0.897293
MYELINATION	21	-0.217212	-0.727173	0.898484
CELL SURFACE RECEPTOR SIGNALING PATHWAY	33	-0.191928	-0.72078	0.9036
POSITIVE REGULATION OF PROTEIN KINASE B SIGNALING	21	-0.213326	-0.717755	0.905075
REGULATION OF RHO PROTEIN SIGNAL TRANSDUCTION	15	-0.231508	-0.706104	0.915229
REGULATION OF PROTEIN SECRETION	15	-0.228986	-0.705871	0.913687
PHOSPHOLIPID BIOSYNTHETIC PROCESS	26	-0.194726	-0.701272	0.916067
EXOCYTOSIS	41	-0.175042	-0.699219	0.9162
CENP-A CONTAINING NUCLEOSOME ASSEMBLY	18	-0.215513	-0.684232	0.927278
REGULATION OF MULTICELLULAR ORGANISM GROWTH	18	-0.215594	-0.683961	0.925764
OSTEOCLAST DIFFERENTIATION	21	-0.172098	-0.583062	0.979958
