# Supplementary material for: Ribosome profiling-guided depletion of an mRNA increases cell growth rate and protein secretion
Source: Sci Rep. 2017 Jan 16;7:40388. doi: 10.1038/srep40388 (PMC5238448; doi:10.1038/srep40388)
Supplement: Supplementary Table 10 [file srep40388-s8.xls]

## Sheet: Table S10_Translation Efficienc
Supplementary Table S10 - Translation Efficiency grouped by GSEA (Day6)
NAME	SIZE	ES	NES	FDR q-val
MRNA PROCESSING	71	-0.53605	-2.46565	0
POSITIVE REGULATION OF TRANSLATION	21	-0.668481	-2.29592	0.00411662
RNA SPLICING	67	-0.485674	-2.21496	0.00735248
ANTIGEN PROCESSING AND PRESENTATION OF PEPTIDE ANTIGEN VIA MHC CLASS I	19	-0.657357	-2.18379	0.00813284
ANTIGEN PROCESSING AND PRESENTATION OF PEPTIDE ANTIGEN	19	-0.657357	-2.16882	0.0081256
RNA EXPORT FROM NUCLEUS	24	-0.596259	-2.13631	0.0110221
MRNA EXPORT FROM NUCLEUS	20	-0.62179	-2.11339	0.0117844
MRNA SPLICING, VIA SPLICEOSOME	48	-0.49203	-2.10577	0.0103114
RNA PROCESSING	131	-0.401538	-2.10377	0.00939866
GENE EXPRESSION	308	-0.361114	-2.09216	0.00972602
PROTEIN STABILIZATION	29	-0.558102	-2.07887	0.00994205
CELLULAR RESPONSE TO HEAT	21	-0.59682	-2.02627	0.0152716
RESPONSE TO HEAT	31	-0.51995	-2.01407	0.0177802
CELL CYCLE CHECKPOINT	32	-0.516281	-1.99858	0.0207771
RNA 3'-END PROCESSING	23	-0.547677	-1.97196	0.0252284
PROTEIN EXPORT FROM NUCLEUS	20	-0.578829	-1.969	0.0244194
TRANSCRIPTION INITIATION FROM RNA POLYMERASE II PROMOTER	64	-0.437655	-1.96298	0.0247192
PROTEIN IMPORT INTO NUCLEUS	45	-0.445112	-1.90655	0.0410053
POSITIVE REGULATION OF PROTEIN TARGETING TO MITOCHONDRION	16	-0.585218	-1.90452	0.0398336
ANTIGEN PROCESSING AND PRESENTATION OF EXOGENOUS PEPTIDE ANTIGEN VIA MHC CLASS I	27	-0.504058	-1.87979	0.0472688
RNA METABOLIC PROCESS	19	-0.55855	-1.87236	0.0478001
REGULATION OF PROTEIN TARGETING TO MITOCHONDRION	17	-0.577107	-1.86941	0.0468587
NEGATIVE REGULATION OF CELL CYCLE	16	-0.599524	-1.86885	0.0449098
MRNA 3'-END PROCESSING	17	-0.591881	-1.8565	0.0472944
ELECTRON TRANSPORT CHAIN	29	-0.488884	-1.85114	0.0473095
MOVEMENT OF CELL OR SUBCELLULAR COMPONENT	18	-0.561408	-1.84845	0.0466819
ACTIN FILAMENT POLYMERIZATION	25	-0.511062	-1.83408	0.0505699
PROTEIN IMPORT	52	-0.421742	-1.82646	0.052778
RESPONSE TO CADMIUM ION	19	-0.542517	-1.81471	0.0555643
ANTIGEN PROCESSING AND PRESENTATION	39	-0.438037	-1.80124	0.0586697
GLUCONEOGENESIS	15	-0.579672	-1.79493	0.0595226
LEARNING	25	-0.502531	-1.7934	0.0582481
REGULATION OF NITRIC-OXIDE SYNTHASE ACTIVITY	15	-0.579668	-1.78798	0.0587458
CIRCADIAN RHYTHM	35	-0.448986	-1.7855	0.0581791
MEMORY	22	-0.492814	-1.76901	0.0641097
CELLULAR PROTEIN CATABOLIC PROCESS	17	-0.55786	-1.75803	0.0673818
AMINE METABOLIC PROCESS	23	-0.497658	-1.75708	0.0657271
PROGRAMMED CELL DEATH	48	-0.420938	-1.75243	0.0662982
TERMINATION OF RNA POLYMERASE II TRANSCRIPTION	17	-0.537477	-1.74773	0.0670771
G2/M TRANSITION OF MITOTIC CELL CYCLE	48	-0.396684	-1.73024	0.0750619
REGULATION OF CATALYTIC ACTIVITY	57	-0.392627	-1.72899	0.0743715
FATTY ACID BIOSYNTHETIC PROCESS	17	-0.526401	-1.72481	0.074588
RESPIRATORY ELECTRON TRANSPORT CHAIN	26	-0.465406	-1.72438	0.0730529
REGULATION OF ACTIN FILAMENT POLYMERIZATION	20	-0.513323	-1.72388	0.0717721
ACTIN FILAMENT ORGANIZATION	18	-0.522696	-1.72023	0.0723653
MUSCLE CONTRACTION	56	-0.392098	-1.71696	0.0728198
GLUCOSE METABOLIC PROCESS	32	-0.453971	-1.71653	0.0714873
CHROMOSOME SEGREGATION	20	-0.50218	-1.70948	0.0741347
REGULATION OF MRNA SPLICING, VIA SPLICEOSOME	17	-0.515254	-1.68783	0.086419
VIRAL PROCESS	174	-0.308603	-1.68245	0.0877414
WOUND HEALING	32	-0.446541	-1.67739	0.0894718
CELLULAR RESPONSE TO STRESS	66	-0.359596	-1.66882	0.0930316
REGULATION OF TRANSLATION	70	-0.356759	-1.6623	0.0953626
ANDROGEN RECEPTOR SIGNALING PATHWAY	15	-0.529268	-1.6515	0.100172
G1/S TRANSITION OF MITOTIC CELL CYCLE	49	-0.385273	-1.63202	0.112255
STRESS FIBER ASSEMBLY	17	-0.51546	-1.62763	0.113247
CELLULAR METABOLIC PROCESS	39	-0.409295	-1.62555	0.112974
RHYTHMIC PROCESS	22	-0.451724	-1.61455	0.1195
NUCLEOBASE-CONTAINING SMALL MOLECULE METABOLIC PROCESS	22	-0.469426	-1.60987	0.121923
T CELL RECEPTOR SIGNALING PATHWAY	20	-0.467649	-1.60891	0.120501
LIVER DEVELOPMENT	23	-0.45822	-1.5996	0.125963
INTRACELLULAR PROTEIN TRANSPORT	70	-0.343862	-1.59272	0.129864
REGULATION OF TYPE I INTERFERON PRODUCTION	18	-0.468874	-1.58621	0.133378
TRANSLATION	220	-0.27947	-1.5768	0.139576
NEUROTROPHIN TRK RECEPTOR SIGNALING PATHWAY	51	-0.361649	-1.57415	0.139892
CELL DEATH	90	-0.323884	-1.56995	0.142472
REGULATION OF TRANSLATIONAL INITIATION	16	-0.482848	-1.56866	0.141297
ACTIN CYTOSKELETON ORGANIZATION	44	-0.373612	-1.56563	0.14188
PROTEIN POLYUBIQUITINATION	18	-0.48143	-1.56424	0.140942
AXON GUIDANCE	70	-0.34329	-1.56273	0.140065
T CELL PROLIFERATION	25	-0.427172	-1.5625	0.138299
NUCLEOBASE-CONTAINING COMPOUND METABOLIC PROCESS	21	-0.446746	-1.55895	0.140073
NUCLEOTIDE BIOSYNTHETIC PROCESS	17	-0.498798	-1.55745	0.139786
WATER-SOLUBLE VITAMIN METABOLIC PROCESS	20	-0.456108	-1.55676	0.138542
NEURON DEVELOPMENT	21	-0.451738	-1.55354	0.13938
TRANSLATIONAL INITIATION	98	-0.319468	-1.55115	0.139965
PHAGOCYTOSIS	35	-0.386566	-1.54477	0.14392
TOLL-LIKE RECEPTOR 9 SIGNALING PATHWAY	25	-0.43009	-1.5443	0.142685
CARDIAC MUSCLE CONTRACTION	19	-0.463068	-1.54338	0.141723
TRANSMEMBRANE TRANSPORT	119	-0.302488	-1.54102	0.141994
AGING	59	-0.343955	-1.53648	0.144426
BIOSYNTHETIC PROCESS	326	-0.264355	-1.53247	0.146549
EPITHELIAL CELL DIFFERENTIATION	37	-0.383751	-1.53234	0.14493
FOCAL ADHESION ASSEMBLY	16	-0.481664	-1.53207	0.143428
EPHRIN RECEPTOR SIGNALING PATHWAY	16	-0.474791	-1.52201	0.150797
CELLULAR PROTEIN MODIFICATION PROCESS	15	-0.493456	-1.51947	0.151324
VIRAL TRANSCRIPTION	90	-0.309498	-1.51754	0.151372
PLATELET DEGRANULATION	24	-0.419567	-1.51011	0.156654
RESPONSE TO TOXIC SUBSTANCE	21	-0.435497	-1.50591	0.158657
NEGATIVE REGULATION OF NEURON APOPTOTIC PROCESS	30	-0.395761	-1.50583	0.15694
RESPONSE TO ORGANIC CYCLIC COMPOUND	63	-0.333638	-1.50526	0.155647
LIPID BIOSYNTHETIC PROCESS	49	-0.346977	-1.5025	0.156748
TYPE I INTERFERON PRODUCTION	18	-0.468874	-1.49834	0.159011
EPIDERMAL GROWTH FACTOR RECEPTOR SIGNALING PATHWAY	43	-0.350179	-1.49712	0.158315
PROTEIN LOCALIZATION	142	-0.284562	-1.49639	0.157324
FATTY ACID METABOLIC PROCESS	37	-0.371909	-1.49394	0.157911
RESPONSE TO STRESS	91	-0.310405	-1.49072	0.159305
TOLL-LIKE RECEPTOR SIGNALING PATHWAY	40	-0.360578	-1.48955	0.158817
CELLULAR RESPONSE TO TUMOR NECROSIS FACTOR	18	-0.464733	-1.48492	0.161975
DEATH	110	-0.290147	-1.47953	0.165942
SMALL GTPASE MEDIATED SIGNAL TRANSDUCTION	117	-0.287519	-1.47509	0.168927
AXON EXTENSION	26	-0.401	-1.45719	0.18742
INTERFERON-GAMMA-MEDIATED SIGNALING PATHWAY	20	-0.418812	-1.45696	0.185784
NEGATIVE REGULATION OF CELL GROWTH	25	-0.406379	-1.45642	0.184561
NEGATIVE REGULATION OF APOPTOTIC PROCESS	120	-0.287465	-1.45494	0.184232
VIRAL LIFE CYCLE	86	-0.296305	-1.45363	0.183562
COTRANSLATIONAL PROTEIN TARGETING TO MEMBRANE	75	-0.306902	-1.44861	0.187127
PROTEIN CATABOLIC PROCESS	136	-0.277189	-1.44814	0.185817
SENSORY PERCEPTION	50	-0.344471	-1.44745	0.185037
MITOTIC M PHASE	44	-0.337605	-1.44636	0.184757
ION TRANSMEMBRANE TRANSPORT	83	-0.300452	-1.44609	0.183372
PROTEIN TARGETING	136	-0.274999	-1.44344	0.184985
POSITIVE REGULATION OF CATALYTIC ACTIVITY	18	-0.442157	-1.44126	0.185741
OXIDATION-REDUCTION PROCESS	153	-0.272621	-1.44117	0.184251
VASCULAR ENDOTHELIAL GROWTH FACTOR RECEPTOR SIGNALING PATHWAY	33	-0.363384	-1.44093	0.182922
MUSCLE TISSUE DEVELOPMENT	23	-0.4119	-1.43898	0.183712
TOLL-LIKE RECEPTOR 5 SIGNALING PATHWAY	23	-0.410268	-1.43794	0.183303
HYDROGEN ION TRANSMEMBRANE TRANSPORT	25	-0.404777	-1.43656	0.182923
TOLL-LIKE RECEPTOR 10 SIGNALING PATHWAY	23	-0.410268	-1.43576	0.182255
TRANSLATIONAL ELONGATION	87	-0.29215	-1.43297	0.183671
CATABOLIC PROCESS	354	-0.241208	-1.42697	0.188633
NEGATIVE REGULATION OF TRANSFORMING GROWTH FACTOR BETA RECEPTOR SIGNALING PATHWAY	20	-0.421425	-1.4258	0.188253
STRESS-ACTIVATED MAPK CASCADE	24	-0.394289	-1.42559	0.186939
REGULATION OF PROTEIN TARGETING	21	-0.418827	-1.42463	0.186387
NEURON DIFFERENTIATION	64	-0.31548	-1.41739	0.192641
SMALL MOLECULE METABOLIC PROCESS	286	-0.248051	-1.41419	0.194759
REGULATION OF INTRINSIC APOPTOTIC SIGNALING PATHWAY	26	-0.394312	-1.41258	0.194623
RNA PHOSPHODIESTER BOND HYDROLYSIS	15	-0.446682	-1.40839	0.19785
MITOTIC ANAPHASE	36	-0.34098	-1.38756	0.222072
TYPE I INTERFERON SIGNALING PATHWAY	16	-0.430369	-1.38653	0.221495
TRANSPORT	495	-0.230668	-1.38104	0.22638
RESPONSE TO IONIZING RADIATION	22	-0.397905	-1.38072	0.22503
SYNAPTIC TRANSMISSION	58	-0.306631	-1.37717	0.227592
EPIDERMIS DEVELOPMENT	23	-0.389553	-1.37584	0.227624
TRIGLYCERIDE BIOSYNTHETIC PROCESS	16	-0.434444	-1.37355	0.228931
MITOTIC SPINDLE ASSEMBLY	20	-0.40559	-1.37142	0.229754
RESPONSE TO UV	30	-0.361193	-1.3701	0.230006
SRP-DEPENDENT COTRANSLATIONAL PROTEIN TARGETING TO MEMBRANE	73	-0.292963	-1.3686	0.230488
CELL CYCLE	312	-0.232508	-1.36716	0.230601
TOLL-LIKE RECEPTOR 2 SIGNALING PATHWAY	29	-0.366666	-1.36574	0.230441
REGULATION OF UBIQUITIN-PROTEIN LIGASE ACTIVITY INVOLVED IN MITOTIC CELL CYCLE	17	-0.424436	-1.36473	0.230048
NUCLEAR-TRANSCRIBED MRNA CATABOLIC PROCESS	83	-0.286276	-1.36419	0.229309
ORGANELLE ORGANIZATION	87	-0.282826	-1.35923	0.234232
SPINDLE ASSEMBLY	32	-0.349091	-1.35778	0.234609
PROTEIN TARGETING TO MITOCHONDRION	30	-0.34877	-1.35665	0.234432
MEMBRANE ORGANIZATION	53	-0.305309	-1.35524	0.234794
RNA CATABOLIC PROCESS	94	-0.278456	-1.35189	0.237138
RESPONSE TO DRUG	106	-0.268127	-1.35149	0.236107
FC-EPSILON RECEPTOR SIGNALING PATHWAY	40	-0.333569	-1.3476	0.239347
CYTOSKELETON ORGANIZATION	104	-0.273467	-1.34489	0.241362
POSITIVE REGULATION OF INSULIN SECRETION	15	-0.428347	-1.34131	0.24468
REGULATION OF PROTEIN CATABOLIC PROCESS	22	-0.386863	-1.33959	0.245443
NITROGEN COMPOUND METABOLIC PROCESS	29	-0.355632	-1.33715	0.247075
PROTEIN TARGETING TO MEMBRANE	83	-0.278078	-1.33594	0.24676
ANAPHASE-PROMOTING COMPLEX-DEPENDENT PROTEASOMAL UBIQUITIN-DEPENDENT PROTEIN CATABOLIC PROCESS	19	-0.404192	-1.33586	0.245276
COGNITION	19	-0.390112	-1.33466	0.24534
RESPONSE TO CALCIUM ION	29	-0.349059	-1.3344	0.244197
RESPONSE TO ORGANIC SUBSTANCE	33	-0.348301	-1.3337	0.243437
STEROID BIOSYNTHETIC PROCESS	18	-0.40573	-1.33255	0.243479
CELLULAR NITROGEN COMPOUND METABOLIC PROCESS	24	-0.373879	-1.33121	0.243602
GLUCOSE HOMEOSTASIS	22	-0.383535	-1.32759	0.246847
REGULATION OF CYSTEINE-TYPE ENDOPEPTIDASE ACTIVITY INVOLVED IN APOPTOTIC PROCESS	28	-0.361285	-1.32729	0.24564
TOLL-LIKE RECEPTOR TLR1:TLR2 SIGNALING PATHWAY	27	-0.356605	-1.32578	0.2461
TOLL-LIKE RECEPTOR 4 SIGNALING PATHWAY	35	-0.338142	-1.32472	0.246151
MRNA CATABOLIC PROCESS	89	-0.276155	-1.32448	0.244898
TOLL-LIKE RECEPTOR TLR6:TLR2 SIGNALING PATHWAY	27	-0.356605	-1.31554	0.255396
EARLY ENDOSOME TO LATE ENDOSOME TRANSPORT	15	-0.427803	-1.31345	0.256763
MITOTIC CELL CYCLE	156	-0.247086	-1.31073	0.258846
REGULATION OF AXON EXTENSION	20	-0.379748	-1.31039	0.257813
BLOOD COAGULATION	78	-0.271761	-1.30911	0.257768
RNA TRANSPORT	27	-0.357327	-1.3039	0.263615
PROTEIN COMPLEX ASSEMBLY	55	-0.295765	-1.30246	0.264054
REGULATION OF GENE EXPRESSION	130	-0.25053	-1.302	0.26317
APOPTOTIC SIGNALING PATHWAY	134	-0.252994	-1.30065	0.263736
NEURON APOPTOTIC PROCESS	44	-0.306127	-1.29918	0.264517
MYD88-DEPENDENT TOLL-LIKE RECEPTOR SIGNALING PATHWAY	31	-0.338863	-1.29725	0.265392
RESPONSE TO REACTIVE OXYGEN SPECIES	19	-0.37981	-1.29384	0.268628
PHOTOTRANSDUCTION, VISIBLE LIGHT	15	-0.414086	-1.2928	0.268565
REGULATION OF EXTRINSIC APOPTOTIC SIGNALING PATHWAY	34	-0.326439	-1.29129	0.269168
TRANSLATIONAL TERMINATION	73	-0.278774	-1.28991	0.269744
PHOSPHATIDYLINOSITOL 3-KINASE SIGNALING	15	-0.415097	-1.28779	0.270961
PROTEIN HOMOTETRAMERIZATION	16	-0.400756	-1.28762	0.26967
RAS PROTEIN SIGNAL TRANSDUCTION	30	-0.33628	-1.2868	0.269288
REGULATION OF NUCLEIC ACID-TEMPLATED TRANSCRIPTION	29	-0.342094	-1.2834	0.27244
CELL CHEMOTAXIS	19	-0.37989	-1.28165	0.273245
INNATE IMMUNE RESPONSE	124	-0.252155	-1.27885	0.275393
POSITIVE REGULATION OF GENE EXPRESSION	51	-0.297479	-1.27516	0.279094
REGULATION OF PROTEIN LOCALIZATION	35	-0.325672	-1.27513	0.277666
CELLULAR RESPONSE TO DRUG	16	-0.400294	-1.27221	0.280271
CELL DIVISION	127	-0.246437	-1.26711	0.285861
PROTEIN FOLDING	41	-0.313087	-1.26559	0.286838
PLATELET ACTIVATION	40	-0.311445	-1.26499	0.286223
TOLL-LIKE RECEPTOR 3 SIGNALING PATHWAY	30	-0.31971	-1.26325	0.287158
CELL CYCLE ARREST	54	-0.288121	-1.26295	0.286077
POSITIVE REGULATION OF NF-KAPPAB TRANSCRIPTION FACTOR ACTIVITY	31	-0.33302	-1.26114	0.287217
ANTIGEN PROCESSING AND PRESENTATION OF EXOGENOUS PEPTIDE ANTIGEN VIA MHC CLASS II	17	-0.385871	-1.2574	0.291004
LIPID METABOLIC PROCESS	135	-0.243908	-1.25392	0.294458
PROTON TRANSPORT	15	-0.403174	-1.25357	0.293561
HIPPOCAMPUS DEVELOPMENT	16	-0.387658	-1.24895	0.298978
NEGATIVE REGULATION OF CYSTEINE-TYPE ENDOPEPTIDASE ACTIVITY	15	-0.397209	-1.24602	0.301591
DOUBLE-STRAND BREAK REPAIR VIA HOMOLOGOUS RECOMBINATION	15	-0.403885	-1.24355	0.303869
REGULATION OF TRANSFORMING GROWTH FACTOR BETA RECEPTOR SIGNALING PATHWAY	26	-0.338394	-1.24222	0.304241
CARBOHYDRATE METABOLIC PROCESS	73	-0.268875	-1.24127	0.304115
EPITHELIAL CELL PROLIFERATION	36	-0.307998	-1.23482	0.312991
PHOTOTRANSDUCTION	19	-0.365757	-1.22107	0.333428
NEGATIVE REGULATION OF CYSTEINE-TYPE ENDOPEPTIDASE ACTIVITY INVOLVED IN APOPTOTIC PROCESS	15	-0.397209	-1.21695	0.338536
STEROID METABOLIC PROCESS	25	-0.339385	-1.21203	0.34491
CELL MORPHOGENESIS	22	-0.350078	-1.21145	0.344078
POSITIVE REGULATION OF UBIQUITIN-PROTEIN LIGASE ACTIVITY INVOLVED IN REGULATION OF MITOTIC CELL CYCLE TRANSITION	16	-0.38999	-1.21142	0.342492
RESPONSE TO TUMOR NECROSIS FACTOR	26	-0.332525	-1.2098	0.343796
REGULATION OF NEURON APOPTOTIC PROCESS	40	-0.2915	-1.20723	0.346977
RETROGRADE TRANSPORT, ENDOSOME TO GOLGI	16	-0.379541	-1.20614	0.347192
IN UTERO EMBRYONIC DEVELOPMENT	46	-0.285553	-1.19768	0.359482
REGULATION OF CELL DEATH	23	-0.332359	-1.19595	0.360699
ORGAN REGENERATION	26	-0.319441	-1.19553	0.359804
MYD88-INDEPENDENT TOLL-LIKE RECEPTOR SIGNALING PATHWAY	28	-0.307096	-1.19088	0.366514
REGULATION OF CELL GROWTH	67	-0.260275	-1.18973	0.366926
TRANSFORMING GROWTH FACTOR BETA RECEPTOR SIGNALING PATHWAY	51	-0.27175	-1.18885	0.366641
MRNA TRANSPORT	23	-0.339312	-1.18799	0.366277
EXTRINSIC APOPTOTIC SIGNALING PATHWAY IN ABSENCE OF LIGAND	17	-0.375031	-1.18691	0.366416
REGENERATION	51	-0.272153	-1.18656	0.365636
EXTRINSIC APOPTOTIC SIGNALING PATHWAY	46	-0.283273	-1.17961	0.376308
RESPONSE TO ORGANONITROGEN COMPOUND	16	-0.372551	-1.17827	0.377149
XENOBIOTIC METABOLIC PROCESS	30	-0.307972	-1.17713	0.37741
GLYCOLYTIC PROCESS	20	-0.352557	-1.17713	0.375742
VESICLE-MEDIATED TRANSPORT	70	-0.252619	-1.17694	0.374338
SUBSTRATE ADHESION-DEPENDENT CELL SPREADING	20	-0.346776	-1.17625	0.373735
REGULATION OF PROTEIN IMPORT INTO NUCLEUS	15	-0.3834	-1.17614	0.372338
RRNA PROCESSING	30	-0.313382	-1.17544	0.372113
GROWTH	305	-0.20043	-1.17427	0.372524
SPHINGOLIPID METABOLIC PROCESS	25	-0.322493	-1.17359	0.372182
RESPONSE TO ACTIVITY	19	-0.36467	-1.16954	0.377218
CELLULAR RESPONSE TO MECHANICAL STIMULUS	18	-0.355727	-1.16938	0.375829
DNA DAMAGE RESPONSE, SIGNAL TRANSDUCTION BY P53 CLASS MEDIATOR	18	-0.352774	-1.16838	0.376011
INTRINSIC APOPTOTIC SIGNALING PATHWAY	73	-0.250918	-1.16832	0.374552
PROTEIN TRANSPORT	190	-0.216967	-1.16602	0.376975
REGULATION OF CELL CYCLE	70	-0.252968	-1.16538	0.376439
NEURON PROJECTION MORPHOGENESIS	19	-0.345526	-1.1639	0.377211
NEGATIVE REGULATION OF GENE EXPRESSION	48	-0.269954	-1.16375	0.375884
NERVOUS SYSTEM DEVELOPMENT	108	-0.234001	-1.16011	0.380749
RESPONSE TO GROWTH FACTOR	25	-0.315744	-1.15992	0.37958
TRIF-DEPENDENT TOLL-LIKE RECEPTOR SIGNALING PATHWAY	28	-0.307096	-1.15885	0.37987
RETINOID METABOLIC PROCESS	15	-0.370228	-1.15714	0.3814
NUCLEAR-TRANSCRIBED MRNA CATABOLIC PROCESS, NONSENSE-MEDIATED DECAY	76	-0.244032	-1.15407	0.385612
CIRCADIAN REGULATION OF GENE EXPRESSION	16	-0.368562	-1.15077	0.389955
MITOCHONDRIAL TRANSLATIONAL INITIATION	44	-0.270833	-1.14615	0.396883
REGULATION OF PHOSPHORYLATION	20	-0.330259	-1.13927	0.408207
IMMUNE RESPONSE	186	-0.205149	-1.13555	0.413334
MITOCHONDRIAL TRANSLATIONAL TERMINATION	44	-0.270833	-1.1315	0.419338
CELL ADHESION	143	-0.214043	-1.1298	0.420845
POST-EMBRYONIC DEVELOPMENT	15	-0.369432	-1.12577	0.427166
REGULATION OF NEURON DEATH	19	-0.335531	-1.12467	0.427368
AUTOPHAGY	48	-0.265882	-1.11755	0.439712
BONE RESORPTION	15	-0.355721	-1.11405	0.444736
ER TO GOLGI VESICLE-MEDIATED TRANSPORT	16	-0.353944	-1.11052	0.449942
MITOCHONDRIAL TRANSLATIONAL ELONGATION	44	-0.270833	-1.10807	0.453211
FIBROBLAST GROWTH FACTOR RECEPTOR SIGNALING PATHWAY	43	-0.268373	-1.10773	0.452218
POSITIVE REGULATION OF PEPTIDYL-SERINE PHOSPHORYLATION	21	-0.318363	-1.10668	0.452725
APOPTOTIC PROCESS	336	-0.186607	-1.10422	0.455701
SIGNAL TRANSDUCTION BY P53 CLASS MEDIATOR	20	-0.318006	-1.09904	0.464299
PEPTIDYL-SERINE PHOSPHORYLATION	50	-0.253437	-1.0969	0.466893
MUSCLE ORGAN DEVELOPMENT	19	-0.324094	-1.09683	0.465238
RESPONSE TO VIRUS	57	-0.247269	-1.09681	0.463526
RHO PROTEIN SIGNAL TRANSDUCTION	33	-0.275217	-1.0967	0.462076
REGULATION OF DNA REPLICATION	18	-0.325647	-1.09281	0.468825
NUCLEIC ACID PHOSPHODIESTER BOND HYDROLYSIS	27	-0.2927	-1.09226	0.468285
RESPONSE TO ETHANOL	37	-0.272545	-1.09187	0.467378
MITOCHONDRIAL TRANSLATION	48	-0.249477	-1.08453	0.480453
CELL REDOX HOMEOSTASIS	17	-0.339133	-1.08227	0.483149
CELL PROJECTION ORGANIZATION	23	-0.307766	-1.07221	0.502364
REGULATION OF PEPTIDYL-SERINE PHOSPHORYLATION	24	-0.299509	-1.07166	0.501557
NEURON DEATH	23	-0.306587	-1.07009	0.502831
REGULATION OF SMOOTH MUSCLE CELL PROLIFERATION	28	-0.28208	-1.06983	0.501487
NEGATIVE REGULATION OF TRANSCRIPTION, DNA-TEMPLATED	95	-0.220279	-1.06908	0.501305
SPERMATOGENESIS	64	-0.236696	-1.06545	0.507201
VITAMIN METABOLIC PROCESS	23	-0.307376	-1.06516	0.505876
NEURON PROJECTION DEVELOPMENT	58	-0.234979	-1.06477	0.504949
CELL-CELL ADHESION	62	-0.234477	-1.06398	0.504806
ACTION POTENTIAL	16	-0.327936	-1.06303	0.504945
CILIUM ASSEMBLY	26	-0.290933	-1.06287	0.503435
PROTEIN SECRETION	23	-0.295716	-1.06106	0.505271
SMOOTH MUSCLE CELL PROLIFERATION	28	-0.28208	-1.06102	0.50353
REGULATION OF CELL MIGRATION	75	-0.226329	-1.05799	0.508203
SECRETION	133	-0.206036	-1.05688	0.508843
CELLULAR PROTEIN METABOLIC PROCESS	164	-0.196247	-1.05547	0.510256
DEFENSE RESPONSE TO VIRUS	45	-0.25373	-1.05489	0.509572
PROTEASOME-MEDIATED UBIQUITIN-DEPENDENT PROTEIN CATABOLIC PROCESS	18	-0.32003	-1.05357	0.510379
REACTIVE OXYGEN SPECIES METABOLIC PROCESS	22	-0.297991	-1.05352	0.508727
CYTOKINESIS	49	-0.245068	-1.05167	0.510734
CELLULAR RESPONSE TO GROWTH FACTOR STIMULUS	21	-0.315222	-1.04857	0.515779
CELL MIGRATION	162	-0.195863	-1.04329	0.525883
EXTRACELLULAR MATRIX DISASSEMBLY	17	-0.323129	-1.03808	0.53589
RESPONSE TO HYPOXIA	65	-0.230362	-1.03444	0.542276
POSITIVE REGULATION OF DNA REPLICATION	16	-0.324338	-1.0316	0.546775
CELL-MATRIX ADHESION	31	-0.263016	-1.02801	0.553173
REGULATION OF REACTIVE OXYGEN SPECIES METABOLIC PROCESS	15	-0.324808	-1.02657	0.554704
RESPONSE TO ANTIBIOTIC	15	-0.338458	-1.02587	0.554354
CELL DIFFERENTIATION	314	-0.178048	-1.02506	0.554306
POSITIVE REGULATION OF CELL PROLIFERATION	118	-0.198483	-1.02329	0.556381
PROTEIN METABOLIC PROCESS	184	-0.189226	-1.01965	0.562921
FATTY ACID BETA-OXIDATION	15	-0.329555	-1.00986	0.583078
CELL PROLIFERATION	336	-0.171689	-1.00895	0.58314
POSITIVE REGULATION OF I-KAPPAB KINASE/NF-KAPPAB SIGNALING	36	-0.251293	-1.00836	0.582716
CHOLESTEROL METABOLIC PROCESS	26	-0.275719	-1.00784	0.582167
REGULATION OF CELL SHAPE	26	-0.272259	-1.00718	0.581874
CELL GROWTH	84	-0.210841	-1.00491	0.585069
REGULATION OF CELL PROLIFERATION	202	-0.179666	-1.00222	0.589201
NEGATIVE REGULATION OF CELL MIGRATION	25	-0.279572	-1.00182	0.588214
TUMOR NECROSIS FACTOR PRODUCTION	18	-0.305552	-1.00149	0.587091
REGULATION OF APOPTOTIC SIGNALING PATHWAY	17	-0.304347	-0.996095	0.597595
REGULATION OF TUMOR NECROSIS FACTOR PRODUCTION	18	-0.305552	-0.995088	0.598162
NUCLEOSOME ASSEMBLY	41	-0.244129	-0.993848	0.599117
MICROTUBULE CYTOSKELETON ORGANIZATION	30	-0.263847	-0.99371	0.597518
STEROL METABOLIC PROCESS	27	-0.268344	-0.98283	0.621041
POSITIVE REGULATION OF TRANSCRIPTION FROM RNA POLYMERASE II PROMOTER	162	-0.183773	-0.9808	0.6238
BEHAVIOR	59	-0.222707	-0.980048	0.62356
POSITIVE REGULATION OF SMOOTH MUSCLE CELL PROLIFERATION	20	-0.284082	-0.977346	0.627814
VESICLE DOCKING	21	-0.27719	-0.97548	0.629868
SYSTEM DEVELOPMENT	139	-0.185597	-0.975177	0.628625
NEGATIVE REGULATION OF CANONICAL WNT SIGNALING PATHWAY	27	-0.269308	-0.972832	0.632082
POSITIVE REGULATION OF CELL MIGRATION	32	-0.255556	-0.971855	0.632456
REGULATION OF I-KAPPAB KINASE/NF-KAPPAB SIGNALING	44	-0.232248	-0.970917	0.632762
PROTEIN N-LINKED GLYCOSYLATION VIA ASPARAGINE	15	-0.30169	-0.967454	0.638965
REGULATION OF NEURON DIFFERENTIATION	34	-0.248733	-0.967063	0.637912
MEMBRANE FUSION	24	-0.272404	-0.964318	0.64219
MULTICELLULAR ORGANISM GROWTH	28	-0.255186	-0.963047	0.643129
RESPONSE TO VITAMIN	24	-0.265396	-0.961585	0.644392
REGULATION OF SYNAPTIC TRANSMISSION	24	-0.271799	-0.959308	0.647604
TISSUE DEVELOPMENT	41	-0.230487	-0.957844	0.648996
CALCIUM ION TRANSPORT	23	-0.270643	-0.946085	0.674369
RESPONSE TO ESTROGEN	21	-0.274338	-0.939927	0.686135
RESPONSE TO CYTOKINE	27	-0.249612	-0.932797	0.699969
POSITIVE REGULATION OF CELL GROWTH	24	-0.263554	-0.925092	0.71502
POSITIVE REGULATION OF NEURON DIFFERENTIATION	16	-0.29145	-0.922969	0.71783
PROTEIN HETEROOLIGOMERIZATION	19	-0.279385	-0.919602	0.723491
NEURON MIGRATION	20	-0.270923	-0.917185	0.727287
I-KAPPAB KINASE/NF-KAPPAB SIGNALING	48	-0.211354	-0.915137	0.7298
CHROMATIN REMODELING	19	-0.270137	-0.912203	0.734674
REGULATION OF MULTICELLULAR ORGANISM GROWTH	18	-0.27877	-0.907112	0.744427
RESPONSE TO OXIDATIVE STRESS	51	-0.211437	-0.902987	0.751346
NITRIC OXIDE BIOSYNTHETIC PROCESS	16	-0.282285	-0.899032	0.758202
TRANSMEMBRANE RECEPTOR PROTEIN TYROSINE KINASE SIGNALING PATHWAY	18	-0.269452	-0.896885	0.761214
HISTONE DEACETYLATION	21	-0.2633	-0.891669	0.770778
RECEPTOR INTERNALIZATION	24	-0.242321	-0.887877	0.776893
CYTOKINE-MEDIATED SIGNALING PATHWAY	75	-0.186432	-0.887431	0.775681
PROTEIN LOCALIZATION TO CELL SURFACE	17	-0.273884	-0.886295	0.776025
DNA RECOMBINATION	29	-0.233767	-0.88557	0.775434
CELLULAR RESPONSE TO HYDROGEN PEROXIDE	17	-0.273991	-0.875946	0.794413
MUSCLE CELL DIFFERENTIATION	37	-0.216281	-0.8752	0.793933
LUNG DEVELOPMENT	17	-0.267858	-0.872157	0.798369
DEFENSE RESPONSE	85	-0.18246	-0.870607	0.799395
RESPONSE TO WOUNDING	15	-0.275633	-0.87008	0.798327
CALCIUM-MEDIATED SIGNALING	19	-0.254609	-0.869361	0.797608
RESPONSE TO NUTRIENT	48	-0.205514	-0.867395	0.799411
MALE GONAD DEVELOPMENT	22	-0.243621	-0.865017	0.802444
REGULATION OF EPITHELIAL CELL PROLIFERATION	24	-0.240566	-0.864908	0.800448
RESPONSE TO MECHANICAL STIMULUS	36	-0.216852	-0.864846	0.798342
REGULATION OF CYCLIN-DEPENDENT PROTEIN SERINE/THREONINE KINASE ACTIVITY	27	-0.231309	-0.864117	0.797706
GONAD DEVELOPMENT	22	-0.243621	-0.861897	0.800275
ION TRANSPORT	75	-0.183186	-0.855918	0.810536
CELL DEVELOPMENT	49	-0.200103	-0.855814	0.808514
PROTEIN HOMOOLIGOMERIZATION	31	-0.222807	-0.85324	0.811298
REGULATION OF MAP KINASE ACTIVITY	17	-0.265086	-0.848469	0.818636
RESPONSE TO LIPOPOLYSACCHARIDE	64	-0.186983	-0.847944	0.817533
PHOSPHOLIPID BIOSYNTHETIC PROCESS	26	-0.233734	-0.844691	0.821948
VESICLE ORGANIZATION	19	-0.247431	-0.838244	0.832674
CELLULAR LIPID METABOLIC PROCESS	35	-0.212293	-0.834614	0.837274
REGULATION OF DEFENSE RESPONSE TO VIRUS	30	-0.218419	-0.82435	0.85453
SENSORY PERCEPTION OF SOUND	27	-0.223294	-0.824116	0.852625
RESPONSE TO RETINOIC ACID	21	-0.23789	-0.816462	0.864345
ORGAN MORPHOGENESIS	37	-0.203823	-0.808185	0.876349
RESPONSE TO CAMP	20	-0.240097	-0.807881	0.874439
HOMOPHILIC CELL ADHESION VIA PLASMA MEMBRANE ADHESION MOLECULES	17	-0.2544	-0.806278	0.875121
MITOCHONDRIAL DEPOLARIZATION	27	-0.211817	-0.806067	0.873164
NEGATIVE REGULATION OF EXTRINSIC APOPTOTIC SIGNALING PATHWAY	21	-0.230488	-0.785634	0.904434
SYNAPSE ASSEMBLY	20	-0.232198	-0.783836	0.904713
CHEMOTAXIS	58	-0.175758	-0.78175	0.905513
NEGATIVE REGULATION OF GENE EXPRESSION, EPIGENETIC	19	-0.234635	-0.778415	0.907971
LEUKOCYTE MIGRATION	18	-0.23774	-0.776021	0.909121
RIBOSOME BIOGENESIS	17	-0.24423	-0.775263	0.907907
ION HOMEOSTASIS	52	-0.177209	-0.772057	0.910493
ACTIVATION OF MITOPHAGY IN RESPONSE TO MITOCHONDRIAL DEPOLARIZATION	27	-0.211817	-0.764689	0.918614
POSITIVE REGULATION OF PROTEASOMAL UBIQUITIN-DEPENDENT PROTEIN CATABOLIC PROCESS	16	-0.241791	-0.763439	0.917919
MITOTIC PROMETAPHASE	26	-0.208412	-0.761539	0.917875
CELLULAR RESPONSE TO OXIDATIVE STRESS	18	-0.230909	-0.76029	0.917253
RESPONSE TO NUTRIENT LEVELS	25	-0.208139	-0.758708	0.916925
RESPONSE TO AMINO ACID	25	-0.209711	-0.75827	0.915147
ESTABLISHMENT OF PROTEIN LOCALIZATION	31	-0.202539	-0.756611	0.914964
DNA REPAIR	85	-0.157892	-0.749441	0.921465
RESPONSE TO BACTERIUM	32	-0.195509	-0.746131	0.923299
REGULATION OF DEFENSE RESPONSE TO VIRUS BY HOST	26	-0.204733	-0.741645	0.926684
REGULATION OF PROTEIN SECRETION	15	-0.240208	-0.733744	0.933646
PHOSPHATIDYLINOSITOL-MEDIATED SIGNALING	28	-0.196416	-0.733655	0.93138
DOUBLE-STRAND BREAK REPAIR	26	-0.203035	-0.732217	0.930849
IMMUNE SYSTEM PROCESS	61	-0.16201	-0.727914	0.932897
NEGATIVE REGULATION OF NEURON PROJECTION DEVELOPMENT	18	-0.217863	-0.726315	0.932279
POSITIVE REGULATION OF DEFENSE RESPONSE TO VIRUS BY HOST	23	-0.201767	-0.71189	0.944812
MITOCHONDRION ORGANIZATION	23	-0.197208	-0.710953	0.943351
DNA REPLICATION	58	-0.152624	-0.688576	0.960461
CENP-A CONTAINING NUCLEOSOME ASSEMBLY	18	-0.208262	-0.682483	0.962742
VASCULOGENESIS	19	-0.202469	-0.68096	0.961413
PROTEIN LOCALIZATION TO PLASMA MEMBRANE	27	-0.182991	-0.670152	0.966966
HEMATOPOIETIC PROGENITOR CELL DIFFERENTIATION	19	-0.195895	-0.666416	0.96701
DEFENSE RESPONSE TO BACTERIUM	21	-0.192689	-0.65836	0.969498
PLACENTA DEVELOPMENT	16	-0.204872	-0.645874	0.974653
INSULIN RECEPTOR SIGNALING PATHWAY	40	-0.155161	-0.626716	0.981869
IRON ION HOMEOSTASIS	23	-0.174913	-0.613509	0.984748
ACTIN CYTOSKELETON REORGANIZATION	18	-0.184941	-0.604875	0.985453
VESICLE FUSION	22	-0.173722	-0.596612	0.985766
ERK1 AND ERK2 CASCADE	44	-0.140047	-0.57821	0.988473
KERATINOCYTE DIFFERENTIATION	21	-0.146578	-0.517297	0.995858
